# Supplementary material for: Using Transcriptomics to Identify Differential Gene Expression in Response to Salinity among Australian Phragmites australis Clones
Source: Front Plant Sci. 2016 Apr 13;7:432. doi: 10.3389/fpls.2016.00432 (PMC4829608; doi:10.3389/fpls.2016.00432)
Supplement: DATA SHEET 1 — List of putative genes (contigs) with significantly different relative expression levels (FDR cut-off ≤ 0.05) identified in Phragmites australis clones sourced from sites in the Gippsland Lakes with high (H) or low (L) water salinity and irrigated ex situ with either fresh (0) or 16 g L-1 TDS saline water (16). Each worksheet lists different pair-wise comparisons of assembled transcript data. Relative expression levels are given as log2-fold change and read numbers for the individual samples listed as counts per million reads. Population codes are as listed in Table 1. [file Data_Sheet_1.XLSX]

## Sheet: L0+H0 cf L16+H16
Seq ID	Blastp	Blastx	L-0 + H-0	L-16 + H-16 log-fold change	FDR	A0	N0	TR0	BB0	OG0	CA0	A16	N16	TR16	BB16	OG16	CA16
c56238_g3	0	0	0	8.50214	0.00709485	0	0	0	0	0	0	0	259.07	0	0	0	0
c87123_g1	MAOX_PHAVU	MAOX_PHAVU	0	6.70583	4.81958e-09	0	0	0	0	0	0	11.52	4.95	10.25	15.9	27.33	3.53
c20283_g1	GLN13_ORYSJ	GLNA2_MAIZE	0	5.9066	0.000169119	0	0	0	0	0	0	3.06	2.86	22.23	12.04	0	2.45
c34486_g1	NLTPX_ORYSI	NLTPX_ORYSI	0	5.44277	0.0068895	0	0	0	0	0	0	12.72	0	3.28	15.05	0	0
c38604_g1	0	0	0	5.37648	1.79511e-06	0	0.24	0.82	0	0	0	13.41	6.91	22.19	19.58	7.31	0.55
c85804_g1	0	0	0	5.26403	0.0176794	0	0	2.32	0	0	0	7.45	0.16	64.18	43.3	0	0
c42414_g2	DHN1_MAIZE	0	0	5.16097	3.50096e-05	0	0.23	0.16	0.71	0	1	41.42	6.32	8.84	27.2	9.07	0.26
c13737_g1	SSG1_ORYSA	SSG1_ORYSA	0	5.10021	0.00701959	0.37	0	0	0	0	0	9.57	0.46	23.06	0.39	1.43	0.26
c25011_g1	0	0	0	5.06206	0.00199711	0	0.64	0.47	0	0	0	8.17	6.24	39.22	3.9	0	0.79
c22517_g2	MAOC_ORYSJ	MAOC_ORYSJ	0	4.91576	0.000403924	0	0	0	0	0	0	2.91	2.36	3.65	2.83	8.05	0.82
c73801_g1	PSAA_ORYNI	PSAA_SORBI	0	4.79815	0.0163493	0	0	0	0	0	0	5.51	0	0.51	0	3.06	8.96
c41137_g1	0	0	0	4.77765	7.79938e-09	0.99	0.35	0.78	1.05	0.4	4.33	61.58	38.44	15.11	42.31	3.53	48.26
c75776_g1	0	0	0	4.60345	0.00643674	0	0	0	0	0	0	6.67	0	2.95	0.97	4.58	1.2
c43143_g1	ADC2_ORYSJ	ADC2_ORYSJ	0	4.58555	4.19831e-07	16.86	10.07	5.8	0.8	26.93	21.94	210.86	401.3	154.93	36.9	465.92	437.45
c39291_g1	OP162_ARATH	OP162_ARATH	0	4.57245	5.57296e-10	0.69	1.04	0.83	0.65	0.82	1.33	43.91	14.95	19.82	27.19	15.39	9.73
c518_g1	0	0	0	4.55235	6.20767e-07	0.51	0	3.85	0.63	2.66	0.59	68.65	19.08	13.71	64.73	21.75	3.72
c42840_g2	EMBP1_WHEAT	EMBP1_WHEAT	0	4.49809	0.0146783	0	0	0	0	0	0	4.28	0	5.67	0.93	4.41	0
c85314_g1	0	0	0	4.46418	0.00602331	0	0	0	0	0	0	3.65	0.85	2.41	0	2.83	4.89
c63152_g1	RFS2_ARATH	RFS2_ARATH	0	4.36484	0.000108721	0	0	0.43	0	0	0	2.76	3.24	2.28	5.44	4.3	3.67
c42414_g1	DHN3_HORVU	DHN3_HORVU	0	4.31673	0.0158213	0	0	0	3.86	0	0	42.15	0	10.08	16.44	10.2	0
c83061_g1	LEA34_GOSHI	LEA34_GOSHI	0	4.28689	4.81958e-09	0.71	2.73	1.37	0.88	0.74	0.63	32.12	12.11	33.99	21.41	32.26	7.38
c24808_g1	0	0	0	4.20682	0.0129826	0	0	0.53	0	0	0	0.84	9.38	6.66	3.67	0	0.9
c72799_g1	0	0	0	4.18123	0.0297489	0.72	0	0	0	0.26	0.32	1.16	0	1.51	0	20.14	8.9
c47557_g1	SSG1_ORYGL	SSG1_ORYSJ	0	4.17191	0.0155707	1.55	0.29	0.02	0	0	0.05	11.5	0.36	28.01	1.48	1.45	0.77
c46870_g2	SWT15_ORYSJ	SWT15_ORYSJ	0	4.10869	0.000614275	0.96	0.68	6.29	5.61	0.93	0.21	80.72	9.15	12.85	134.93	6.17	3.99
c45191_g1	DHN3_HORVU	DHN3_HORVU	0	4.09764	0.0172422	0.2	0	0.07	0.24	0.19	0.23	17.35	1.86	0.86	0.57	3	1.53
c69224_g1	XTH_WHEAT	XTH_WHEAT	0	4.09574	0.0175373	0.94	0.19	1.02	0	0	0.27	0.63	0	23.61	23.7	2.42	0.86
c83166_g1	0	0	0	4.05943	0.000337023	1.22	0	1.33	1.51	0	1.43	23.12	8.76	0	31.16	24.92	5.66
c27732_g1	0	0	0	3.98911	0.0127103	0.18	0	0.25	0.11	0	0.21	6.92	0.18	4.7	7.8	0.26	1.57
c11405_g1	0	0	0	3.98782	0.00170856	0	0	0.68	0.17	0.38	0	5.46	5.62	9.61	5.68	1.7	0.13
c14467_g1	GLT2_ORYSJ	GLT2_ORYSJ	0	3.9866	0.0163673	0	0	0	0	0	0	0.85	3.97	0.56	1.49	1.77	1.83
c86340_g1	0	0	0	3.97382	0.0161585	0	0	0	0	0	0	2.58	2.42	1.28	0	1.34	2.74
c7831_g1	0	0	0	3.95933	7.59831e-05	0.8	0.62	0	0	0	0	5.26	5.11	4.61	5.89	7.71	1.46
c42766_g1	0	0	0	3.95067	0.0360039	0	0	0	0	0	0	2.67	0	4.22	0.47	1.11	1.69
c10912_g1	OLP1_SOLLC	OLP1_SOLLC	0	3.94104	0.0107237	41.26	19.42	92.72	16.76	15.96	6.93	346.08	61.23	1997.17	455.89	8.57	19.38
c31039_g2	0	0	0	3.92855	0.0441036	0	0	0	0	0	0	1.03	0	0.68	2.7	1.06	4.44
c52622_g3	P2C09_ORYSJ	P2C09_ORYSJ	0	3.88209	0.00558429	0.47	0	0	0	0.62	0	9.5	0.79	2.18	2.18	6.91	2.16
c73721_g1	0	0	0	3.87502	0.00490035	1.37	0	0	0	0	0	8.26	7.63	5.47	0	4.85	1.27
c43506_g1	YJNA_SCHPO	SPAST_DANRE	0	3.86218	0.0405301	0.14	0.65	0.31	0.17	0	0	9.9	0.07	1.98	14.94	0.28	0.33
c64936_g1	0	0	0	3.84195	0.0169004	0	0.38	0	0	0	0	2.58	0.82	3.96	0	2.25	4.51
c406_g1	0	0	0	3.83853	1.14503e-05	0.58	0.45	0.47	0	0.78	1.34	12.02	11.19	12.43	1.6	11.27	6.61
c34439_g1	GLN13_ORYSJ	GLN13_ORYSJ	0	3.83735	0.0150079	0.63	0.48	1.03	0	0	0.74	3.32	0.52	24.44	17.96	0	2.34
c65567_g1	0	0	0	3.81055	0.0280874	0	0	0	0	0	0	1.63	0.76	2.69	0.71	2.53	0.87
c50554_g1	ERF1Y_ARATH	ERF1Y_ARATH	0	3.77899	1.05458e-05	11.48	20.23	3.74	2.44	5.4	8.14	185.26	71.29	190.54	28.53	154.74	56.47
c27510_g2	EXLB1_ORYSJ	EXLB1_ORYSJ	0	3.75936	0.0383051	0	0	0	0	0	0	1.96	1.81	3.23	0.85	1.01	0
c2423_g1	0	0	0	3.75599	0.00256459	0	0.52	0	0.85	0	0	1.19	10.11	3.15	2.61	3.72	4.42
c80461_g1	0	0	0	3.75016	0.00281662	0.5	0.76	0.54	0	0.65	0.58	20.83	0.83	10.29	9.94	2.27	1.82
c38742_g1	0	0	0	3.73745	0.00145645	0.21	0.47	0.19	0.09	0.6	0.49	12.74	3.31	4.37	1.2	8.02	3.16
c53688_g1	DNJB8_MOUSE	DNAJ_THEAC	0	3.73611	4.75882e-10	7.83	7.97	6.89	5.55	9.98	8.7	137.8	64.09	149.89	36.24	109.61	69.43
c59784_g1	0	0	0	3.71737	0.0324153	0.65	0.07	0.09	0	0	0.77	1.89	0.16	2.64	0.21	14.74	6.72
c26253_g1	0	0	0	3.71507	0.000204108	3.95	2.59	4.29	0.7	8.86	5.92	38.43	74.55	173.76	14.29	3.6	12.97
c51314_g5	0	0	0	3.71414	9.72295e-06	1	0.99	1.64	0.31	0.34	0	9.15	6.5	19.31	6.79	12.88	4.59
c58386_g1	PTR5_ARATH	PTR5_ARATH	0	3.6892	0.0108091	0	0	0	0	1.28	0	2.6	1.61	11.47	1.52	1.8	3.72
c45869_g3	0	0	0	3.66939	0.00386466	1.31	0.97	0	0	0	0	9.07	3.14	1.5	0.99	10.51	8.56
c27138_g1	0	0	0	3.66493	0.0102537	0.44	0.34	0.48	0	0	0	3.08	0.74	6.25	9.94	0.8	2.21
c46238_g3	GLT1_ORYSJ	GLT1_ORYSJ	0	3.63591	6.05964e-05	0	0.9	0.32	0	0.77	0.69	2.58	7.34	4.08	6.79	8.07	8.7
c23147_g1	LOX21_HORVU	LOX21_HORVU	0	3.61399	0.000176481	0.17	11.35	4.18	3.55	7.76	1.98	5.49	84.8	21.21	24.96	136.6	61.67
c55771_g4	PFKA1_ARATH	PFKA1_ARATH	0	3.61251	0.0030316	1.08	0.84	2.15	0	2.89	2.52	19.37	10.56	70.37	6.76	2.33	3.3
c75099_g1	0	0	0	3.60095	0.0300032	0.22	0.18	0	0	0	0.26	3.61	1.22	1.05	0.72	1.48	6.59
c23336_g1	0	0	0	3.59752	4.81958e-09	8.3	2.54	1.16	1.99	14.93	9.58	109.51	54.57	40.01	42.77	92.89	65.39
c26238_g1	0	0	0	3.59529	0.00623475	1.35	1.55	0.15	0	0	0.16	4.17	21.22	3.44	0.22	9.05	5.12
c40969_g1	CNR13_MAIZE	CNR13_MAIZE	0	3.58519	1.05458e-05	0.46	0.63	0.09	1.72	0	0.54	9.33	5.91	8.72	3.53	9.31	7.35
c47078_g1	LEA3_MAIZE	LEA3_MAIZE	0	3.5655	0.00121177	2.42	3.55	3.06	1.41	1.17	0	36.81	4.49	37.86	6.06	47.6	2.91
c46517_g2	SNAK1_SOLTU	GASA8_ARATH	0	3.54223	0.00948281	3.79	3.81	11.03	1.99	0.25	3.44	31.47	8.73	221.42	8.34	4.99	6.48
c46238_g8	GLT2_ORYSJ	GLT2_ORYSJ	0	3.5417	9.37635e-05	0.2	0.33	0.67	0	0.85	1.68	7.53	14.83	3.13	5.47	5.02	9.79
c85696_g1	0	0	0	3.51612	0.0324153	0.92	0	0.5	0	0	0	4	10.45	0	0.7	4.98	1.71
c45869_g2	HFC2A_ORYSJ	HFC2A_ORYSJ	0	3.49485	2.12925e-09	2.88	2.89	3.2	1.37	2.37	3.01	43.47	17.75	33.46	17.23	34.11	19.99
c46517_g1	GASAA_ARATH	PMLN_PRUPE	0	3.47572	0.000534889	0.9	0.89	1.17	0.37	1.31	0.19	20.19	5.17	8.37	16.89	2.58	2.82
c2670_g1	0	0	0	3.44268	0.0479393	0	0	0.32	0	0	0	2.04	0.97	0.67	0.45	2.66	3.22
c64502_g1	PHYC_ORYSJ	PHYC_ORYSI	0	3.43833	0.00115111	0.47	1.45	0.51	0	0.62	0.55	2.48	19.06	4.62	4.37	6.91	4.76
c77195_g1	0	0	0	3.43277	0.00246297	1.44	0	1.57	0	0	0.84	13.18	17.71	3.31	2.75	3.26	4
c23633_g1	0	0	0	3.41974	0.0110056	0	0.91	1.33	0	0	0	5.26	1.95	11.13	7.33	0	3.39
c23096_g1	0	0	0	3.41629	0.00204779	0	0	0.53	1.2	0	0	1.68	3.91	7.22	5.14	2.61	2.7
c28162_g1	0	0	0	3.41581	0.00187432	0.18	0.15	1.7	0.42	0.74	0	13.1	7.27	2.36	10.09	2.54	2.18
c58087_g1	0	0	0	3.38474	0.0320334	0	0.72	0.52	2.37	0	0	0.83	0.77	9.83	26	1.71	2.65
c80691_g1	0	0	0	3.36691	0.0473895	0	0.71	0	0	0	0	4.88	2.27	0	0.71	1.69	3.48
c38886_g1	0	0	0	3.34647	0.00215247	0.7	0.8	0.21	0.12	0.79	0.56	5.27	4.36	1.91	2.4	12.82	8.01
c45746_g1	0	0	0	3.34618	0.00247038	3.87	1.27	1.72	1.58	4.84	0.83	61.23	10.56	14.43	2.24	39.05	3.67
c4512_g1	0	0	0	3.29396	4.48368e-06	2.38	1.8	3.46	1.97	0	3.71	20.03	27.83	23.71	29.01	22.24	3.67
c20233_g2	0	0	0	3.28668	0.0391862	1.29	0	0.7	0	0	0	8.9	0	1.47	0.97	5.73	6
c29309_g1	0	0	0	3.27886	0.0479393	0.12	0	0.2	0.22	0	0.14	3.56	0.84	3.15	3.86	0.23	0.44
c12621_g1	RFS2_ARATH	RFS2_ARATH	0	3.27177	7.48198e-09	3.58	7.03	7.95	7.96	10.43	4.74	74.13	19.57	45.38	66.14	47.67	105.55
c60496_g1	0	0	0	3.26586	0.0307361	0	0	0.86	0	0	0	4.52	2.7	3.2	1.23	1.82	0
c63556_g1	0	0	0	3.23594	0.0359294	0.67	0	0	0	0	0	3.49	2.74	1.15	0.51	2.42	1.23
c65986_g1	0	0	0	3.23287	0.0324153	0	0.78	0.56	0	0	0	5.38	0	1.78	1.57	5.56	2.88
c40528_g1	0	0	0	3.21593	0.0412339	0	0.3	0.62	0	1.02	0.44	5.71	0.33	4.2	0.6	13.02	1.4
c46371_g3	0	0	0	3.20275	0.000457918	1.93	0	4.19	0	0	1.5	19.6	3.18	18.1	10.81	8.17	9.47
c1854_g1	0	0	0	3.17305	0.0150553	0.24	0.4	0.73	0	0.51	0	7.59	1.75	3.15	1.22	5.45	1.56
c52860_g2	EDL3_ARATH	0	0	3.16724	2.56857e-05	30.74	43.59	13.4	17.43	46.24	22.35	338.55	386.18	57.98	327.51	250.45	88.44
c30388_g1	LOX21_HORVU	LOX21_HORVU	0	3.16624	0.00187432	0.33	6.33	2.51	1.39	6.34	1.25	2.26	38.2	13.41	12.84	59.32	26.75
c8380_g1	0	0	0	3.12392	0.000213934	0.63	0.48	1.02	0	0	1.46	3.83	5.69	5.41	6.24	4.56	7.51
c43401_g1	0	0	0	3.10671	0.000422617	1.29	1.43	5.81	1.96	6.37	0.41	39.48	16.62	5.2	52	12.22	13.66
c35217_g1	FT_ARATH	CET1_TOBAC	0	3.10617	0.0113321	2.94	2.4	0	0.93	0	11.53	28.89	7.4	14.38	3.48	29.25	54.44
c38253_g1	0	0	0	3.094	0.0149941	0.32	0.13	2.87	2.29	0.31	0.16	13.15	2.25	7.66	26.22	2.99	1.07
c80775_g1	0	0	0	3.08819	0.0159746	3.05	1.15	0	1.89	0	0	13.91	3.11	10.93	4.64	19.28	0
c46238_g5	GLT2_ORYSJ	GLT2_ORYSJ	0	3.06738	1.91813e-07	1.72	5.42	5.3	3.19	1.94	13.02	41.42	67.26	21.69	25.39	32.8	47.24
c57527_g1	0	0	0	3.06587	0.000462515	4.78	2.7	0.94	0.85	1.11	2.18	26	14.71	22.99	2.45	24.5	9.3
c47994_g4	0	0	0	3.05033	0.00567876	0.77	1.19	0.69	0.71	0.55	1.8	8.8	21.81	1.54	9.79	2.51	3.65
c41882_g1	0	0	0	3.03496	0.0412339	0	0	0.31	0	0.74	0	3.94	2.34	2.27	0	1.54	2.59
c38098_g1	COPT1_ORYSJ	COPT1_ORYSJ	0	3.01348	0.00281814	0.44	0.12	0.57	1.27	0	2.24	11.98	8.37	8.06	6.2	1.54	2.3
c27746_g1	PIP11_ORYSJ	PIP11_ORYSJ	0	3.00524	0.00342292	1.34	2.37	1.16	1.95	5.05	0.92	28	26.82	4.43	6.56	27.46	2.17
c82253_g1	0	0	0	2.99607	0.00420314	1.31	0	0	0	3.3	1.54	2.27	8.39	3.76	6.92	19.84	6.12
c41895_g1	0	0	0	2.98143	0.0391862	1.82	1.37	0	0	0	0	0.79	1.47	2.08	4.14	12.26	6.74
c26899_g1	0	0	0	2.98056	0.0441036	2.53	0	2.07	0	0	5.93	12.01	5.05	51.3	3.81	2.25	5.88
c25944_g1	0	CCR2_ARATH	0	2.97972	0.0478074	2.18	0	2.39	0.6	3.64	4.25	6.28	13.1	66.19	7.97	0	2.9
c76082_g1	0	0	0	2.9193	0.000574533	0.99	1.04	2.16	0	1.33	0.77	6.43	10.92	10.94	1.82	7.96	8.78
c32142_g1	FTSH6_ORYSJ	FTSH6_ORYSJ	0	2.91127	8.62793e-05	1.37	0.79	5.36	4.23	10.8	5.59	22.11	19.94	25.15	15.82	83.91	18.71
c69855_g1	0	0	0	2.89998	0.047225	0	0.76	1.11	0	0	0	6.17	1.64	2.92	4.62	0	1.89
c44169_g1	FTSH6_ORYSJ	FTSH6_ORYSJ	0	2.88373	3.44579e-06	0.98	0.36	2.38	2.79	3.64	2.78	14.57	9.39	17.57	13.42	21.58	11.72
c45699_g2	CRF4_ARATH	0	0	2.86665	0.00115111	0.74	0.45	2.56	1.19	2.26	0.26	18.51	5.65	8.35	7.07	10.55	2.65
c85933_g1	0	0	0	2.86536	0.0121065	0.85	1.79	1.24	0.35	0	0.33	7.32	5.53	12.26	0.45	2.91	6
c46496_g1	COR2_PAPSO	COR2_PAPSO	0	2.83859	0.0112459	1.96	3.56	1.19	0.07	1.48	3.46	14.74	6.02	26.83	0.14	18.01	14.67
c50948_g1	0	0	0	2.83517	0.00308441	1	0.75	5.46	1.24	2.55	2.34	4.34	8.07	26.38	19.7	4.49	26.01
c70807_g1	0	PFKA1_ARATH	0	2.83352	0.0124871	3.9	1.71	4.54	2.08	4.38	5.85	17.06	15.78	87.04	25.28	1.02	4.1
c42988_g1	0	0	0	2.81522	0.0203198	0.91	0.28	0.83	1.13	0.36	0.88	14.24	7.48	1.93	4.85	2.02	1.32
c67752_g1	LOX22_HORVU	LOX22_HORVU	0	2.81173	0.00628801	1.55	8.77	5.04	2.88	22.93	2.71	2.01	51.03	17.29	39.39	105.39	54.97
c41733_g1	THN3_HORVU	THN6_HORVU	0	2.80107	0.000203185	734.2	1516.63	1758.84	263.97	2942.43	327.63	3565.74	17907.3	10113.9	3473.77	9134.88	3796.34
c34496_g1	LT02_HORVU	LT02_HORVU	0	2.79463	0.00828955	4.57	8.32	0.86	0.92	0.94	0.97	46.47	16.65	19.63	5.66	20.45	5.66
c30388_g2	LOX21_HORVU	LOX21_HORVU	0	2.78112	0.00465217	0.58	8.34	4.13	2.42	11.05	1.2	3.22	32.72	16.98	18.89	70.24	32.49
c21765_g1	0	0	0	2.77598	0.00421692	1.42	2.16	0	0.88	0	0.83	5.58	5.25	13.49	3.26	3.87	5.26
c8601_g1	0	0	0	2.75918	0.00370783	2.39	1.86	1.73	0	3.18	0.46	10.87	5.45	20.52	4.34	17.62	3.65
c46238_g10	GLT1_ORYSJ	GLT1_ORYSJ	0	2.74167	0.000105701	1.26	3.47	1.57	0.78	1.94	8.38	16.38	25	10.72	15.99	16.7	23.28
c46081_g1	0	0	0	2.74089	0.000836027	65.88	62.48	97.95	24.35	95.39	92.15	601.49	155.57	1008.18	81.78	452.62	350.84
c36140_g2	WRK19_ARATH	WRK19_ARATH	0	2.73884	0.00701959	0.35	0.86	1.85	0	0	0.83	2.88	7.1	6.89	2.76	2.69	4.9
c36957_g1	TSJT1_TOBAC	TSJT1_TOBAC	0	2.73269	0.000598819	1.26	0.4	1.76	3.24	1.61	1.31	8.24	9.92	20.87	10.94	7.68	3.05
c61341_g1	0	NRX2_ORYSJ	0	2.72106	0.0443225	0.74	0.37	0.8	0	0	0.29	4.58	2.81	5.76	1.76	1.59	0.45
c26036_g1	0	0	0	2.7205	0.035097	1.26	0	2.07	25.11	0	1.48	31.65	34.32	46.97	35.2	17.99	3.53
c30527_g1	DSP4_CASSA	DSP4_CASSA	0	2.69904	7.59831e-05	1.48	3.37	0.81	0	1.92	0.87	9.02	9.09	8.08	10.73	10.06	6.16
c34441_g2	0	0	0	2.6908	0.0417665	0	3.62	0.66	0	0	0	9.46	1.95	4.17	4.58	8.67	1.13
c39874_g1	0	LEA3_MAIZE	0	2.68633	0.0332287	52.34	96.73	23.77	36.11	4.95	18.14	693.69	77.39	273.09	68.23	329.52	41.33
c18077_g1	0	0	0	2.66893	0.049162	0.92	0.18	0.13	0.28	1.88	0	8.81	1.04	1.61	1.84	6.24	2.95
c18257_g2	FBT9_ARATH	FBT9_ARATH	0	2.66489	0.00877508	0.3	0.26	0.37	0.62	0.97	0.54	3.16	3.71	5.17	3.77	2.99	2.19
c52622_g2	0	0	0	2.66305	0.00992705	2.64	5.95	7.19	1.23	0.44	3.46	21.03	10.35	68.89	13.23	8.27	9.39
c2947_g1	0	0	0	2.65871	0.0128279	2.29	1.49	0.41	0	1.02	1.78	10.08	10.48	1.11	2.38	13.38	5.6
c37899_g1	0	0	0	2.65505	0.0176794	0	1.69	1.23	1.4	0	0	4.89	0.91	8.41	2.56	6.05	5.25
c46238_g6	GLT2_ORYSJ	GLT2_ORYSJ	0	2.64885	1.10258e-05	2.51	4.12	3.5	1.11	6.33	11.97	22.09	46.79	22.09	23.45	23.85	30.15
c2270_g1	0	0	0	2.63647	0.0464086	0.87	1.35	0.3	0.27	1.09	0.39	3.3	4.28	0.52	1.2	9.91	7.71
c22075_g1	0	0	0	2.62708	0.0222163	1.13	0.84	0	0	0	2.65	1.96	3.62	8.41	8.53	6.05	1.05
c46238_g2	GLT2_ORYSJ	GLT2_ORYSJ	0	2.61411	0.00156216	0.35	0.77	1.1	0.72	1.5	5.37	5.14	16.53	8.14	7.5	7.68	11.63
c60988_g1	0	0	0	2.61348	0.00992187	1.13	0.84	1.23	1.4	1.43	0	6.84	2.72	14.87	5.97	3.03	3.15
c18257_g1	FBT9_ARATH	FBT9_ARATH	0	2.60594	0.0249074	0.32	0.07	0.45	0.39	0.58	0.75	3.1	3.29	5.01	1.86	3.04	1.12
c44380_g1	0	0	0	2.58379	0.0259537	15.26	3.58	19.23	1.18	1.22	21.2	71.08	71.58	126.72	64.27	5.99	12.37
c50142_g1	0	0	0	2.57539	0.0342495	0.51	0.79	0.28	0	2.69	5.36	4.47	3.85	6.19	2.76	23.84	11.75
c56039_g1	GLGB_ORYSJ	GLGB_ORYSJ	0	2.5692	9.98756e-09	10.76	8.34	8.26	8.16	13.82	8.66	80.75	44.92	59.53	62.51	41.54	23.31
c72565_g1	NRAM5_ORYSJ	NRAM5_ORYSJ	0	2.55796	3.05187e-06	3.11	2.55	2.84	2.17	4.01	8.9	20.69	21.94	19.08	20.43	19.46	24.68
c8846_g1	0	PTR1_ARATH	0	2.54806	0.00623475	1.12	4.41	2.35	1.94	3.82	2.77	11.33	10.32	42.83	4.81	8.15	12.74
c52238_g1	PUB35_ARATH	PUB35_ARATH	0	2.53547	0.00169148	2.33	2.82	1.66	2.63	0.57	1.02	21.32	9.41	9.24	9	4.61	7.38
c68868_g1	UGT6_CATRO	UGT6_CATRO	0	2.52632	0.0236253	2.69	0	1.46	1.11	3.44	0	1.55	5.8	11.29	19.01	8.86	1.66
c8328_g1	0	0	0	2.52478	0.0424739	10.29	10.74	19.79	0.85	2.76	4	46.39	13.69	175.94	12.11	10.49	16.99
c14259_g1	PMGI_RICCO	PMGI_RICCO	0	2.50895	0.0028064	1.21	3.09	0.66	2.1	5.63	4.25	4.98	12.23	17.05	8.94	31.41	13.15
c8519_g1	0	0	0	2.50749	0.0171595	0.33	0.52	1.27	0	0	1.16	3.24	1.45	3.87	3.92	4.63	2.75
c40718_g2	0	0	0	2.50416	0.0226318	1.69	2.45	0.15	0	1.91	0.33	6.27	10.49	2.96	4.48	11.58	1.04
c44380_g2	0	0	0	2.50034	0.0161585	6.94	1.7	6.56	1.94	1.4	3.02	22.35	28.86	40.45	19.13	2.39	3.25
c45337_g1	RNS3_ARATH	RNS3_ARATH	0	2.49922	0.0222163	22.9	24.84	7.95	39.82	205.54	28.82	44.72	393.69	158.63	181.94	327.4	382.36
c58840_g1	0	0	0	2.49686	0.0146783	0.95	0.46	0.1	0	1.31	1.11	3.06	5.25	1.67	6.47	3.58	2.96
c40718_g1	HIP26_ARATH	HIP26_ARATH	0	2.48219	0.00256459	5.4	9.86	0.08	1.48	6.53	12.69	14.44	39.16	17.59	21.3	68.09	25.51
c74785_g1	0	0	0	2.47121	0.000836027	2.58	4.37	2.25	3.84	3.4	0	20.35	22.91	13.41	14.33	8.97	5.7
c68668_g1	C14B3_MAIZE	C14B3_MAIZE	0	2.46666	0.0492487	0.91	0.35	1.23	1.12	0	1.06	1.59	10.72	2.09	1.75	6.65	3.33
c75386_g1	0	0	0	2.46352	0.0237894	0	0	1.5	0	1.45	1.29	2.89	2.76	4.77	1.7	5.54	6.09
c23711_g1	0	0	0	2.45432	0.0287297	0	1.22	0.88	1	0	0	3.5	3.94	1.85	3.06	2.91	2.98
c16948_g1	0	0	0	2.45378	0.0311675	0	0	2.48	0.62	0	0.58	5.89	2.1	4.59	3.04	1.79	3.68
c37166_g1	GLGL1_HORVU	GLGL1_HORVU	0	2.44695	7.62047e-05	7.93	7.28	22.25	10.49	8.28	4.88	107.28	41.28	41.14	65.39	28.12	25.76
c80695_g1	0	0	0	2.44645	0.0375093	0.66	1.23	1.09	0	1.21	0.77	6.51	3.81	8.79	0.36	5.6	2.23
c46238_g1	GLT2_ORYSJ	GLT1_ORYSJ	0	2.44183	0.00247038	0.76	1.13	1.35	0.7	1.12	4.68	5.13	14.64	6.88	6.56	7.3	9.59
c51314_g2	P5CS_ORYSJ	P5CS_ORYSJ	0	2.42378	0.00606158	2.77	6.13	8.59	1.71	1.74	2.03	16.67	8.1	48.64	19.7	16.46	10.39
c46238_g4	GLT2_ORYSJ	GLT2_ORYSJ	0	2.41989	0.000150435	1.57	3.61	5.67	3.89	6.18	18.27	23.3	53.7	22.58	21.71	34.36	32.65
c42283_g1	FTSH6_ORYSJ	FTSH6_ORYSJ	0	2.40764	1.2921e-06	4.88	2.04	8.63	12.75	8.7	10.32	30.02	25.74	61.48	55.21	27.22	25.22
c37356_g2	0	0	0	2.4044	0.000444337	5.32	3.37	7.82	2.82	5.52	2.22	39.51	30.58	11.85	22.9	10.61	16.62
c51287_g1	AGAL1_ARATH	AGAL1_ARATH	0	2.39377	0.00623475	6.11	1.55	0.12	0.25	3.97	2.49	15.95	10.79	6.89	4.92	19.08	11.83
c35926_g1	PMGI_RICCO	PMGI_RICCO	0	2.39097	0.0146757	0.67	1.13	0.25	0.95	3.14	2.6	2.83	5.25	9.64	2.91	15.34	7
c19384_g1	0	0	0	2.38814	0.0284014	0.54	0.83	0.29	0.67	0	1.89	2.83	5.4	1.87	2.07	5.42	4.96
c39649_g1	PIP24_MAIZE	PIP24_MAIZE	0	2.38189	0.00199711	2.74	4.99	0.95	0.99	7.79	9.39	12.52	24.69	9.28	20.68	30.46	28.48
c28370_g1	0	0	0	2.37943	0.00181337	2.76	5.53	2.09	1.96	1.58	1.26	20.5	8.11	9.54	8.3	17.04	11.14
c52132_g9	MYB59_ARATH	MYB59_ARATH	0	2.37815	0.00623475	2.67	4.86	0.73	2.89	4.65	4.49	14.01	20.02	5.61	5.62	33.14	17.53
c54246_g1	RFS2_ARATH	RFS2_ARATH	0	2.37243	0.000116518	18.51	14.71	19.87	10.32	13.7	6.69	92.3	23.33	46.87	78.02	63.21	91.73
c32880_g1	ADK2_ARATH	ADK2_ARATH	0	2.36486	0.0178902	1.94	0.44	1.07	4.08	2.55	0	7.63	9.18	6.61	1.33	17.25	5.64
c49942_g1	0	0	0	2.36299	0.00289962	7.74	10.53	11.15	3.09	7.81	6.28	84.91	22.76	37.34	4.1	40.14	32.4
c46238_g9	GLUT1_ARATH	GLUT1_ARATH	0	2.35677	0.00281662	1.7	0.8	0.93	1.26	0.91	3.17	6.62	12.71	6.72	4.81	6.62	5.31
c41909_g1	0	0	0	2.35232	0.0087691	1.98	2.39	1.1	5.76	2.03	1.94	17.14	21.43	2.39	9.98	15.3	5.3
c17476_g1	EXOL1_ARATH	EXOL1_ARATH	0	2.32654	0.0043273	5.29	3.21	2.91	3.02	2.67	4.04	34.39	14.21	12.71	3.63	14.49	17.18
c45365_g2	0	0	0	2.31211	0.00281662	77.77	34.89	16.37	14.48	48.42	93.36	237.07	155.21	117.69	311.08	214.36	232.21
c55598_g1	NRX2_ORYSJ	NRX2_ORYSJ	0	2.30272	4.50465e-05	16.79	16.24	9.63	9.6	15.23	11.72	115.02	50.27	51.05	29.96	68.7	40.1
c50142_g3	MT3B_ORYSJ	MT3B_ORYSJ	0	2.29426	0.00124565	127.32	259.83	70.06	126.26	297.84	281.58	372.5	1044.62	527.28	462.42	1788.61	898.27
c56437_g2	PHSL_IPOBA	PHSL_IPOBA	0	2.28204	0.00911596	2.92	5.14	8.69	2.55	1.99	4.17	28.31	11.76	46.68	9.44	10.6	10.97
c43690_g1	P2C49_ORYSJ	P2C49_ORYSJ	0	2.27453	0.00289962	1.2	2.63	2.44	0.66	2.64	3.15	7.8	5.01	8.73	7.71	13.23	14.75
c65037_g1	0	0	0	2.24914	0.047436	0.76	1.15	0.41	0	0	3.56	7.29	6.84	3.93	1.16	4.13	4.22
c23390_g1	0	0	0	2.24422	0.00722561	7.13	4.58	5	5.06	0	4.77	44.1	14.76	24.49	16.17	10.03	8.5
c52380_g2	0	0	0	2.23709	0.0358671	88.44	30.38	77.05	17.29	52.47	105.39	492.27	75.81	297.92	35.33	496.28	164.66
c8366_g1	MYBA2_ORYSJ	MYBA2_ORYSJ	0	2.23704	0.00344353	3.77	3.99	1.17	4.05	7.55	6.53	14.08	18.64	8.03	10.39	36.19	25.56
c49885_g1	TOLB_PELLD	TOLB_PELLD	0	2.22426	0.00061874	13.66	16.98	8.53	10.44	30.93	18.8	39.02	133.06	29.32	62.09	66.88	80.53
c48198_g2	0	0	0	2.21618	0.00953233	2.72	2.1	2.95	0	0	1.58	10.73	4.6	6.28	6.31	4.57	9.15
c23755_g1	0	0	0	2.20571	0.00911596	1.28	4.05	0.99	4.05	2.05	0.52	7.77	15.65	5.12	5.12	14.22	7.88
c39094_g1	0	EDL3_ARATH	0	2.1761	0.00343115	9.01	5.01	4.35	0	1.32	7.59	19.73	28.97	14.15	19.3	16.95	16.56
c49791_g1	0	0	0	2.17498	0.0335328	24.48	7.49	22.38	1.27	12.72	26.04	87.62	71.81	137.43	40.99	7.42	45.86
c49503_g2	M2K7_ARATH	M2K7_ARATH	0	2.16847	0.00623475	3.98	4.04	5.44	1.77	1.43	1.46	17.03	16.76	7.45	5.65	15.64	13.62
c44542_g1	ASD2_ARATH	ASD2_ARATH	0	2.16626	0.00185593	2.47	4.52	2.57	2.29	4.71	3.39	12.85	20.98	5.64	19.32	14.35	9.96
c40355_g1	0	0	0	2.16203	8.62793e-05	6.98	10.81	7.28	11.39	5.33	7.67	47.59	55.9	34.68	16.52	26.53	21.45
c28197_g1	EXOL1_ARATH	EXOL1_ARATH	0	2.16036	0.000357687	202.26	125.63	102.62	98.06	118.04	177.13	964.33	796.41	340.6	246.17	458.07	502.28
c36872_g1	0	0	0	2.15776	0.000354475	3.76	5.25	7.67	3.36	16.59	6.27	19.65	54.26	22.48	24.86	23.32	26.12
c64179_g1	0	0	0	2.15705	0.047225	50.68	74.03	29.66	10.49	45.59	30.74	66.71	451.01	44.62	98.81	268.83	95.65
c54755_g5	P2C08_ORYSJ	P2C08_ORYSJ	0	2.15335	0.00112064	2.25	2.79	1.69	2.43	2.1	2.13	9.47	11.43	12.06	10.03	6.08	6.59
c52029_g3	0	0	0	2.14668	0.00405174	4.57	3.48	4.45	4.14	7.28	14.83	33.05	40.95	5.54	31.87	16.11	26.48
c39014_g2	ALIS1_ARATH	ALIS1_ARATH	0	2.13504	0.00465217	3.24	1.38	2.66	2.38	3.92	9.74	8.34	15.15	8.63	18.68	19.77	21.61
c11437_g1	ANXD1_ARATH	ANXD1_ARATH	0	2.13191	0.0441036	5.21	4.36	29.64	1.37	4.86	2.78	58.35	21.61	62.87	10.29	32.96	15.75
c46727_g1	0	0	0	2.12254	0.00414739	15.87	10.16	7.59	1.57	6.61	3.7	54.77	26.17	47.79	20.39	12.68	23.39
c42819_g2	0	0	0	2.11797	0.0190467	1.24	3.08	4.07	1.84	1.84	3.22	6.94	15.28	19.96	3.17	5.76	11.05
c49561_g1	LIRP1_ORYSJ	LIRP1_ORYSJ	0	2.11488	0.00491201	34.4	42.56	24.58	42.89	81.85	79.02	158.47	289.27	66.2	111.75	311.29	211.36
c49503_g3	0	0	0	2.10331	0.0375093	3.54	3.16	3.21	2.93	3.09	4.82	9.79	9.79	3.06	43.93	12.91	5.44
c72884_g1	0	0	0	2.09346	0.0145358	7.09	12.43	3.62	3.41	6.11	5.69	40.13	12.94	16.94	7.68	55.31	19.51
c42955_g2	0	0	0	2.09209	0.0323137	4.66	4.53	6.33	3.36	5.17	0	8.54	16.63	41.81	16.03	6.44	7.12
c36139_g1	MKKA_DICDI	MKKA_DICDI	0	2.0919	0.0117293	4.91	7.63	7.53	4.31	3.52	4.89	32.91	25	10.02	4.6	36.55	20.12
c84445_g1	0	0	0	2.09041	0.0155707	2.29	1.73	2.07	2.84	0.98	0	10.6	8.08	3.93	4.06	8.95	4.22
c78628_g1	0	0	0	2.08645	0.000116518	17.8	6.33	6.55	17.39	11.62	8.55	81.25	37.98	20.66	55.64	32.43	29.37
c37827_g1	0	0	0	2.08508	0.0266859	1.37	1.09	1.95	1.02	0	1.92	7.09	4.64	4.65	2.18	6.67	4.79
c33992_g1	0	0	0	2.07717	0.0395921	0.7	3.3	0.96	1.31	6.11	0	12.41	12.16	7.75	8.53	6.83	1.29
c20537_g1	0	0	0	2.07437	0.0350576	2.27	3.54	3.7	0.94	2.02	3.09	2.67	5.85	26.3	10.63	9.78	7.28
c53803_g1	ISOA3_ARATH	ISOA3_ARATH	0	2.05961	3.84074e-05	6.67	8.15	5.42	5.71	16.21	16.86	29.52	43.72	24.29	31.43	50.54	38.84
c48011_g1	PIP21_MAIZE	PIP21_MAIZE	0	2.05585	0.00161796	9.65	11.04	41.84	7.3	20.85	14.67	52.09	74.79	71.01	62.95	72.19	68.2
c24092_g1	0	0	0	2.04896	0.00911596	13.91	7.02	14.29	3.84	1	10.83	42.98	30.87	24.83	17.05	16.05	60.68
c52112_g1	PSLS_METTH	0	0	2.04432	0.000176481	5.64	4.71	10.91	12.52	11.12	5.72	28.55	26.81	62.28	22.74	26.17	20.23
c50340_g2	DST3_DICDI	DST3_DICDI	0	2.03494	0.00281662	11.12	19.99	11.64	14.87	37.34	14	55.68	134.6	27.95	63.63	80.88	36.4
c47549_g1	0	CHI6_ORYSJ	0	2.03154	0.024575	23.04	29.38	9.44	14.62	6.71	8.05	118.04	95.53	25.47	27.11	71.48	18.54
c45997_g1	0	EDL3_ARATH	0	2.02734	0.00490035	3.39	4.68	4.28	0.46	3.43	4.71	13.16	19.27	16.74	6.9	12.04	11.28
c80703_g1	0	0	0	2.0273	0.0266015	3.79	0	3.45	1.57	0	1.48	4.37	10.09	7.95	4.76	8.99	3.53
c57572_g1	0	0	0	2.02654	0.0366369	4.02	2.98	2.2	3.33	1.68	11.01	25.45	22.44	5.36	6.05	10.71	22.46
c54020_g3	0	0	0	2.01265	0.0149311	3.88	1.87	1.85	1.81	1.92	1.13	10.63	13.88	3.36	7.12	6.67	5.35
c18279_g1	0	0	0	2.01239	0.0402903	1.96	2.8	1.92	1.71	0	1.22	8.44	12.79	4.3	4.26	3.79	3.68
c16804_g1	0	0	0	2.00434	0.0411908	1.53	12.78	3.73	6.14	17.29	27.56	22.52	37.33	12.82	20.83	48.58	97.61
c52111_g2	C72A1_CATRO	C7346_ORYSJ	0	2.00033	0.0356873	27.74	28.96	10.48	30.7	45.89	155.01	81.28	152.57	251.14	215.78	211.47	145.68
c52617_g1	0	0	0	1.99538	0.0177465	2.71	1.89	3.17	1.12	2	4.65	9.27	7.72	17.97	3.98	13.01	5.65
c21564_g1	0	0	0	1.99071	0.0324153	4.8	3.12	6	1.75	10.32	2.96	45.4	14.74	10.21	7.16	16.06	9.58
c4838_g1	0	0	0	1.98623	0.0282858	1.26	1.88	2.07	1.57	0	1.48	6.55	5.05	2.89	7.61	3.37	5.88
c50580_g1	PPSP1_ARATH	PPSP1_ARATH	0	1.97594	0.0247073	19.38	14.97	29.41	33.17	20.49	47.68	70.33	230.74	128.04	82.32	19.07	54.45
c35835_g1	0	0	0	1.97335	0.0302508	1.67	1.66	1.3	0.28	1.59	0.92	3.87	7.18	3.64	5.08	4.3	3.93
c75508_g1	0	0	0	1.97115	0.0458442	2.97	3.93	5.64	2.76	0	0.87	14.18	11.51	3.83	14.12	14.08	3.42
c56327_g1	PHYA_SORBI	PHYA_SORBI	0	1.96984	0.00150252	2.9	4.7	9.3	3.67	6.85	5.83	17.52	32.46	22.24	19.48	13.32	14.51
c2491_g1	0	0	0	1.94378	0.0149319	166.77	84.22	132.38	29.52	87.23	196.93	624.56	309.06	539.21	163.81	276.98	502.58
c8923_g1	0	0	0	1.93639	0.0232397	1.59	4.81	4.32	0.99	5.12	5.57	13.81	6.47	25.53	6.65	15.78	11.02
c53013_g9	0	0	0	1.91211	0.0411908	3.22	2.57	4.66	3.42	1.89	3.77	25.76	17.31	7.42	7.77	6.28	3.81
c41659_g1	0	0	0	1.89077	0.0068895	14.79	13.61	9.01	7.81	11.82	25.25	38.82	79.6	21.95	33.79	18.2	80.49
c56351_g3	0	0	0	1.88999	0.0238494	4.65	11.14	15.31	3.52	3.41	8.51	45.85	40.49	33.99	10.94	11.43	21.15
c48335_g1	0	0	0	1.88939	0.0424739	34.03	9.19	38.58	12.03	22.67	53.45	133.81	153.46	121.72	77.58	18.52	63.41
c80761_g1	0	0	0	1.8878	0.0190467	2.39	8	17.61	0	25.62	9.8	31.99	30.57	56	34.19	38.31	21.09
c47566_g1	0	0	0	1.87788	0.0129826	3.84	4.48	1.59	1.2	1.95	3.5	12.1	12.32	9.63	4.72	8.61	9.13
c65331_g1	ERF80_ARATH	EF109_ARATH	0	1.87176	0.0356122	151.32	150.57	116.38	94.55	105.39	51.41	582.08	816.94	147.9	359.12	319.77	81.81
c455_g1	LOR11_ARATH	LOR5_ARATH	0	1.87125	0.0261046	3.87	2.28	1.05	2.8	0.43	1.88	8.86	5.63	2.82	8.64	9.59	6.51
c52418_g2	0	0	0	1.87041	0.0450621	5.52	3.55	5.99	5.14	4.93	4.77	43.53	21.15	10.57	4.8	8.77	10.15
c4948_g1	GLGB_MAIZE	GLGB_MAIZE	0	1.86855	0.0391862	3.54	2.37	3.13	0.97	1.9	1.84	16.26	5.07	10.17	5.43	4.46	5.61
c49727_g1	HSP7H_ARATH	HSP7H_ARATH	0	1.86319	0.00845195	9.05	14.81	39.87	16.38	17.07	11.93	75.91	48.92	113.64	34.12	58.02	35.74
c54211_g2	DNJH2_ALLPO	DNJH2_ALLPO	0	1.85355	0.00660908	47.71	83.92	114.99	45.5	66.98	45.65	291.56	226.84	308.76	199.61	221.18	128.75
c41552_g1	0	0	0	1.84915	0.00701959	3.53	4.5	5.8	2.83	5.44	5.35	14.36	20.93	22.83	7.57	13.53	11.28
c8369_g1	0	0	0	1.84667	0.0358671	3.19	3.21	2.3	0.74	3.3	0.93	9.14	7.16	9.03	2.43	12.07	5.88
c63574_g1	0	0	0	1.84206	0.0358671	1.23	1.85	0.68	2.4	2.94	0.83	8.12	3.95	3.33	5.49	7.2	5.2
c28385_g1	CP122_ARATH	CP122_ARATH	0	1.83851	0.00845136	119.12	119.96	86.99	48.59	244.87	251.56	322.52	434.75	321.02	369.75	695.56	582.96
c44963_g1	XYL1_ARATH	XYL1_ARATH	0	1.83018	0.0258184	1.93	3.25	13.31	1.72	5.17	3.61	20.87	12.42	16.96	17.17	10.01	18.01
c68255_g1	0	0	0	1.83008	0.0377177	6.59	18.42	2.53	1.92	8.79	6.33	29.73	14.63	15.96	16.33	44.02	28.83
c52874_g1	0	0	0	1.82835	0.0155114	2.99	1.13	3.12	9.67	3.55	5.12	17.98	5.91	12.58	21.78	11.96	11.17
c20972_g1	0	0	0	1.8254	0.035097	4.11	4.16	5.21	3.4	0.89	1.6	14.3	14.61	16.12	4.18	7.45	7.57
c14316_g1	0	0	0	1.82409	0.0457233	6.87	3.55	2.47	1.94	4.67	15.53	33.36	15.05	14.14	6.52	20.39	21.26
c52029_g1	CMKMT_HUMAN	CMKMT_HUMAN	0	1.80736	0.0221325	1.53	0.89	2.5	2.81	3.03	3.36	11.26	9.01	3.32	9.39	5.37	7.1
c59418_g1	0	0	0	1.7947	0.0402903	3.02	1.16	2.31	2.42	1.01	2.5	11.46	8.74	6.24	2.79	5.37	5.36
c74371_g1	GPDL1_ARATH	GPDL1_ARATH	0	1.79311	0.0491226	3.47	2.63	6.78	2.58	1.8	1.62	12.07	11.94	17.12	2.65	10.05	7.04
c38759_g1	0	0	0	1.79015	0.00836891	17.73	22.9	26.31	11.01	10.05	11.53	84.5	74.64	60.93	23.11	46.82	33.8
c25301_g1	0	0	0	1.78257	0.00473864	6.72	10.02	5.88	14.68	12.9	9.43	20.45	28.68	12.48	70.34	25.92	27.79
c57387_g1	RFA1C_ORYSJ	RFA1C_ORYSJ	0	1.7774	0.0130807	11.42	10.13	23.12	28.28	56	24.11	47.96	42.16	132.22	86.74	93.67	49.69
c50531_g2	0	0	0	1.77325	0.033976	1.18	0.36	4.27	9.18	6.09	3.4	13.46	13.4	4.88	11.85	18.53	11.45
c45356_g1	NLTPX_ORYSI	NLTPX_ORYSI	0	1.77052	0.0359294	21.82	24.33	5.13	17.13	21.97	16.5	33.99	138.85	13.85	69.66	38.34	39.33
c51035_g1	0	0	0	1.76783	0.0203198	3.23	7.63	2.9	2.35	4.04	5.29	19.38	17.76	16.43	8.19	11.2	7.77
c55835_g4	0	0	0	1.75952	0.00808254	7.61	4.3	9.25	8.56	6.23	5.33	31.74	12.24	35.38	21.83	14.7	11.21
c53420_g2	DNJH_CUCSA	DNJH2_ALLPO	0	1.75817	0.00156216	206.05	174.1	101.64	129.38	212.14	136.84	557.26	724.14	420.22	316.23	551.3	352.59
c51785_g2	UBC7_WHEAT	UBC7_WHEAT	0	1.75352	0.00623475	44.39	49.53	108.81	71.38	74.11	44.65	236.19	270.55	189.39	144.52	172.71	178.58
c44381_g3	0	0	0	1.75013	0.00947639	7.52	12.18	7.28	17.85	17.97	4.99	49.36	35.96	10.72	65.23	20.44	23.57
c53947_g2	0	0	0	1.74369	0.0132251	6.74	19.8	17.01	7.11	3.98	4.71	39.05	45.79	29.6	24.26	21.91	29.98
c46568_g3	PTR18_ARATH	PTR18_ARATH	0	1.7378	0.021393	7.87	7.79	1.76	1.65	4.65	4.87	10.11	18.49	12.05	12.42	20.18	14.77
c41645_g1	0	0	0	1.73763	0.00477766	31.88	39.33	66.91	47.85	77.63	70.12	167.6	172.63	108.91	174.48	211.84	153.31
c47617_g2	COBL1_ORYSJ	COBL1_ORYSJ	0	1.73323	0.00081173	8.93	11.27	11.18	6.47	19.48	12.57	40.72	31.66	55.14	22.5	25.16	33.08
c16965_g1	0	0	0	1.73143	0.0432611	1.01	3.59	3.48	2.54	8.12	1.77	7.48	8.41	15.2	6.98	17.36	6.39
c36535_g1	0	0	0	1.72734	0.0417665	2.22	14.79	6.76	14.32	8.24	1.04	16.77	19.94	34.67	17.21	39.17	17.13
c24139_g1	C14B2_ORYSJ	C14B3_MAIZE	0	1.70999	0.0491226	2.13	4.92	2.32	2.65	9.81	8.09	3.27	21.38	14.76	17.65	18.52	12.76
c45903_g2	0	0	0	1.70566	0.0491226	1.62	2.07	5.57	2.68	4.96	0.63	7.55	4.5	16.16	7.47	9.85	6.95
c52715_g1	STEP2_ARATH	STEP2_ARATH	0	1.70511	0.0160116	4.53	3.45	2.2	2.43	4.31	7.58	10.11	11.38	8.08	11.55	18.15	13.13
c64677_g1	LOX23_HORVU	LOX23_HORVU	0	1.70206	0.0364284	181.03	533.33	308.45	135.65	796.73	329.39	829.86	1330.65	538.19	639.6	2349.84	998.46
c48256_g1	APOD_HUMAN	APOD_HUMAN	0	1.70169	0.0261046	39.64	38.81	15.12	82.6	52.99	47.07	165.73	137.12	53.24	99.49	180.82	139.18
c81704_g1	0	0	0	1.69456	0.0479393	5.33	3.46	2.07	4.73	13.77	3.56	6.62	24.87	16.18	9.86	25.48	10.56
c2389_g1	BADH1_ORYSJ	BADH1_ORYSJ	0	1.68834	0.0186134	6.88	11.33	10.6	9.11	13.74	4.3	10.96	37.96	20.41	61.11	16.58	20.07
c11732_g1	0	0	0	1.68623	0.0261046	5.65	10.55	4.35	4.09	5.6	6.04	9.09	29.38	10.06	26.94	17.7	16.01
c44551_g1	0	0	0	1.68513	0.00207903	31.61	20.06	19.49	21.56	24.34	21.16	78.53	80.85	35.87	62.89	85.64	55.17
c53196_g2	HFA4D_ORYSJ	HFA4D_ORYSJ	0	1.68355	0.0129826	8.92	17.81	4.77	13.62	13.34	23.84	15.3	43.83	61.09	23.49	63.74	32.01
c14391_g1	0	0	0	1.67684	0.0278333	10.4	21.42	5.9	5.48	6.43	11.12	26.48	44.62	28.93	11.13	48.6	23.74
c51239_g1	0	0	0	1.66477	0.00623475	11.53	9.05	5.95	12.64	23.6	37.47	33.46	61.92	38.8	37.05	49.79	55.42
c45978_g2	E134_ARATH	E133_ARATH	0	1.6642	0.0338709	2.26	2.58	1.61	4.79	3.68	1.52	8.48	8.55	3.07	10.75	8.22	8.5
c33879_g1	0	0	0	1.65544	0.0383051	2.86	1.73	5.79	4.2	4.47	3.77	9.52	9.82	12.43	21.21	4.07	8.9
c85811_g1	0	0	0	1.65086	0.0438318	2.86	0.72	10.91	7.11	7.31	4.46	9.09	16.93	22.94	25.27	12.84	7.95
c47110_g1	0	0	0	1.65005	0.00707895	5.38	7.24	5.68	12.95	8.17	7	18.87	30.84	10.84	20.45	22.75	25.96
c47827_g1	RACD_PYRHO	RACD_PYRHO	0	1.64221	0.0360039	1.97	3.89	3.17	1.52	3.09	3.35	9.65	11.19	4.85	7.12	10.79	5.46
c45493_g1	REG2_DROME	HDHD3_XENLA	0	1.63764	0.0358671	6.1	5.53	1.5	5.2	4.44	5.68	9.38	15.27	6.11	19.81	21.11	9.31
c42790_g1	0	0	0	1.6081	0.0117595	15.09	9.06	22.83	9.02	12.99	33.78	65.26	46.69	66.71	44.13	20.95	40.19
c50147_g2	PER1_SORBI	PER1_SORBI	0	1.60757	0.0342693	4.08	1.48	8.04	3.47	10.55	6.05	20.24	8.82	12.45	11.52	20.63	17.03
c55450_g1	ADO3_ORYSJ	ADO3_ORYSJ	0	1.60315	0.0405302	3.81	7.91	3.41	2.79	3.66	2.87	12.6	12.92	12.41	6	15.43	9.52
c42639_g2	0	0	0	1.5919	0.0196009	3.34	3.8	1.82	5.01	3.58	3.06	7.46	11.18	7.26	10.71	9.18	10.73
c47949_g1	AP2L4_ARATH	AP2L4_ARATH	0	1.58486	0.0342036	5.47	6.32	10.53	2.99	3.24	3.67	12.15	20.42	17.9	18.08	10.28	11.65
c55305_g1	HFA2C_ORYSJ	HFA2C_ORYSJ	0	1.56353	0.0322475	37.76	36.9	48.07	41.73	39.51	44.14	164.18	52.82	126.64	69.49	169.41	78.53
c46156_g1	AGAL_COFAR	AGALB_TALEM	0	1.56266	0.0433548	3.21	2.07	6.6	5.27	6.95	4.86	22.13	9.59	18.1	9.11	10.32	7.67
c54357_g1	DGP2_ARATH	DGP2_ARATH	0	1.55777	0.0197424	3.16	2.79	2.67	2.88	6.07	4.99	8.92	12.01	12.58	10.84	9.38	6.62
c56039_g2	GLGB_ORYSJ	GLGB_ORYSJ	0	1.55197	0.0132251	2.57	3.99	4.81	3.61	6.61	6.21	12.59	14.26	11.01	11.86	13.18	10.88
c52150_g1	CHAC2_CHICK	CHAC1_HUMAN	0	1.54731	0.00972417	27.27	27.81	32.07	19.6	26.82	17.79	95.89	68.85	46.36	91.45	60.3	45.44
c46226_g1	HS186_ORYSJ	HS186_ORYSJ	0	1.54078	0.0457967	16.91	28.28	38.23	68.95	13.95	28.54	115.09	57.79	108.54	77.23	84.38	66.22
c70372_g1	0	0	0	1.54004	0.0113095	9.96	14.23	27.23	13.47	12.68	12.18	45.37	59.31	54.43	38.89	16.54	26.82
c48104_g2	P2C50_ORYSJ	P2C50_ORYSJ	0	1.52723	0.00353338	16.75	19.7	13.25	15.41	25.97	16.58	48.04	64.53	28.61	34.86	65.54	36.55
c44383_g1	IP5P9_ARATH	IP5P8_ARATH	0	1.51797	0.0155114	16.59	21.55	16.36	31.17	44.73	24.43	59.2	93.96	38.26	46.16	62.6	83.95
c38091_g1	0	0	0	1.50922	0.0289051	5.18	1.95	3.32	3.84	3.84	9.1	13.09	11.45	10.58	14.01	12.62	8.43
c51891_g2	SAP8_ORYSI	SAP8_ORYSI	0	1.50666	0.0146757	42.6	39.35	63.57	50.22	53.93	48.29	139.13	186.53	117.2	102.19	119.44	97.76
c14954_g1	0	0	0	1.48994	0.00623475	15.46	6.84	8.91	22.59	27.94	6.38	35.49	34.57	40.64	46.87	40.05	18.53
c53490_g1	BGL04_ORYSJ	BGL04_ORYSJ	0	1.48158	0.047436	9.71	8.86	30.43	9.53	11.6	5.44	28.68	34.54	63.18	31.94	21.63	16.41
c84712_g1	0	0	0	1.47889	0.0358671	13.12	3.5	6.82	4.95	15.52	11.98	17.44	19.9	24.25	45.98	14.04	17.85
c14533_g1	XERIC_ARATH	0	0	1.47457	0.0282858	43.83	38.03	26.81	29.17	33.48	20.94	134.2	72.44	59.67	66.46	86.83	66.33
c50251_g1	RTNLB_ARATH	RTNLB_ARATH	0	1.46525	0.0127103	8.16	9.02	12.09	8.72	7.27	6.2	27.19	18.76	23.82	17.59	25.42	16.67
c70162_g1	0	0	0	1.44337	0.0220979	12.38	18.48	17.75	24.38	3.96	16.52	31.28	62.75	44.01	27.77	39.12	28.78
c44309_g1	0	0	0	1.44253	0.0352202	9.07	4.86	7.4	4.74	18.07	8.49	27.88	11.11	26.42	19.78	24.94	16.32
c49529_g1	C3H2_ORYSJ	C3H2_ORYSJ	0	1.4354	0.0042447	19.68	17.65	13.94	19.32	21.11	24.52	65.5	49.69	28.18	56.38	49.4	33.56
c23997_g1	0	0	0	1.43417	0.049162	6.41	10.27	7.35	10.6	10.14	29.09	11.77	50.14	27.39	41.26	23.21	26.93
c46543_g2	0	MAD47_ORYSJ	0	1.43074	0.03336	5.64	4.17	12.87	11.29	13.65	11.87	27.01	35.84	19.29	10.92	22.26	25.57
c55363_g1	GLGS_ORYSJ	GLGS_ORYSJ	0	1.4298	0.0302508	42.24	46.56	41.86	31.44	81.89	70.85	102.3	148.3	143.01	139.31	111.39	114.32
c52407_g2	BZP17_ARATH	BZP17_ARATH	0	1.41942	0.0441036	32.12	34.19	27.57	15.88	20.23	29.56	72.77	67.58	110.72	39.42	50.35	55.11
c15913_g2	LOR8_ARATH	LOR8_ARATH	0	1.41566	0.0390247	9.07	8.8	6.26	5.59	7.37	7.17	21.73	15.54	13.61	10.67	22.63	22.31
c46746_g1	C3H35_ORYSJ	C3H35_ORYSJ	0	1.41232	0.00669412	19.63	9.37	14.96	23.82	21.62	8.61	54.99	28.34	47.95	46.83	30.89	22.5
c48557_g1	0	0	0	1.40771	0.0478245	12.78	36.31	16.88	14.76	17.34	17.3	35.03	88.03	49.53	34.61	52.71	29.49
c53058_g1	FES1_ASPTN	FES1_ASPTN	0	1.40212	0.0142675	7.82	7.7	10.55	14.36	7.19	11.96	28.63	28.72	28.04	25.46	17.04	14.48
c32280_g1	0	0	0	1.40186	0.0148109	10.27	14.9	9.7	11.3	20.31	11	31.48	36.1	23.45	15.61	44.39	31.27
c51214_g1	CDPKH_ARATH	CDPKE_ARATH	0	1.39607	0.048446	11.78	22.02	9.2	16.37	23.26	17.77	46.07	41.14	12.62	23.09	70.42	42.39
c49135_g2	0	AGL14_ARATH	0	1.39369	0.047032	11.53	9.89	9.64	11.31	11.93	23.57	30.18	41.98	23.17	8.67	32.26	44
c32113_g4	CPNB1_ARATH	CPNB1_ARATH	0	1.39033	0.0222163	13.14	12.13	18.37	7.43	16.38	10.58	32.75	27.75	57.92	31.24	20.69	17.21
c35517_g1	0	0	0	1.38405	0.0105659	21.78	21.33	27.33	25.79	19.97	30.55	76.9	62.41	52.53	43.53	53.96	55.3
c41521_g1	INT2_ARATH	INT2_ARATH	0	1.383	0.0358671	14.15	17.05	4.06	12.76	11.14	26.34	26.22	36.35	28.54	21.35	52.08	35.9
c57071_g3	YCF36_CYAPA	YCF36_PORPU	0	1.382	0.0325378	14.38	8.56	2.97	17.84	10.57	18.94	21.16	29.65	14.33	34.47	35.34	33.22
c49529_g3	C3H35_ORYSJ	C3H35_ORYSJ	0	1.36319	0.0370027	10.73	5.71	7.94	8.49	8.01	5.11	23.62	13.01	23.5	22.09	13.67	11.21
c67787_g1	SAPK4_ORYSJ	SAPK4_ORYSJ	0	1.31452	0.0411997	11.63	13.82	11.62	14.45	28.31	18.67	16.8	60.19	18.87	33.75	40.75	44.96
c53833_g1	RBM42_BOVIN	RBM42_BOVIN	0	1.28317	0.0307866	24.61	30.64	24.7	22.53	26.17	14.46	56.99	45.94	77.55	55.48	51.13	33.62
c48890_g2	GDL53_ARATH	GDL53_ARATH	0	1.2687	0.0265992	9.55	14.86	22.45	10.01	35.41	20.3	38.42	49.05	34.65	35.72	42.59	40.34
c49422_g1	DHAR2_ARATH	DHAR2_ARATH	0	1.26296	0.049321	139.28	230.48	159.5	140.89	210.81	165.59	309.12	502.77	329.16	323.37	359.74	463.83
c35186_g1	0	0	0	1.26136	0.0240543	30.54	17.11	19.64	23.04	29.06	11.5	44.36	40.28	42.45	76.6	35.1	42.54
c39089_g1	0	PSBM_MAIZE	0	1.25782	0.048446	257.91	309.99	186.89	363.28	291.36	588.3	827.22	736.63	601.61	430.56	722.96	898.43
c53858_g1	LIP_BACSP	LIP_BACSP	0	1.24129	0.0441036	21.97	21.58	19.63	12.3	28.53	22.02	61.97	34.38	52.92	25.41	61.93	31.83
c56155_g2	LOX23_HORVU	LOX23_HORVU	0	1.23086	0.0491226	460.2	731.26	556	257.03	710.5	631.82	1133.01	1487.22	1169.8	721.95	1549.51	1147.55
c47230_g3	GDL83_ARATH	GDL16_ARATH	0	1.22625	0.0413103	14.54	14.74	8.43	9.8	16.41	20.59	22.89	39.11	21.37	33.97	20.33	39.66
c54738_g1	PLST2_ARATH	PLST2_ARATH	0	1.21923	0.0402903	34.66	29.32	31.29	27.34	41.65	26.94	77.63	55.02	80.06	57.37	73.58	55.76
c46464_g1	FDFT_ARATH	FDFT_ARATH	0	1.18526	0.0356873	10.86	11.58	19.1	11.16	19.13	20.9	30.99	49.46	29.31	24.03	26.41	28.82
c25522_g1	CP18B_ARATH	CP18B_ARATH	0	1.12166	0.0441036	23.6	18.73	30.95	22.1	30.67	27.75	54.7	49.69	51.56	36.79	51.23	53.82
c54018_g1	LCKB2_ARATH	LCKB2_ARATH	0	1.07917	0.0462364	17.39	15.13	19.72	19.18	31.95	15.24	22.78	49.64	30.78	42.06	42.04	35.04
c56412_g1	DEGP2_ARATH	DEGP2_ARATH	0	-1.10233	0.0438318	36.58	21.77	26.46	55.39	54.31	56.56	13.98	22.27	12.28	16.7	19.76	16.12
c45389_g1	PIP_ARATH	PIP_ARATH	0	-1.10297	0.0479393	52.01	46.08	55.3	57.8	71.47	58.25	17.97	20.79	33.61	23.36	20	25.05
c54160_g1	CSLC2_ORYSJ	CSLC2_ORYSJ	0	-1.169	0.0411908	21.53	19.27	31.36	28.77	37.95	28.06	10.78	7.58	15.38	11.66	8.53	11.43
c54231_g1	SYGM2_ARATH	SYGM2_ARATH	0	-1.24954	0.0155114	29.39	21.93	20.85	48.5	39.57	37.72	8.29	14.9	9.74	15.38	13.3	10.99
c41850_g1	0	0	0	-1.26374	0.0370027	44.22	40.79	55.54	25.09	58.72	54.18	22.84	8.8	24.27	13.46	15.33	19.19
c51677_g1	HFA2D_ORYSJ	HFA2D_ORYSJ	0	-1.26964	0.048446	36.47	16.66	18.96	31	19.96	47.53	6.83	12.11	13.5	9.94	8.78	11.1
c56010_g3	NEK4_ORYSJ	NEK4_ORYSJ	0	-1.28971	0.0412339	33.48	28.86	48.93	76.29	75.86	30.16	15.28	11.14	11.76	35.78	18.97	12.11
c53893_g2	E136_ARATH	E136_ARATH	0	-1.31042	0.0416397	40.73	35.38	35.88	25.8	25.79	17.02	13.24	7.73	7.03	12.42	15.79	10.12
c44557_g1	SOT5_ARATH	SOT5_ARATH	0	-1.31646	0.0382647	19.37	19.7	41.06	42.21	24.75	27.21	8.97	14.8	7.07	10.85	6.03	14.07
c28126_g1	0	0	0	-1.33975	0.0178092	28.45	21.61	30.91	45.1	91.8	46.2	12.27	17.7	13.74	15.15	20.53	9.85
c54952_g2	ENPL1_CAEEL	ENPL1_CAEEL	0	-1.3561	0.0131041	64.62	33.79	50.99	39.62	86.11	73.12	18.72	19.35	26.12	14.96	20.44	19.36
c55892_g1	0	0	0	-1.40955	0.0361021	20.35	12.17	36.26	63.78	42.85	20.27	11.05	7.36	12.04	18.85	7.34	6.96
c54456_g1	0	0	0	-1.43592	0.0344862	33.9	19.72	10.86	32.42	44.47	60.66	6.76	7.95	6.19	15.84	12.96	14.65
c72835_g1	URT1_FRAAN	URT1_FRAAN	0	-1.44132	0.0450621	18.75	11	21.72	53.52	54.52	37.28	14.77	7.96	2.94	15.96	6.88	12.5
c49320_g1	0	0	0	-1.47289	0.0245685	23.66	16.22	11.7	36.64	45.99	34.64	5.02	8.3	4.39	11.34	11.43	11.33
c39172_g1	0	0	0	-1.48436	0.0450621	12.69	7.96	13.12	15.38	9.04	11.43	5.78	1.51	2.35	4.09	3.91	4.05
c54067_g1	0	0	0	-1.52003	0.019514	17.88	16.87	11.06	20.41	24.67	11.38	4.38	4.28	5.2	6.08	7.19	4.06
c46028_g2	PR1B1_ARATH	PR1B1_ARATH	0	-1.52208	0.0127103	30.83	32.28	44.54	51.06	68.24	15.44	9.04	7.71	15.65	24.59	9.73	8.08
c49230_g1	PMTS_ARATH	PMTS_ARATH	0	-1.52339	0.0082146	20.3	16.13	34.1	41.49	52.22	23.08	7.93	7.36	8.95	17.44	8.89	6.12
c49897_g1	0	0	0	-1.53558	0.0203144	33.72	17.37	34.44	70.64	76.59	27.97	11.17	7.28	7.06	31.16	12.8	7.87
c55493_g2	HST_TOBAC	HST_TOBAC	0	-1.53619	0.0068585	41.18	27.64	46.45	57.92	51.94	19.68	21.77	4.82	10.57	16.51	11.65	8.91
c52780_g2	OPT7_ARATH	OPT7_ARATH	0	-1.53893	0.00623475	21.25	16.85	18.25	21.02	28.88	22.49	5.5	5.78	4.45	6.97	8.8	7.24
c50145_g1	ACCR4_ARATH	ACCR4_ARATH	0	-1.5524	0.00490035	23.33	24.43	22.71	30.33	22.37	22.76	8.33	4.69	9.5	9.72	6.26	5.88
c54914_g1	DNJ11_ARATH	TLP1_PRUPE	0	-1.55525	0.0463798	35.03	22.32	20.53	19.16	19.67	10.38	7.38	1.71	5.51	11.35	9.22	3.93
c54932_g5	PER2_MAIZE	PER2_MAIZE	0	-1.56484	0.0142645	24	28.99	47.76	54.61	76.41	18.11	13.17	8.58	15.23	24.27	7.41	5.76
c48900_g1	YAB1_ORYSJ	YAB1_ORYSJ	0	-1.56848	0.00173793	34.4	20.8	42.06	58.32	46.09	27.4	11.55	11.15	10.32	15.35	5.28	13.56
c51274_g1	BZIP9_ARATH	BZIP9_ARATH	0	-1.57339	0.0220979	22.67	56.38	75.58	31.38	72.05	57.68	5.45	18.53	16.33	13.97	25.71	16.13
c58741_g1	PAL1_ORYSJ	PAL1_ORYSJ	0	-1.58335	0.0247024	20.32	34.72	35.22	82.6	63.81	27.01	19.22	5.23	11.64	21	17.43	2.57
c53469_g2	0	0	0	-1.61398	0.0341256	44.28	22.35	62.43	105.17	130.25	39.8	14.46	9.72	18.88	44.33	16.11	10.06
c53972_g1	GT15_ORYSJ	GT15_ORYSJ	0	-1.61574	0.033976	44.07	18.71	93.89	82.41	66.7	28.93	19.96	4.2	25.77	25.51	10.42	10.42
c49305_g1	0	0	0	-1.63196	0.0196308	51.81	50.84	20.61	19.63	20.56	19.32	7.11	8.6	11.02	8.95	11.23	7.99
c51819_g1	0	0	0	-1.63774	0.00544408	50.51	40.72	44.35	95.14	78.76	26.32	13.2	8.33	15.41	30.24	17.35	10.1
c53373_g1	LAC12_ORYSJ	LAC12_ORYSJ	0	-1.64904	0.0338709	101.32	45.45	174.1	231.21	134.49	97.66	28.06	31.17	24	78.28	29.99	28.5
c52630_g1	CHS1_ORYSJ	CHS1_ORYSJ	0	-1.64956	0.0270489	208.93	127.05	143.17	423.48	202	268.16	66.49	63.11	30.92	110.9	30.45	77.68
c57306_g4	CESA9_ORYSJ	CESA9_ORYSJ	0	-1.66137	0.0444642	5.05	9.05	7.26	13.08	10.22	12.58	0.58	4.57	1.35	5.34	1.65	2.19
c52091_g1	CESA4_ORYSJ	CESA4_ORYSJ	0	-1.66241	0.0193869	36.01	21.54	70.41	131.98	87.96	31.03	21.58	11.06	11.11	30.13	15.88	12.67
c45478_g1	0	0	0	-1.66868	0.0198428	20.5	19.96	21.89	17.13	13.06	12.76	1.66	7.2	5.33	6.18	2.97	6.46
c52175_g2	0	STP5_ARATH	0	-1.66936	0.0277206	20.59	13.3	34.27	88.15	43.49	23.61	10.54	8.82	2.31	21.4	5.84	10.82
c54001_g1	IQD14_ARATH	IQD14_ARATH	0	-1.67013	0.0186134	49.14	13.8	36.77	74.14	56.19	17.89	16.28	6.16	5.28	24.75	10.11	4.7
c12854_g1	0	0	0	-1.67082	0.029893	15.54	12	78.81	23.36	55.97	25.25	5.37	8.73	10.33	11.29	9.07	13.41
c43858_g2	0	0	0	-1.67091	0.0370027	10.63	6.45	8.96	24.64	33.57	14	5.15	2.08	3.59	5.11	6.36	3.46
c57081_g5	0	0	0	-1.67385	0.0387092	39.96	26.94	87.64	155.49	70.45	28.81	24.09	13.67	9.71	38.97	12.08	13.1
c55386_g2	Y1684_ARATH	Y1684_ARATH	0	-1.67901	0.00657534	152.95	183.65	142.58	224.85	283.77	341.66	64.58	45.26	56.12	97.98	56.87	49.1
c53128_g2	CESA4_ARATH	CESA4_ARATH	0	-1.67913	0.0261046	47.17	25.98	70.35	100.85	82.24	30.36	14.44	8.52	9.3	44.86	14.18	7.04
c37209_g1	0	0	0	-1.69503	0.0250165	1133.17	283.24	482.92	953.52	848.49	558.36	305.97	143.77	67.16	414.85	129.29	97.2
c24967_g1	0	0	0	-1.69908	0.00722561	32.27	32.9	46.14	41.04	20.79	12.78	7.62	13.56	7.59	11.47	6.06	5.97
c56192_g1	MA656_ARATH	MA657_ARATH	0	-1.70462	0.00544408	42.1	23.17	53.29	110.99	72.34	30.33	14.84	14.09	10.88	28.58	13.1	6.75
c69289_g1	PALY_MAIZE	PALY_MAIZE	0	-1.70988	0.000176481	1815.43	1902.74	2507.75	3785.96	3964.44	1394.36	608.96	513.16	640.21	1272.32	716.58	420.84
c53948_g4	TRL11_ORYSJ	TRL11_ORYSJ	0	-1.71762	0.0402903	8.87	15.21	10.93	9.22	11.12	9.9	2.35	4.63	0.95	7.03	1.52	1.3
c53593_g1	ASPG1_ARATH	ASPG1_ARATH	0	-1.72226	0.0296818	177.74	151.98	284.27	704.43	613.15	177.23	75.68	89.24	41.44	179.85	96.83	62.77
c30203_g1	0	0	0	-1.72355	0.0282858	6.65	6.4	8.24	20.74	16.1	12.94	2.33	2.44	1.43	6.26	2.6	3.21
c57306_g3	CESA9_ORYSJ	CESA9_ORYSJ	0	-1.72717	0.0338805	90.13	52.56	143.08	200.56	165.11	67.96	38.88	18.09	16.13	72.27	29.37	16.36
c57081_g6	0	0	0	-1.74627	0.0441036	16.78	7.91	31.3	61.98	32.16	12.61	7.65	3.35	3.15	17.16	4.84	5.35
c41742_g1	CLE14_ARATH	0	0	-1.74775	0.0387092	17.29	7.39	14.85	54.39	54.6	27.7	2.98	5.63	2.61	6.74	10	14.57
c49168_g2	SAPK5_ORYSJ	SAPK5_ORYSJ	0	-1.74782	0.0118293	22.19	14.24	15.76	30.62	12.43	10.09	4.7	2.87	5.51	4.36	5.68	4.26
c51671_g2	CESA7_ORYSJ	CESA7_ORYSJ	0	-1.76715	0.043777	60.05	31.21	117.88	115.66	123.18	35.81	17.08	11.94	12.06	57.45	21.47	6.5
c57306_g1	CESA4_ORYSJ	CESA4_ORYSJ	0	-1.77239	0.0354048	23.86	7.86	36.16	110.33	64.53	20.55	11.55	4.65	5.79	25	9.83	7.73
c29208_g1	PR1B4_ARATH	PR1B4_ARATH	0	-1.78465	0.00909477	44.61	58.44	95.66	153.4	121.25	36.57	14.87	13.13	21.45	35.85	24.56	19.45
c51632_g1	FLA11_ARATH	FLA11_ARATH	0	-1.78742	0.0210067	51.4	43.34	153.92	102.9	191.99	58.46	20.73	18.17	18.94	55.25	22.14	18.3
c53823_g1	COBL5_ORYSJ	COBL5_ORYSJ	0	-1.79123	0.0297489	92.22	52.22	128.63	167.08	177.97	57.06	24.31	17.81	16.04	74.39	28.17	11.76
c54238_g2	WDL1_ARATH	WDL1_ARATH	0	-1.79645	0.00701959	57.96	22.87	34.27	85.92	83.5	33.55	11.72	7.03	6.32	34.83	14.06	5.39
c49515_g1	0	UGPI4_ARATH	0	-1.80284	0.0267291	16.97	13	74.41	95.68	58.86	19.29	9.81	5.48	16.23	23.78	8.04	6.04
c49164_g1	LACS3_ARATH	LACS4_ARATH	0	-1.8125	0.0429085	17.03	11.6	4	5.69	10.13	19.31	1.89	2.49	2.94	2.72	2.71	4.07
c42084_g2	0	0	0	-1.83946	0.00256205	45.45	19.21	17.85	22.1	25.55	25.44	11.77	4.71	6.42	5.85	4.85	4.69
c44404_g1	0	0	0	-1.84844	0.00550201	14.71	10.57	30	50.42	46.29	18.71	5.52	4.44	4.64	9.82	6.86	8.73
c46653_g1	CESA7_ORYSJ	CESA7_ORYSJ	0	-1.85312	0.0482894	88.41	48.75	205.74	283.89	203.23	63.39	30.41	17.67	18.08	96.99	26.76	26.67
c56921_g2	KTNB1_ARATH	KTNB1_ARATH	0	-1.86374	0.0231106	27.62	19.09	44.59	128.86	100.31	32.69	9.81	6.67	7.67	38.33	13.86	6.36
c51655_g1	GT51_ORYSJ	GT51_ORYSJ	0	-1.89405	0.00420312	24.3	16.45	47.4	96.01	69.19	21.21	9.15	6.46	6.9	22.56	9.63	8.3
c55311_g2	HIP1_ORYSJ	HIP1_ORYSJ	0	-1.89521	0.000127253	46.45	16.39	31.43	38.85	42.1	37.63	6.47	4.98	5.23	14.57	11.51	7.11
c56071_g2	NACK1_TOBAC	NACK1_TOBAC	0	-1.89693	0.0127103	47.47	19.15	96.36	176.97	115.07	55.02	17.01	10.23	20.31	38.3	15.69	15.41
c51931_g1	PERX_LUPPO	PERX_LUPPO	0	-1.90793	0.0273031	9.3	3.59	21.25	57.03	41.23	18.49	4.07	5.02	6.4	9.13	4.12	4.53
c51021_g2	0	0	0	-1.90825	0.0454446	14.59	7.03	40.36	88.09	42.64	13.65	6.34	2.7	6.81	22.51	5.71	2.99
c19100_g1	BCP_PEA	BCP_PEA	0	-1.91366	0.00332468	25.82	20.83	61.45	81.54	72.46	27.78	12.84	5.43	4.99	25.94	11.07	6.65
c55748_g1	HPSE1_ARATH	HPSE1_ARATH	0	-1.91749	0.000192253	43.74	35.03	25.33	31.46	34.08	20.42	6.35	5.62	10.58	10.36	7.01	5.23
c43505_g1	0	0	0	-1.91808	0.0173122	17.44	9.87	66.95	59.58	82.22	12.85	7	5.56	16.84	15.27	6.74	5.14
c52907_g1	KNOS3_ORYSJ	KNOS3_ORYSJ	0	-1.91861	0.0441036	16.38	10.15	49.6	156.17	41.04	18.99	12.65	9.62	5.2	26.31	6.34	5.46
c57072_g1	NACK1_ARATH	NACK1_ARATH	0	-1.92002	0.0477437	16.25	7.7	44.36	170.58	80.03	27.86	13.18	4.99	11.09	28.66	11.58	6.68
c52626_g1	OPT1_ARATH	OPT5_ARATH	0	-1.93012	0.0187869	25.38	6.26	17.26	69.9	32.02	24.12	8.84	3.57	3.58	16.08	4.09	2.66
c48367_g4	COAD2_ORYSJ	COAD2_ORYSJ	0	-1.93876	0.03336	36.29	27.75	80.86	238.91	65.75	38.79	11.58	17.84	9.89	46.38	12.62	11.54
c45686_g2	GEML4_ARATH	GEML4_ARATH	0	-1.94159	0.00181337	48.34	38	68.03	69.97	33.95	17.05	15.33	6.52	6.62	19.97	11.99	4.58
c52360_g1	F3PH_ARATH	F3PH_PETHY	0	-1.94339	0.00550201	46.75	25.67	98.93	126.34	123.8	51.53	17.9	11.49	7.4	34.71	20.23	14.19
c78156_g1	CDPKP_ARATH	CDPK1_ARATH	0	-1.96899	0.0450621	3.51	6.06	14.05	5.76	8.99	5.28	0.7	1.46	2.85	0	2.01	2.46
c32851_g1	PER2_MAIZE	PER43_ARATH	0	-1.96903	0.0387092	6.08	3.15	14.32	6.53	6.47	9.45	3.57	2.08	0	2.52	1.12	0.74
c38291_g1	0	0	0	-1.97224	0.0375093	6.41	4.41	14.97	13.66	11.53	2.58	2.37	0.4	1.94	3.56	2.29	1.02
c48843_g1	ANGLT_ROSHC	ANGLT_ROSHC	0	-1.97651	0.0324153	8	3.74	4.93	23.08	15.49	16.96	1.48	3.15	0.42	5.26	1.25	3.6
c46152_g3	PERK2_ARATH	Y2239_ARATH	0	-1.98197	0.0300967	9.18	4.27	13.3	38.23	30.43	12.64	5.97	2.58	1.03	8.09	2.62	2.38
c51163_g1	0	0	0	-1.98693	0.0176794	111.31	50.34	166.58	336.58	227.38	109.36	33.84	18.07	18.71	93.3	34.37	20.59
c5038_g1	RGP3_ORYSJ	RGP3_ORYSJ	0	-1.99643	0.0462364	20.55	25.41	92.05	103.1	25.1	6.01	11.19	7.28	9.52	25.99	2.99	4.91
c55730_g1	RIN4_ARATH	RIN4_ARATH	0	-2.02685	0.000192253	38.78	62.75	41.39	34.49	99.01	54.32	16.98	8.87	5.63	11.54	18.23	10.68
c55208_g2	Y5977_ARATH	Y5977_ARATH	0	-2.02723	0.00409448	57.03	77.43	49.96	15.7	61.71	38.17	13.43	4.58	12.3	5.07	22.35	10.05
c41084_g1	0	0	0	-2.0534	0.0068585	13.24	11.87	31.16	13.18	27.16	14.93	7.5	1.9	5.7	1.04	2.88	4.33
c52369_g3	NAC73_ARATH	NAC73_ARATH	0	-2.05855	0.0155114	8.21	2.5	13.44	21.86	21.76	10.95	2.78	0.8	1.57	5.56	3.07	1.93
c826_g2	0	0	0	-2.05857	0.00723867	21.03	14.26	9.83	16.17	14.04	9.38	2.6	4.84	0	6.82	2.69	0.93
c28734_g1	0	0	0	-2.0699	0.00412559	23.24	8.5	27.42	44.28	18.69	21.57	1.28	4.65	7.41	10.7	2.71	2.98
c50815_g1	CCAMK_ORYSJ	CCAMK_LOTJA	0	-2.0737	0.0443225	6.72	6.71	1.85	2.95	6.92	6.02	1.02	1.27	0.67	1.4	0.9	0.83
c86457_g1	0	0	0	-2.08126	0.0411908	5.9	1.91	16.05	32.44	30.32	10.83	2.93	1.37	2.42	7.68	3.04	1.56
c55114_g2	0	0	0	-2.08174	0.0100976	24.83	21.9	96.84	55.72	20.84	7.67	6.05	7.27	12.97	8.64	8.67	5.37
c72700_g1	0	U90A1_ARATH	0	-2.08939	0.0087691	19.83	7.78	33.62	23.31	56.04	17.34	2.5	4.44	3.84	14.32	5.73	1.2
c44415_g1	RIC1_ARATH	RIC1_ARATH	0	-2.12178	0.0267291	14.28	3.8	8.45	32.89	18.86	7.5	2.75	0.89	0.67	7.04	3.7	1.27
c34355_g1	0	0	0	-2.1244	0.0171595	12.41	15.4	8.44	7.21	10.86	4.07	1.03	1	2.7	0.91	4.29	1.78
c46525_g1	0	0	0	-2.13495	0.00722561	21.66	11.22	10.07	9.33	27.93	17.77	8.52	2.04	0.39	3.33	3.07	1.73
c46880_g2	0	0	0	-2.1361	0.0250165	6.97	13.53	99.64	39.16	31.08	22.22	2.27	2.32	14.13	6.66	9.35	8.54
c43156_g2	0	0	0	-2.13826	0.0147028	11.79	6.32	15.08	34.43	33.28	8.09	4.83	2.28	4.38	7.41	1.88	0
c51871_g1	0	0	0	-2.142	0.0118293	14.09	12.82	54.68	106.23	77.01	15.77	6.13	3.96	13.48	21.51	5.49	3.64
c48189_g4	0	0	0	-2.1508	0.0260383	6.66	8.57	8.85	2.01	17.92	8.57	0.74	1.53	2.88	0.4	2.94	1.5
c42546_g1	REP1_USTMA	0	0	-2.1553	0.000204108	563.64	503.59	362.01	353.02	1022.18	274.85	60.03	94.42	72.6	131.89	126.78	122.72
c51286_g1	OPR12_ORYSJ	OPR12_ORYSJ	0	-2.16826	0.00432949	10.68	5.56	29.08	39.83	38.92	14.53	3.7	3.71	3.83	7.6	4.39	2.75
c44638_g1	0	0	0	-2.17858	0.0437872	33.09	29.61	8.09	4.79	32.53	5.15	1.45	3.21	5.4	1.7	8.05	2.54
c50699_g3	YERG_SCHPO	YERG_SCHPO	0	-2.18704	0.0128279	8.67	17.94	22.38	59.01	15.49	9.66	2.56	3.12	3.37	10.63	2.32	3.43
c48794_g1	0	0	0	-2.18734	0.0338709	20.4	22.59	8.57	4.26	8.87	8.77	2.34	1.26	2.12	0.49	3.05	5.19
c20083_g1	0	0	0	-2.20461	0.0247232	9.67	11.09	42.38	75.02	18.15	9.88	8.97	1.5	4.17	11.58	2.2	2.78
c37441_g1	0	0	0	-2.2058	0.00703651	53.81	21.01	103.26	204.66	123.6	52.65	23.8	9.5	18.81	36.75	9.81	5.54
c53782_g1	Y1864_ARATH	Y1864_ARATH	0	-2.20825	0.0107237	7.41	5.38	13.69	32.78	20.42	7.94	1.93	2.39	2.2	6.46	1.89	0.98
c54570_g3	0	0	0	-2.22049	0.0426844	13.56	10.46	51	271.21	61.6	25.75	10.67	11.67	4.86	29.12	9	11.24
c50276_g6	0	0	0	-2.2427	2.87849e-05	1828.09	1398.05	793.21	1153.11	843.98	1490.05	278.79	253.2	134.3	228.07	137.01	394.58
c47136_g1	LRX6_ARATH	LRX6_ARATH	0	-2.24884	0.00199711	45.89	20.34	24.93	22.04	20.7	13.08	3.92	1.83	2.42	12.16	2.7	4.63
c48486_g1	CHIT3_VITVI	CHIT3_VITVI	0	-2.2539	0.00187432	123.87	101.18	164.66	113.88	79.04	98.15	34.33	14.76	39.9	5.68	15.06	19.53
c54399_g1	CRYD_ORYSJ	CRYD_ORYSJ	0	-2.26056	0.01237	11.82	3.22	6.84	33.78	39.67	28.33	1.27	2.81	2.88	5.26	2.43	6.14
c47144_g2	SPP3_ORYSJ	SPP2_MAIZE	0	-2.26464	0.0270489	6.28	2.95	6.77	28.87	8.23	4.47	1.92	1.3	1.68	1.93	1.56	1.27
c43862_g1	0	0	0	-2.27206	0.0379614	6.79	3.36	12.71	33.44	4.89	6.2	0.97	1.34	1.34	5.03	1.12	1.77
c20591_g1	0	0	0	-2.27997	6.65785e-05	29.58	22.19	20.73	67.25	42.49	33.46	4.05	7.16	1.6	7.13	4.5	13
c31648_g1	E134_MAIZE	E134_MAIZE	0	-2.28153	0.0110114	18.63	4.47	22.2	58.34	36.22	19.94	4.72	0.97	1.36	14.3	2.97	3.26
c56314_g1	0	0	0	-2.28458	0.0210502	2.43	7.24	5.73	5.52	14.55	5.2	0.71	0	2.11	0.63	2.24	1.12
c12453_g1	0	0	0	-2.28479	0.0476223	5.18	2.91	3.84	4.09	8.09	1.65	0	0	0.27	2.55	1.3	0
c50699_g1	ZN363_MOUSE	ZN363_MOUSE	0	-2.28778	0.0240543	4.41	22.25	15.78	27.1	9.44	3.38	1.67	2.96	2.18	4.52	1.15	2.57
c40785_g1	CAES_ARATH	CAES_ARATH	0	-2.29077	0.0391862	2.9	3.59	16.81	28.73	30.57	7.49	1.13	0.46	3.29	7.32	1.49	1.5
c24297_g1	ASO_CUCPM	ASO_CUCPM	0	-2.29116	0.00197146	30.39	20.28	39.96	34.17	87.83	148.66	5	4.62	8.94	17.94	9.87	16.69
c57081_g1	0	0	0	-2.29219	0.0154188	8.31	4.76	20.62	46.41	18.37	7.11	4.71	1.83	2.39	5.7	0.97	2.34
c45079_g1	0	CESA7_ORYSJ	0	-2.32152	0.00911596	24.2	9.82	82.78	122.28	47.56	20.84	8.86	3.78	11.35	24.29	2.7	2.8
c52797_g1	AVP_HORVU	AVP_HORVU	0	-2.32505	0.0365037	12.31	5.54	144.57	123.7	38.51	11.77	13.55	3.87	15.42	15.07	6.4	4.92
c15159_g1	0	PPA20_ARATH	0	-2.33115	0.0387092	4.27	2.42	7.17	25.95	6.72	5.88	0.34	3.33	2.25	2.12	0	0.36
c46175_g1	ODO1_PETHY	ODO1_PETHY	0	-2.33127	0.0160159	3.95	2.15	5.15	10.27	12.09	4.14	1.04	0.34	0.91	1.84	1.46	0.36
c44181_g1	ALL12_OLEEU	ALL12_OLEEU	0	-2.33931	0.0128614	11.94	4.24	24.51	46.64	17.59	7.44	3.88	0.87	2.55	7.45	1.99	1.94
c58645_g1	0	0	0	-2.35728	0.0417068	4.05	1.95	2.75	6.27	3.33	10.03	0.44	1.7	0	0.78	0	1.39
c78704_g1	0	0	0	-2.36588	0.0438318	4.09	0.64	4	6.08	4.35	3.34	0	0	0	2.54	0.75	0
c43950_g1	0	0	0	-2.3863	0.0261046	9.72	1.25	9.38	33.77	16.05	4.6	1.54	1.06	1.34	4.92	1.25	1.4
c40690_g1	0	0	0	-2.38784	0.0478245	2.04	3.16	2.55	1.87	6.55	5.21	0.58	0	0.84	0.3	0.61	0.72
c48431_g2	PER4_VITVI	PER4_VITVI	0	-2.39	0.0297489	27.54	14.91	146.83	31.32	12.69	12.69	2.84	0.86	10.37	10.29	15.27	4.29
c18901_g1	0	0	0	-2.39226	0.0359294	235.83	95.69	32.48	143.9	342.91	187.3	7.66	45.58	1.98	40.21	10.29	59.19
c2651_g1	0	0	0	-2.39798	0.00332468	3.88	9.56	11.79	17.92	17.66	8.35	0.34	1.99	1.04	4.81	1.04	1.82
c79084_g1	0	0	0	-2.3995	0.0297489	3.11	0.78	9.6	7.72	18.44	6.06	0	1.67	1.78	1.57	1.85	0
c40827_g1	RADL3_ARATH	RADL3_ARATH	0	-2.40633	0.0424737	5.23	5.15	3.76	6.89	26.7	24.25	0	1.66	0.53	1.59	0.73	6.24
c56071_g1	NACK1_ARATH	NACK1_ARATH	0	-2.41029	0.027644	5.24	1.69	8.38	23.86	21.35	7.02	1.52	0.15	1.25	5.93	0.9	0.48
c40410_g2	CFI3_ARATH	CFI3_ARATH	0	-2.41265	0.03336	4.33	1.79	16.39	15.01	10.59	2.75	2.65	0.59	0.67	3.3	0.65	0
c74726_g1	0	0	0	-2.42207	0.0302508	2.62	0.68	2.84	9.73	11.56	9.15	0.77	0.37	0.76	1.35	1.2	0.8
c49902_g2	Y2913_ARATH	Y2913_ARATH	0	-2.43691	0.0316904	3.68	7.05	18.64	8.7	5.84	1.93	1.08	0.53	3.18	1.43	0.68	0.35
c52374_g3	0	0	0	-2.44148	0.0188543	9.24	11.29	9.2	64.72	7.85	12.74	1.08	3.9	1.52	6.81	0.68	3.65
c44190_g1	0	0	0	-2.44433	0.0495107	12.66	6.18	1.94	1.21	7.43	3.16	0.7	0.76	1.49	0.72	0.52	0.63
c67152_g1	0	0	0	-2.46445	0.0297489	4	15.74	3.26	4.14	9.54	10.12	0	0	1.92	3.57	0	1.85
c39892_g1	MOB1A_MEDSF	MOB1A_ARATH	0	-2.46933	0.00911596	7.8	2.6	7.2	32.07	19.94	12.25	1.87	0.35	1.19	5.17	1.24	2.08
c52817_g3	0	0	0	-2.47326	0.00992705	15.13	11.33	9.95	2.45	8.65	5.24	2.18	0.59	1.71	0.25	2.21	1.2
c41129_g1	0	0	0	-2.48437	0.00400329	5.01	2.68	6.41	15.65	9.84	11.95	0.97	1.3	0.26	3.08	1.17	0.67
c1491_g1	0	0	0	-2.48698	0.00149295	32.05	3	33.31	36.08	93.16	19.93	7.81	4.03	9.18	4.55	4.49	1.86
c49084_g1	PER58_ARATH	PER58_ARATH	0	-2.49059	0.0117595	4.04	2.87	4.24	3.57	5.61	6.77	1.31	0.81	0.2	0.57	0.33	0.48
c56637_g1	HTH_ARATH	HTH_ARATH	0	-2.49732	0.00669412	23.13	7.08	70.58	150.03	47.09	19.06	10.92	5	2.03	20.78	5.63	3.47
c40316_g2	0	0	0	-2.50188	0.0110114	3.45	10.06	2.75	4.26	11.56	10.95	1.16	0.37	1.21	0.96	1.47	1.06
c43925_g1	LCAT1_ORYSJ	LCAT1_ORYSJ	0	-2.50322	0.0410752	7.51	2.68	0.25	4.53	7.08	12.27	0	0.86	0.13	1.1	0.55	2.04
c22717_g1	REMO_SOLTU	REMO_SOLTU	0	-2.51479	0.0297489	8.04	1.11	21.87	25.42	7.57	11.1	2.54	1.2	1.26	6.13	0	0
c45007_g1	0	0	0	-2.52363	0.0297489	4.24	0.85	4.42	11.02	5.84	2.98	0.95	0	0.62	1.89	0.2	0.2
c53667_g2	FPP7_ARATH	FPP7_ARATH	0	-2.52413	0.0343845	8.65	3.1	14	113.5	36.98	13.14	2.34	1.98	1.06	14.85	2.9	3.53
c85_g1	0	0	0	-2.53837	0.0325213	9.08	0.46	6.33	1.64	8.64	12.4	0.68	0	1.56	1.23	1.43	0.35
c52891_g3	0	0	0	-2.55016	0.0411908	24.76	4.79	43.04	117.11	28.38	2	4.07	2.34	13.9	9.85	1.18	0.43
c55647_g2	MYB86_ARATH	MYB86_ARATH	0	-2.57912	0.0439969	11.89	7.06	75.99	249.77	103.26	24.43	8.48	3.64	5.69	41.57	4.06	3.53
c47144_g1	SPP2_MAIZE	SPP2_MAIZE	0	-2.58097	0.000833726	18.45	7.46	24.82	104.93	37.37	16.81	5.9	1.98	4.67	7.89	4.71	3.65
c46561_g1	0	0	0	-2.58402	0.0142675	21.45	25.32	10.74	6.74	6.85	5.16	1.5	0.59	0.2	1.6	3.47	4.06
c52062_g1	MAVI_CUCPE	MAVI_CUCPE	0	-2.66319	0.00166162	40.5	79.03	108.8	16.85	35.02	29.17	4.87	6.68	3.09	1.73	17.94	11.39
c53439_g3	0	0	0	-2.67048	0.0412339	7.17	0	1.12	5.42	7.98	7.46	1.34	0	0	0.59	1.4	0
c50076_g1	VAP13_ARATH	VAP13_ARATH	0	-2.67102	0.0203198	10.13	6.06	22.5	124.56	71.46	20.96	4.3	2.38	0.75	22.76	2.06	1.11
c28229_g1	0	0	0	-2.68096	0.0131041	7.25	3.1	1.13	6.43	5.27	3.64	0.9	0.83	0.59	0.78	0	0
c2636_g1	PER2_MAIZE	PER2_MAIZE	0	-2.70465	0.00707918	3.55	2.22	11.28	5.05	14.48	5.99	2.1	0.15	0.63	0.78	0.96	0.5
c51821_g5	0	0	0	-2.70732	0.031898	6.31	4.06	1.25	3.37	2.8	2.69	0.55	0	0.94	0.36	0	0.35
c29479_g1	0	0	0	-2.70858	0.00108188	76.8	38.17	32.3	43.62	18.93	8.66	10.85	0.42	2.86	10.7	1.81	3.64
c40029_g1	U90A1_ARATH	U90A1_ARATH	0	-2.71692	0.0329733	2.4	0.39	6.06	8.34	7.75	1.92	0.57	0.08	0.65	0.74	0.76	0.14
c38496_g1	CHIT2_TULBA	CHIT2_TULBA	0	-2.72514	0.0417726	169.01	60.94	12.08	3.39	38.74	15.5	2.89	0.95	19.51	2.5	14.42	1.44
c44239_g6	0	0	0	-2.73618	0.00623475	5.71	3.87	5.52	4.72	3.31	4.44	0.55	1.57	0	0.97	0	0
c54932_g6	PER2_MAIZE	PER2_MAIZE	0	-2.7463	0.000337023	19.07	13	39.6	96.46	35.71	11.59	6.58	1.95	4	10.46	2.41	1.8
c28189_g1	0	0	0	-2.74731	0.0112459	2.73	1.23	4.13	16.47	9.82	6.49	0.26	0.71	0.59	1.6	0.77	0.66
c32232_g1	0	0	0	-2.75339	0.0259537	46.48	20.26	5.24	3.4	15.42	12.84	3.54	1.09	1.56	0	7.28	0
c40501_g1	0	0	0	-2.75695	0.00482039	13.94	7.92	56.42	37.36	11.82	7.85	6.1	0.68	3.13	5.03	0.68	1.96
c33614_g1	0	0	0	-2.75845	0.00418398	112.01	58.13	235.27	997.01	471.64	160.07	37.66	24.89	14.15	114.58	26.47	33.39
c1924_g1	AB17G_ARATH	AB19G_ARATH	0	-2.7619	0.0335328	4.01	4.24	19.85	1.86	4.61	7	0.88	0	0	0	1.83	2.3
c45736_g2	RAD_ANTMA	RAD_ANTMA	0	-2.76754	0.0203198	7.32	7.94	4.73	1.14	7.93	23.11	0.21	0.08	0.46	0.4	3.09	2.02
c42350_g1	E13B_HORVU	E13B_HORVU	0	-2.78139	0.0330205	20.77	9.35	1.49	39.55	6.01	2.37	1.15	1.19	0.53	1.19	4.96	0.33
c1397_g1	0	0	0	-2.79014	0.0166074	6.51	4.88	0	17.29	12.39	8.67	0.71	0.1	0	3.86	0.3	0.62
c49745_g3	0	0	0	-2.79842	0.00623475	6.86	2.22	14.18	38.9	17.14	6.22	1.93	0.77	1	4.21	1.43	0.52
c28490_g1	GUB2_HORVU	GUB2_HORVU	0	-2.80896	0.0479393	3.89	1.13	13.93	57.81	20.82	10.63	2.72	0	0.07	8.49	0.77	0.42
c50989_g1	YLS9_ARATH	YLS9_ARATH	0	-2.80967	0.0391126	126.39	38.23	645.4	1402.3	922.37	180.1	54.33	6.03	95.79	221.26	18.76	11.46
c52784_g5	0	0	0	-2.82499	0.0190467	2.49	6.88	1.43	10.93	15.3	2.57	0.14	0.49	1.11	0	2.18	0.29
c32260_g1	BXL1_ARATH	BXL1_ARATH	0	-2.83012	0.0438318	1.84	1.44	2.81	9.14	7.39	1.29	0	0	1.71	0.58	0	0
c49436_g2	0	0	0	-2.86956	0.0385803	6.07	0.18	4.46	12	18.05	1.03	0.4	0	0.26	2.68	0.84	0
c46890_g2	BGAL4_ORYSI	BGAL4_ORYSI	0	-2.87734	0.0412339	4.61	2.12	29.83	121.27	88.12	23.81	3.47	0.87	3.55	21.96	0.68	0
c36841_g1	0	0	0	-2.87872	0.0372003	2.68	0.42	21.77	26.84	19.64	4.06	0.95	0	3.44	3.62	0.25	0
c5680_g1	0	CM2_ARATH	0	-2.88622	0.0391126	5.81	6.89	2.71	2.06	1.07	3.88	0	0	0.95	1.26	0	0
c48084_g1	DIR21_ARATH	DIR21_ARATH	0	-2.91196	0.0168345	11.95	4.71	31.94	122.8	112.5	39.84	2.72	0.71	0.08	26.08	4.25	1.96
c46227_g1	XCP1_ARATH	XCP1_ARATH	0	-2.9158	0.045973	3.1	0.36	2.53	16.85	6.98	1.5	0.33	0.57	0.21	1.35	0.28	0.13
c40452_g1	0	CML2_ORYSJ	0	-2.91963	0.0335328	20.12	65.45	12.54	0.58	8.09	12.08	2.11	2.78	1.36	0	5.61	3.46
c53309_g3	0	0	0	-2.94874	0.048446	4.57	5.77	2.07	3.78	3.94	0	0	0	1.75	0	0	0
c64136_g1	PPP7L_ARATH	PPP7L_ARATH	0	-2.94955	0.0387092	1.72	4.07	4	0.71	2.77	4.45	0.21	0	0.07	0	0.11	1.06
c68510_g1	PPA22_ARATH	PPA22_ARATH	0	-2.95826	0.0489377	1.37	2.6	2.23	0.85	8.88	3.99	0.6	0	0	1.04	0	0
c46999_g4	0	0	0	-2.97436	0.0338709	11.01	0	0.21	15.92	6.3	16.28	1.03	0	0	1.75	0.63	1.3
c49420_g2	FLA2_ARATH	FLA2_ARATH	0	-2.97845	0.00247038	26.65	15.84	68.85	175.24	123.62	31.95	5.69	2.85	2.6	30.99	4.34	1.48
c46883_g1	0	PER2_CUCSA	0	-2.98293	0.000579879	14.18	10.45	39.39	9.59	32.53	8.03	1.79	1.21	5.2	1.07	2.29	0.81
c39234_g1	0	0	0	-2.98428	0.0382647	14.3	13.24	2.43	1.32	4.48	1.16	0.83	0.06	0.51	0.21	1.63	0.57
c46995_g1	NOIL_ELAOL	NOIL_ELAOL	0	-2.9843	0.0201278	9.15	5.06	12.1	0.09	6.27	3.36	1.74	0.22	1	0	0.14	0.47
c33142_g1	0	0	0	-2.99306	0.0441036	2.94	0.65	2.28	2.6	3.9	1.96	0.74	0	0.24	0	0	0
c77193_g1	0	0	0	-2.99567	0.020088	1.61	1.22	3.07	3	9.35	6.6	0.7	0.66	0	0	0.73	0
c46890_g4	0	BGAL4_ORYSJ	0	-3.00168	0.0463798	2.2	0.82	11.64	65.78	32.21	8.74	0.79	0	1.85	8.58	0.48	0.35
c39229_g1	0	0	0	-3.00471	0.042472	14.98	3.13	8.22	1.79	4.16	0.11	1.07	0	0.69	0.08	1.03	0.18
c36519_g2	0	0	0	-3.00696	0.0266835	1.26	1.88	2.76	10.99	4.77	2.96	1.09	0	0	0.95	0	0
c50989_g3	YLS9_ARATH	YLS9_ARATH	0	-3.00845	0.00662372	8.42	3.02	52.39	108.37	65.49	12.38	3.69	0.66	7.59	12.17	1.39	0.45
c26775_g1	0	0	0	-3.01591	0.0112459	2.18	3.79	3.42	1.65	5.5	4.99	0.11	0	0.94	0	0.7	0
c54825_g1	MLOH1_ORYSI	MLOH1_ORYSI	0	-3.02153	0.0201951	6.31	4.82	1.42	0.65	10.98	7.31	1.37	0	0	0	1.43	0
c14684_g1	0	0	0	-3.02478	0.0479393	13.29	1.88	4.97	3.09	1.07	1.94	0	1.35	0.95	0	0	0
c51043_g2	0	0	0	-3.02881	0.00490035	3.71	9.62	3.88	2.6	8.21	5.42	0.57	0.34	0.74	0.1	1.01	0.34
c61029_g1	0	0	0	-3.03204	0.035097	2.53	0.64	18.35	13.6	7.58	0.98	0	0	1.45	1.92	0.76	0
c39187_g1	0	0	0	-3.05034	0.0411908	8.17	0	8.56	7.24	6.87	0	0	0	0.67	0.9	1.06	0
c46890_g5	BGAL4_ORYSI	BGAL4_ORYSI	0	-3.07015	0.0360987	6.37	1.29	19.1	78.15	71.43	13.63	1.15	0	1.88	14.84	0.61	0
c50137_g1	RBK1_ARATH	RBK1_ARATH	0	-3.08632	0.0145544	8.03	2.04	24.07	118.24	40.07	12.6	2.83	0.55	0.89	13.6	1.46	0.44
c39826_g1	0	0	0	-3.10508	0.00752717	13.86	5.39	0.38	7.8	4.64	15.63	0.12	1.18	0.16	2.63	0	0.25
c37370_g1	0	0	0	-3.10602	0.00701959	3.15	5.43	2.43	8.67	25.56	4.97	0.12	0	0.54	0.39	2.82	0.42
c65964_g1	0	0	0	-3.11711	0.0442433	1.34	0.26	4.38	20.34	13.5	2.74	0	0	0	3.16	0.31	0
c8607_g1	0	0	0	-3.12384	0.0250223	2.56	1.79	12.86	42.19	30.38	5.64	0.25	0	0.33	6.98	0.53	0.52
c46700_g1	0	0	0	-3.13035	0.0342495	15.61	43.55	5.31	1.37	8.37	3.26	1.89	0	0.61	0	3.38	2.36
c75253_g1	0	0	0	-3.13278	0.0225539	3.58	0	2.93	2.22	3.44	4.19	0	0	1.03	0	0	0
c17300_g1	BXL7_ARATH	BXL7_ARATH	0	-3.13556	0.0266859	3.18	1.95	11.33	76.1	14.26	2.84	1.5	0.08	3.85	3.21	0.53	0.51
c6488_g1	IRT2_ORYSJ	IRT1_ORYSJ	0	-3.14149	0.00490991	3.89	7.19	8.08	5.05	3.82	2.13	0.17	0	0.51	0.73	0.46	0.62
c53667_g1	0	0	0	-3.15346	0.0143767	3.75	0.71	10.23	67.6	34.79	5.49	0.81	1.52	1.61	4.98	0.84	0.87
c45717_g1	0	0	0	-3.171	0.00623475	99.84	157.03	140.72	514.41	228.22	314.02	1.53	28.11	4.79	96.69	5.21	9.6
c54501_g3	0	0	0	-3.20619	0.0458442	2.26	0.84	0.62	4.21	1.43	3.97	0	0	0.65	0	0	0
c46097_g1	DBAT_TAXCU	DBAT_TAXCU	0	-3.22292	0.00264003	5.72	2.05	3.69	6.6	10.04	2.53	0.13	0.23	0.55	0.97	0.23	0.13
c47509_g1	0	0	0	-3.22399	0.0130807	2	7.36	1.35	3.55	5.17	3.58	0.07	0.23	0.09	0.03	0.9	0.27
c65484_g1	0	0	0	-3.23167	0.0495107	2.08	3.16	1.13	0.86	1.8	3.24	0	0	0	0.53	0	0
c15302_g1	0	0	0	-3.23194	0.0124133	0.6	1.83	3.57	5.93	3.9	6.27	0	0	0.34	0	0	1.1
c45547_g3	0	0	0	-3.23664	0.00662372	2.91	5.83	3.51	2.19	3.4	4.66	0.3	0.06	0.43	0.16	0.28	0.28
c55178_g3	FLA11_ARATH	FLA11_ARATH	0	-3.25561	0.00688104	3.47	4.36	48.06	10.39	12.94	4.23	0.92	1.21	0.62	3.28	1.04	0.45
c51930_g1	PER3_ARATH	PER24_ARATH	0	-3.25581	0.041562	14.08	2.93	96.75	273.87	57.4	6.16	7.08	0.46	10.46	21.47	0.39	0.28
c49557_g1	ALL9_OLEEU	ALL9_OLEEU	0	-3.25744	0.0270346	70.29	6.14	42.54	0.85	16.96	1.9	1.58	1.38	6.58	0.24	2.62	0.28
c58095_g1	0	0	0	-3.25985	0.0216523	3.86	6.7	5.63	0	3.24	4.54	0	0	0.74	0.97	0	0
c46140_g2	C86B1_ARATH	C86B1_ARATH	0	-3.26562	0.0068585	6.47	0.71	18.05	58.88	24.19	4.6	0.94	1.22	0.34	4.27	0.65	1.7
c82575_g1	0	0	0	-3.2698	0.0341256	1.1	3.88	2.77	1.09	4.54	1.55	0	0	0.39	0.36	0	0
c50490_g1	0	0	0	-3.27577	0.048446	2.51	6.22	2.91	0.28	2.74	1.56	0.21	0	0.27	0	0.39	0.05
c86525_g1	0	0	0	-3.27577	0.047436	2.43	2.72	1.33	3.02	7.67	0	0	0	0	0.92	0	0
c64200_g1	ASOL_TOBAC	ASOL_TOBAC	0	-3.27796	0.049162	7.33	1.73	0.61	0	5.91	6.58	0	0	0.32	0	0	1.04
c78099_g1	0	0	0	-3.2851	0.0338709	2.43	0.21	2.79	5.34	9.51	0.94	0.48	0	0.31	0.43	0	0
c20876_g1	0	0	0	-3.28693	0.0124871	2.77	1.62	2.45	6.85	2.78	2.42	0	0	0	1.08	0	0
c42429_g1	0	0	0	-3.28916	0.00245295	18.42	6.19	5.72	0.6	24.97	18.6	1.31	0.42	1.79	0.24	1.44	0.79
c57090_g2	0	0	0	-3.29061	0.0494701	3.22	2.4	1.17	2.66	8.17	0	0.93	0	0	0	0	0
c28329_g1	0	0	0	-3.29405	0.0338805	2.91	3.12	1.48	0.3	2.63	3.39	0	0	0	0.39	0	0.23
c63522_g1	0	0	0	-3.30067	0.0268231	3.74	0	6.38	7.94	2.1	1.87	0.47	0.45	0	0.41	0	0
c36984_g1	0	0	0	-3.3019	0.00623475	7.8	2.56	2.98	19.3	1.58	9.06	0	0	1.34	0.83	0	0.99
c50422_g1	E1311_ARATH	E1311_ARATH	0	-3.31401	0.00247038	10.94	8.5	13.61	92.62	32.51	7.21	1.8	0.11	0.65	8.79	1.48	0.61
c34435_g1	PPP7L_ARATH	PPP7L_ARATH	0	-3.31622	0.00386466	3.48	8.24	7.34	1.49	5.07	6.65	0	0.34	0.48	0.12	0.46	0.94
c30574_g1	0	0	0	-3.32776	0.000306137	4.5	3.43	10.12	5.58	12.54	6.75	0	0.53	0.37	0.49	1.75	0
c75824_g1	0	0	0	-3.35038	0.0469283	1.01	0	1.28	14.11	8.1	2.34	0.3	0	0.39	0.53	0.31	0
c7093_g1	0	0	0	-3.36599	0.000291591	10.6	10.05	7.47	3.93	9.06	4.6	1.15	0	0	0.29	1.95	0
c82360_g1	0	0	0	-3.36809	0.0148109	0.91	2.74	5.94	2.26	3.49	9.57	0	0	0	0.69	0	0.84
c39404_g2	0	0	0	-3.38319	0.00290327	1.89	5.02	2.3	4.25	6.82	4.26	0.16	0.17	0.56	0.07	0.25	0.24
c63944_g1	0	0	0	-3.39346	0.0490141	2.18	0	5.36	20.33	15.22	0	1.89	0	0	0.82	0	0
c59586_g1	0	0	0	-3.39574	0.0297489	1.69	1.59	2.21	0.84	4.53	2.76	0	0	0.2	0	0	0.31
c57590_g1	0	0	0	-3.40648	0.0359294	2.26	3.89	0.92	0.7	3.69	1.97	0.49	0	0	0	0	0
c47437_g1	0	0	0	-3.42103	0.0212568	1.62	1.26	3.3	6.03	3.23	0.94	0.71	0	0	0	0	0
c51274_g2	BZIP9_ARATH	BZIP9_ARATH	0	-3.45423	0.00707918	3	7.55	8.22	2.78	3.89	1.75	0.84	0	0.33	0.31	0.18	0
c33852_g1	E13A_HORVU	E13A_HORVU	0	-3.47312	0.00701959	3.82	5.66	1.11	24.89	2.77	6.24	0	0.68	0.3	0.41	1.19	0.23
c30567_g2	0	0	0	-3.4782	0.0266047	4.84	1.22	1.76	3	2.08	0.94	0	0	0.46	0	0	0
c54190_g1	LAC4_ORYSJ	LAC4_ORYSJ	0	-3.49251	0.000138424	19.16	5.11	93.34	58.13	39.61	13.49	1.56	0.9	3.22	10.01	0.98	1.09
c67989_g1	0	0	0	-3.52497	0.0239872	2.46	4.25	3.5	0.16	4.21	1.67	0.12	0	0.15	0.11	0.25	0
c23937_g1	LAC4_ORYSJ	LAC4_ORYSJ	0	-3.54049	0.00061874	43.79	12.02	249.64	161.43	98.32	77.08	4.78	1.71	10.16	28.37	2.67	2.28
c33177_g1	FLA11_ARATH	FLA11_ARATH	0	-3.55144	0.0278896	14.86	3.13	63.63	232.88	258.23	68.28	5.58	0.04	0.1	30.18	8.91	0.42
c81922_g1	ACCH5_ARATH	ACCH5_ARATH	0	-3.55575	0.0479393	8.83	3.31	0.3	4.36	2.49	0	0	0.7	0	0.12	0	0
c29254_g1	0	0	0	-3.59934	0.0297489	5.6	6.12	0.76	1.73	2.46	1.09	0	0	0.27	0	0.43	0
c46227_g2	XCP1_ARATH	XCP1_ARATH	0	-3.61819	0.00465217	4.7	0.48	7.22	29.05	13.02	2.49	0.54	0.23	0.14	1.98	0.23	0.11
c2059_g1	AMY3D_ORYSJ	AMY3D_ORYSJ	0	-3.62721	0.0446562	2.39	3.41	6.93	1.97	0	1.39	0	0.34	0.23	0	0	0
c68092_g1	0	0	0	-3.63428	0.0190467	2.26	0	2.14	6.3	9.6	1.97	0	0	0	0.87	0	0
c86806_g1	0	0	0	-3.65577	0.0334026	2.68	1.99	18.32	29.96	1.68	0	1.16	0	0	2.02	0	0
c5722_g1	0	0	0	-3.66	0.00948281	142.58	18.51	221.44	378.22	94.76	167.98	8.24	0	9.32	53.66	0.61	1.25
c52679_g1	APG2_ARATH	APG2_ARATH	0	-3.70427	0.00488998	21.9	0.8	88.66	103.6	14.35	0.52	1.63	1.68	5.28	3.78	1.4	1.12
c83393_g1	0	0	0	-3.72486	0.0170938	23	40.21	5.17	5.98	14.01	0	0	0	3.99	0	1.97	0
c28688_g2	AB23G_ARATH	AB23G_ARATH	0	-3.73002	0.0358671	1.91	0	4.68	5.92	6.09	0	0	0	0.55	0	0	0
c53662_g1	0	GDL57_ARATH	0	-3.74505	0.048699	4.1	6.08	0	1.7	13.71	0	0	0	0	1.03	0	0
c46025_g1	0	0	0	-3.74871	0.0271418	7.98	13.3	33.12	0.26	1.44	0.49	1.32	0.77	0.86	0	0.2	0.39
c83534_g1	0	0	0	-3.76249	0.0464086	3.36	2.27	4.72	18.46	0	0	0.43	0	0	0.76	0	0
c76300_g1	0	0	0	-3.77612	0.0412339	1.95	0	6.01	8.07	3.38	0	0.57	0	0	0	0	0
c41378_g1	0	0	0	-3.78541	0.00669412	1.68	0.65	9.36	34.36	39.04	5.88	1.11	0	0	3.26	0.39	0
c45284_g1	0	0	0	-3.79868	0.00660908	10.06	1.07	33.14	89.36	16.07	4.76	0	0.38	1.78	6.67	0	0.12
c74513_g1	0	0	0	-3.80314	0.0479393	2.31	0.44	3.45	10.02	1.51	0	0	0	0	0.44	0	0
c46572_g1	WTR39_ARATH	WTR38_ARATH	0	-3.82661	0.00028314	6.16	3.41	1.67	6.66	5.54	4.85	0.2	0.29	0.09	0.25	0.14	0.14
c49863_g1	CCD25_BOVIN	CCD25_BOVIN	0	-3.82663	0.00103504	11.69	41.96	28.72	1.45	8.49	9.64	0.57	1.9	1.81	0.33	0.46	1.47
c31248_g1	0	0	0	-3.832	3.84074e-05	7.96	4.49	3.56	5.98	15.38	10.61	0	0	0	0.45	0.79	1.04
c27950_g1	0	0	0	-3.84594	0.0497243	1.77	0.35	0.87	15.86	1.79	1.11	0	0	0.06	0.44	0	0.1
c22881_g1	0	0	0	-3.84824	0.0419673	1.73	2.27	0.47	0	3.12	3.02	0	0	0	0	0	0
c11056_g1	0	0	0	-3.85015	0.000833726	4.02	2.89	96.32	44.41	31.49	9.77	1.78	2.04	0.39	5.53	0.93	0.61
c18997_g1	0	0	0	-3.86098	0.0127103	3.34	0.44	14.88	62.03	13.21	3.25	0.99	0	0	3.98	0	0
c33047_g1	0	0	0	-3.88249	0.0459285	1.63	0	0	5.38	7.8	1.7	0.16	0	0.11	0	0	0
c34552_g1	M310_ARATH	M310_ARATH	0	-3.90352	0.0262157	2.69	1.35	1.46	1.11	3.44	1.05	0	0	0	0	0	0
c87021_g1	0	0	0	-3.90794	0.0416397	2.04	0	1.67	3.8	3.89	0	0	0	0	0	0	0
c64274_g1	0	0	0	-3.91211	0.0267291	1.79	3.65	1.3	2.22	0.78	1.39	0	0	0	0	0	0
c45717_g2	REP1_USTMA	0	0	-3.95653	5.06849e-14	28.95	24.58	27.81	56.7	60.95	48.47	0.65	3.04	1.13	5.99	1.36	1.11
c40413_g1	0	0	0	-3.97441	0.0152054	3.11	5.17	2.99	3.61	0.54	0.91	0	0.18	0.11	0	0	0
c6431_g1	PER4_VITVI	PER1_WHEAT	0	-3.97452	0.0458442	4.14	0.78	6.78	14.15	0	0	0	0	0	0.78	0	0
c39597_g1	0	0	0	-3.9811	0.00289944	15.19	21.04	2.66	2.01	16.2	0.95	0.72	0.48	0.32	0	0.76	0.5
c33888_g1	PER1_ORYSJ	PER1_ORYSJ	0	-3.98387	0.015203	4.53	0.44	26.21	130.3	22.26	2.22	1.32	0.07	0.39	7.21	0.13	0.12
c6679_g1	0	0	0	-3.98955	0.049162	3.79	1.88	0	0	4.77	1.48	0	0	0	0	0	0
c68604_g1	0	0	0	-4.02732	0.0441036	2.73	2.03	2.24	0	5.14	0	0	0	0	0	0	0
c31396_g1	0	0	0	-4.02782	0.0045347	5.18	1	1.41	14.45	10.88	1.51	0.76	0	0	0.34	0	0
c43280_g2	PRAX_HUMAN	PRAX_HUMAN	0	-4.03696	0.0131041	2.54	1.94	2.07	8.66	4.13	0	0	0	0.36	0	0	0
c24071_g1	0	0	0	-4.04894	0.00657534	4.92	1.6	62.25	11.34	1.82	5.74	1.22	0	0.81	1.07	1.27	0
c76067_g1	0	0	0	-4.06477	0.0288148	2.26	0.84	2.47	1.4	5.72	0	0	0	0	0	0	0
c15260_g2	0	0	0	-4.07901	0.0412339	2.68	3.97	2.2	0	3.36	0	0	0	0	0	0	0
c70208_g1	0	0	0	-4.08157	0.0131041	3	0	2.18	2.49	3.83	1.17	0	0	0	0	0	0
c9726_g1	RPP13_ARATH	RPP13_ARATH	0	-4.08443	0.0311675	3.22	0	1.75	2.66	5.44	0	0	0	0	0	0	0
c72227_g1	0	0	0	-4.08983	0.0159094	2.53	0.94	0	3.14	4.77	1.48	0	0	0	0	0	0
c79980_g1	0	0	0	-4.10906	0.0127103	3.86	0	2.82	1.6	1.62	3.02	0	0	0	0	0	0
c18192_g1	0	0	0	-4.1524	0.0142675	3.38	0.51	1.84	1.68	5.26	0.79	0	0	0	0	0	0
c37279_g1	0	BAM3_ARATH	0	-4.17633	8.34426e-05	8.78	9.98	5.17	8.17	5.68	2.56	0	0	0	0	0	1.35
c18997_g2	0	0	0	-4.17785	0.00580187	4.62	2.21	48.59	171.81	61.14	16.83	1.01	0	0	12.84	0	0
c81025_g1	0	0	0	-4.17786	0.0266859	2.53	0	2.07	3.14	6.36	0	0	0	0	0	0	0
c11266_g1	0	0	0	-4.18317	0.0359294	2	0	1.09	1.24	8.93	1.17	0	0	0	0	0	0
c76609_g1	0	0	0	-4.21139	0.0372003	2.68	2.98	0	6.66	0	1.57	0	0	0	0	0	0
c77140_g1	0	0	0	-4.22331	0.0479393	3.52	2.62	0.64	7.28	0	0	0	0	0	0	0	0
c48431_g1	PER4_VITVI	PER4_VITVI	0	-4.2237	0.0286014	4.46	0.27	58.06	1.7	2.76	0.4	0.3	0.89	1	0	0.32	0.31
c29824_g1	0	0	0	-4.23638	0.0271418	4.69	3.49	0	2.91	0	2.75	0	0	0	0	0	0
c47746_g1	GDL80_ARATH	GDL80_ARATH	0	-4.2398	0.0041278	4.75	0.6	31.42	62.25	21.67	1.69	0.17	0	0.8	3.76	0.17	0
c45500_g2	GDL80_ARATH	GDL80_ARATH	0	-4.24925	0.00398756	3	0.43	8.39	24.78	6.52	1.21	0.36	0.07	0.04	0.83	0	0
c59121_g1	0	0	0	-4.30467	0.0225539	2.11	4.73	1.15	1.31	0	4.93	0	0	0	0	0	0
c34254_g1	0	0	0	-4.35047	0.0155114	2.31	0.17	0.64	47.77	13.24	1.78	0.28	0	0	1.54	0.1	0
c25501_g1	0	0	0	-4.35479	0.0068895	2.86	1.88	1.67	45.99	3.23	1.88	0.16	0.33	0.21	0.59	0	0.33
c65389_g1	0	0	0	-4.40122	0.0261046	2.19	15.63	5.59	2.5	0.36	0	0	0	0.45	0	0.16	0
c66860_g1	0	0	0	-4.41585	0.0267291	2.68	0.99	0	0	6.72	6.29	0	0	0	0	0	0
c21391_g1	0	0	0	-4.42371	0.0349043	0.78	0	5.12	0	29.31	1.83	0	0	0	0	0.71	0
c28217_g2	HHT1_ARATH	HHT1_ARATH	0	-4.46063	0.0127103	3.37	0	4.13	21.97	5.41	0	0	0	0	0.64	0	0
c80585_g1	0	0	0	-4.48271	0.0479393	2.14	0	5.85	9.32	0	0	0	0	0	0	0	0
c31250_g1	0	0	0	-4.48473	0.00281814	3.27	3.26	3.57	4.07	2.77	0	0	0	0	0	0	0
c63373_g1	EXL3_ARATH	EXL3_ARATH	0	-4.48718	0.0190467	0.72	0.19	3.28	14.54	3.93	0.56	0	0	0	0.19	0	0
c45464_g1	0	0	0	-4.49297	0.0176794	3.11	20.36	7.96	2.84	0	0.16	0	0	0.71	0.04	0	0.17
c28217_g1	HHT1_ARATH	HHT1_ARATH	0	-4.5022	0.0145358	1.23	0	9.33	11.65	3.26	0.48	0	0	0	0.32	0	0
c65251_g1	0	0	0	-4.53802	0.00669412	2.34	0.87	4.48	0	4.44	5.5	0	0	0	0	0	0
c71878_g1	0	0	0	-4.5496	0.0163493	1.91	0	1.56	11.84	2.44	1.12	0	0	0	0	0	0
c33201_g1	0	0	0	-4.55017	0.0278896	3.41	0	6.93	0.19	32.3	0	0.57	0	0.09	0	0.14	0
c71841_g1	0	0	0	-4.57122	0.00684123	1.71	5.16	3.26	0	5.49	2	0	0	0	0	0	0
c22010_g1	0	0	0	-4.5755	0.0245685	2.66	0	1.58	2.81	13.24	0	0	0	0	0.02	0	0
c47722_g2	GDL90_ARATH	GDL90_ARATH	0	-4.59191	0.00281662	3.34	0.08	8.56	29.85	9.29	0.93	0.27	0	0.18	0.67	0	0
c76735_g1	0	GDL80_ARATH	0	-4.64411	0.015362	0.33	0	6.06	6.9	6.16	0.38	0	0	0	0	0	0
c45500_g1	GDL80_ARATH	GDL80_ARATH	0	-4.68634	0.0267291	1.17	0	1.28	14.56	4.44	0	0	0	0	0	0	0
c21588_g1	0	0	0	-4.749	0.0155707	0.72	0	4.71	10.75	5.6	0	0	0	0	0	0	0
c36303_g1	C86A4_ARATH	C86A4_ARATH	0	-4.75047	0.0118476	1.77	0	4.62	24.12	5.21	0	0	0	0.41	0	0	0
c23977_g2	0	0	0	-4.79834	0.0127103	1.97	0	104.97	23.44	6.95	0.42	0.48	0	1.69	1.9	0	0
c85879_g1	0	0	0	-4.98178	0.00707918	4.79	29.93	11.03	6.4	0	0	0	0	0	0	0	1.01
c3385_g1	0	0	0	-5.12687	0.00877508	2.38	0	7.78	15.79	0	1.86	0	0	0	0	0	0
c67598_g1	0	0	0	-5.14082	1.20986e-07	5.4	22.19	14.28	9.69	39.47	27.9	0.03	0	2.3	0	0	0
c15565_g1	PRS7_ORYSJ	PRS7_ORYSJ	0	-5.27998	0.0193183	17.21	0.99	0	0	13.42	0	0	0	0	0	0	0
c87318_g1	0	0	0	-5.36229	0.0090153	1.2	0	0	21.5	12.49	0.7	0	0	0	0	0	0
c25490_g1	0	0	0	-5.36684	0.00694584	11.13	9.01	7.78	0	0	0.93	0	0	0	0	0	0
c39334_g2	0	0	0	-5.40243	8.62793e-05	11.28	0	84.47	111.24	32.68	2.93	1.64	0	0.72	1.92	0	0
c10226_g1	0	0	0	-5.50306	0.000833726	5.36	0.8	2.34	3.99	24.5	1.26	0	0	0	0	0	0
c71307_g1	0	0	0	-5.78935	0.047988	0	0	0	0	50.86	0	0	0	0	0	0	0
c2059_g2	AMY3D_ORYSJ	AMY3D_ORYSJ	0	-5.90439	2.17243e-06	8.37	12.33	10.39	4.45	6.24	2.79	0	0	0	0	0	0

## Sheet: L0 cf L16
Seq ID	Blastp	Blastx	L-0	L-16 log-fold change	FDR	A0	N0	TR0	A16	N16	TR16
c56238_g3	0	0	0	9.5	0.0179597	0	0	0	0	259.07	0
c20283_g1	GLN13_ORYSJ	GLNA2_MAIZE	0	6.31033	0.0469984	0	0	0	3.06	2.86	22.23
c87123_g1	MAOX_PHAVU	MAOX_PHAVU	0	6.24881	0.00745998	0	0	0	11.52	4.95	10.25
c42414_g2	DHN1_MAIZE	0	0	6.24692	0.0127763	0	0.23	0.16	41.42	6.32	8.84
c41137_g1	0	0	0	5.54129	0.000411555	0.99	0.35	0.78	61.58	38.44	15.11
c13737_g1	SSG1_ORYSA	SSG1_ORYSA	0	5.51812	0.0440872	0.37	0	0	9.57	0.46	23.06
c25011_g1	0	0	0	5.15997	0.0105772	0	0.64	0.47	8.17	6.24	39.22
c26036_g1	0	0	0	4.9425	0.0105772	1.26	0	2.07	31.65	34.32	46.97
c38604_g1	0	0	0	4.89523	0.0167381	0	0.24	0.82	13.41	6.91	22.19
c39291_g1	OP162_ARATH	OP162_ARATH	0	4.74133	0.000121151	0.69	1.04	0.83	43.91	14.95	19.82
c26253_g1	0	0	0	4.65505	6.88687e-06	3.95	2.59	4.29	38.43	74.55	173.76
c49650_g1	HS26P_ORYSJ	HS26P_ORYSJ	0	4.53175	0.0181608	1.12	2.07	7.56	55.78	102.06	105.63
c43143_g1	ADC2_ORYSJ	ADC2_ORYSJ	0	4.52636	0.0106473	16.86	10.07	5.8	210.86	401.3	154.93
c55771_g4	PFKA1_ARATH	PFKA1_ARATH	0	4.47878	0.00380989	1.08	0.84	2.15	19.37	10.56	70.37
c518_g1	0	0	0	4.43435	0.0145464	0.51	0	3.85	68.65	19.08	13.71
c11405_g1	0	0	0	4.32724	0.0381491	0	0	0.68	5.46	5.62	9.61
c38098_g1	COPT1_ORYSJ	COPT1_ORYSJ	0	4.26087	0.00579411	0.44	0.12	0.57	11.98	8.37	8.06
c406_g1	0	0	0	4.25912	0.00628217	0.58	0.45	0.47	12.02	11.19	12.43
c40140_g2	0	0	0	4.20515	0.0439949	0	0	0.41	4.97	5.67	3.26
c23336_g1	0	0	0	4.06781	0.000170771	8.3	2.54	1.16	109.51	54.57	40.01
c46238_g8	GLT2_ORYSJ	GLT2_ORYSJ	0	4.03491	0.0395567	0.2	0.33	0.67	7.53	14.83	3.13
c40969_g1	CNR13_MAIZE	CNR13_MAIZE	0	3.96558	0.0181608	0.46	0.63	0.09	9.33	5.91	8.72
c53688_g1	DNJB8_MOUSE	DNAJ_THEAC	0	3.89959	5.11913e-05	7.83	7.97	6.89	137.8	64.09	149.89
c83061_g1	LEA34_GOSHI	LEA34_GOSHI	0	3.87997	0.00380989	0.71	2.73	1.37	32.12	12.11	33.99
c46517_g2	SNAK1_SOLTU	GASA8_ARATH	0	3.74746	0.0237236	3.79	3.81	11.03	31.47	8.73	221.42
c50554_g1	ERF1Y_ARATH	ERF1Y_ARATH	0	3.55924	0.0145464	11.48	20.23	3.74	185.26	71.29	190.54
c46238_g2	GLT2_ORYSJ	GLT2_ORYSJ	0	3.52136	0.0440872	0.35	0.77	1.1	5.14	16.53	8.14
c36957_g1	TSJT1_TOBAC	TSJT1_TOBAC	0	3.36376	0.0178565	1.26	0.4	1.76	8.24	9.92	20.87
c77195_g1	0	0	0	3.35699	0.0494049	1.44	0	1.57	13.18	17.71	3.31
c44169_g1	FTSH6_ORYSJ	FTSH6_ORYSJ	0	3.34388	0.00874716	0.98	0.36	2.38	14.57	9.39	17.57
c45869_g2	HFC2A_ORYSJ	HFC2A_ORYSJ	0	3.32553	0.00106026	2.88	2.89	3.2	43.47	17.75	33.46
c46238_g5	GLT2_ORYSJ	GLT2_ORYSJ	0	3.29834	0.00396277	1.72	5.42	5.3	41.42	67.26	21.69
c4512_g1	0	0	0	3.14701	0.023579	2.38	1.8	3.46	20.03	27.83	23.71
c51314_g5	0	0	0	3.12133	0.0496107	1	0.99	1.64	9.15	6.5	19.31
c46238_g4	GLT2_ORYSJ	GLT2_ORYSJ	0	3.11354	0.00831203	1.57	3.61	5.67	23.3	53.7	22.58
c52860_g2	EDL3_ARATH	0	0	3.0841	0.0447576	30.74	43.59	13.4	338.55	386.18	57.98
c32142_g1	FTSH6_ORYSJ	FTSH6_ORYSJ	0	3.0834	0.0432556	1.37	0.79	5.36	22.11	19.94	25.15
c46238_g6	GLT2_ORYSJ	GLT2_ORYSJ	0	3.08074	0.00745998	2.51	4.12	3.5	22.09	46.79	22.09
c42283_g1	FTSH6_ORYSJ	FTSH6_ORYSJ	0	2.8715	0.00157694	4.88	2.04	8.63	30.02	25.74	61.48
c12621_g1	RFS2_ARATH	RFS2_ARATH	0	2.83844	0.010497	3.58	7.03	7.95	74.13	19.57	45.38
c72565_g1	NRAM5_ORYSJ	NRAM5_ORYSJ	0	2.78667	0.010497	3.11	2.55	2.84	20.69	21.94	19.08
c56039_g1	GLGB_ORYSJ	GLGB_ORYSJ	0	2.7233	0.000287857	10.76	8.34	8.26	80.75	44.92	59.53
c50580_g1	PPSP1_ARATH	PPSP1_ARATH	0	2.7184	0.040185	19.38	14.97	29.41	70.33	230.74	128.04
c74785_g1	0	0	0	2.53898	0.0432556	2.58	4.37	2.25	20.35	22.91	13.41
c36872_g1	0	0	0	2.46612	0.041637	3.76	5.25	7.67	19.65	54.26	22.48
c52112_g1	PSLS_METTH	0	0	2.42134	0.00939285	5.64	4.71	10.91	28.55	26.81	62.28
c40355_g1	0	0	0	2.40088	0.00380989	6.98	10.81	7.28	47.59	55.9	34.68
c37166_g1	GLGL1_HORVU	GLGL1_HORVU	0	2.3141	0.0432556	7.93	7.28	22.25	107.28	41.28	41.14
c55598_g1	NRX2_ORYSJ	NRX2_ORYSJ	0	2.3031	0.0264689	16.79	16.24	9.63	115.02	50.27	51.05
c51239_g1	0	0	0	2.29671	0.0213978	11.53	9.05	5.95	33.46	61.92	38.8
c28197_g1	EXOL1_ARATH	EXOL1_ARATH	0	2.28216	0.0440872	202.26	125.63	102.62	964.33	796.41	340.6
c53803_g1	ISOA3_ARATH	ISOA3_ARATH	0	2.21087	0.0269337	6.67	8.15	5.42	29.52	43.72	24.29
c47617_g2	COBL1_ORYSJ	COBL1_ORYSJ	0	1.9698	0.0395567	8.93	11.27	11.18	40.72	31.66	55.14
c69289_g1	PALY_MAIZE	PALY_MAIZE	0	-1.86022	0.0440872	1815.43	1902.74	2507.75	608.96	513.16	640.21
c49304_g1	GAT16_ARATH	GAT23_ARATH	0	-1.917	0.0432556	40.12	36.15	18.6	7.84	10.5	7.14
c53893_g2	E136_ARATH	E136_ARATH	0	-2.01318	0.0134089	40.73	35.38	35.88	13.24	7.73	7.03
c46953_g1	0	0	0	-2.04627	0.0301962	86.02	62.49	28.49	14.8	15.16	13.3
c55748_g1	HPSE1_ARATH	HPSE1_ARATH	0	-2.21752	0.010497	43.74	35.03	25.33	6.35	5.62	10.58
c17124_g1	0	0	0	-2.22987	0.040185	32.84	44.35	28.57	13.66	3.89	5.57
c55730_g1	RIN4_ARATH	RIN4_ARATH	0	-2.23487	0.0432556	38.78	62.75	41.39	16.98	8.87	5.63
c49305_g1	0	0	0	-2.23527	0.0134862	51.81	50.84	20.61	7.11	8.6	11.02
c54914_g1	DNJ11_ARATH	TLP1_PRUPE	0	-2.39877	0.0252255	35.03	22.32	20.53	7.38	1.71	5.51
c45686_g2	GEML4_ARATH	GEML4_ARATH	0	-2.44083	0.0224515	48.34	38	68.03	15.33	6.52	6.62
c55311_g2	HIP1_ORYSJ	HIP1_ORYSJ	0	-2.46025	0.00396277	46.45	16.39	31.43	6.47	4.98	5.23
c20591_g1	0	0	0	-2.48993	0.0191045	29.58	22.19	20.73	4.05	7.16	1.6
c43156_g1	0	0	0	-2.52884	0.0464353	52.89	24.92	11.65	5.47	3.81	5.85
c50276_g6	0	0	0	-2.61456	0.00741731	1828.09	1398.05	793.21	278.79	253.2	134.3
c55208_g2	Y5977_ARATH	Y5977_ARATH	0	-2.65211	0.0179597	57.03	77.43	49.96	13.43	4.58	12.3
c42546_g1	REP1_USTMA	0	0	-2.69092	0.00577618	563.64	503.59	362.01	60.03	94.42	72.6
c48586_g1	0	0	0	-2.70425	0.046173	19.48	9.28	11.16	3.31	0	2.52
c50006_g1	TIP41_ORYSJ	TIP42_MAIZE	0	-2.71636	0.0496602	53.62	53.59	15.68	4.59	2.27	12.24
c34355_g1	0	0	0	-2.89491	0.040185	12.41	15.4	8.44	1.03	1	2.7
c52817_g3	0	0	0	-2.94791	0.0213978	15.13	11.33	9.95	2.18	0.59	1.71
c43033_g1	0	0	0	-3.06194	0.0447576	24.18	2.7	21.45	2.33	1.45	1.54
c48794_g1	0	0	0	-3.14358	0.023579	20.4	22.59	8.57	2.34	1.26	2.12
c47043_g2	0	0	0	-3.26523	0.041637	9.55	8.89	7.17	1.03	0	1.37
c29479_g1	0	0	0	-3.33603	0.00963191	76.8	38.17	32.3	10.85	0.42	2.86
c67906_g1	0	0	0	-3.34747	0.0461666	6.9	4.3	6.47	0	0	1.44
c47136_g1	LRX6_ARATH	LRX6_ARATH	0	-3.416	0.0004181	45.89	20.34	24.93	3.92	1.83	2.42
c51408_g1	NUDT2_ARATH	NUDT2_ARATH	0	-3.469	0.0108246	107.3	95.97	12.29	4.75	6.75	8.29
c54923_g1	ASNS1_ORYSJ	ASNS1_ORYSJ	0	-3.56036	0.0180296	250.89	190.34	74.84	22.39	12.69	8.99
c49284_g1	LOGL1_ORYSJ	LOGL1_ORYSJ	0	-3.62305	0.0381491	23.44	22.18	3.3	1.15	0.61	2.01
c48084_g1	DIR21_ARATH	DIR21_ARATH	0	-3.65583	0.0471531	11.95	4.71	31.94	2.72	0.71	0.08
c1794_g1	CUS_ORYSJ	CUS_ORYSJ	0	-3.70426	0.0395035	29.76	17.12	1.22	1.09	0.55	1.74
c48431_g2	PER4_VITVI	PER4_VITVI	0	-3.72563	0.010817	27.54	14.91	146.83	2.84	0.86	10.37
c47715_g1	0	0	0	-3.77545	0.040185	18.03	17.92	78.4	2.41	0.57	5.18
c52062_g1	MAVI_CUCPE	MAVI_CUCPE	0	-3.99412	5.11913e-05	40.5	79.03	108.8	4.87	6.68	3.09
c45717_g2	REP1_USTMA	0	0	-4.00852	6.88687e-06	28.95	24.58	27.81	0.65	3.04	1.13
c83763_g1	0	0	0	-4.01842	0.00874551	10.36	7.95	7.11	0	0	1.26
c17744_g1	0	0	0	-4.02976	0.00831203	9.84	14.83	11.28	0.93	0.61	0.41
c40452_g1	0	CML2_ORYSJ	0	-4.03094	0.0340032	20.12	65.45	12.54	2.11	2.78	1.36
c67598_g1	0	0	0	-4.07943	0.0301962	5.4	22.19	14.28	0.03	0	2.3
c46025_g1	0	0	0	-4.0906	0.00688231	7.98	13.3	33.12	1.32	0.77	0.86
c39234_g1	0	0	0	-4.14781	0.0340061	14.3	13.24	2.43	0.83	0.06	0.51
c23937_g1	LAC4_ORYSJ	LAC4_ORYSJ	0	-4.16485	0.043635	43.79	12.02	249.64	4.78	1.71	10.16
c23331_g2	0	0	0	-4.25668	0.000164483	47.32	24.55	13.63	3.92	0	0.2
c49863_g1	CCD25_BOVIN	CCD25_BOVIN	0	-4.26199	0.00396277	11.69	41.96	28.72	0.57	1.9	1.81
c7093_g1	0	0	0	-4.26972	0.00396277	10.6	10.05	7.47	1.15	0	0
c6488_g1	IRT2_ORYSJ	IRT1_ORYSJ	0	-4.27465	0.0209671	3.89	7.19	8.08	0.17	0	0.51
c54190_g1	LAC4_ORYSJ	LAC4_ORYSJ	0	-4.28342	0.0145464	19.16	5.11	93.34	1.56	0.9	3.22
c63873_g1	0	0	0	-4.33798	0.0134862	8.88	5.8	4.85	0	0	0.64
c17308_g1	0	0	0	-4.41977	0.00698937	7.63	6.44	4.68	0	0	0.55
c46561_g1	0	0	0	-4.50044	0.000144445	21.45	25.32	10.74	1.5	0.59	0.2
c1924_g1	AB17G_ARATH	AB19G_ARATH	0	-4.54563	0.040185	4.01	4.24	19.85	0.88	0	0
c46700_g1	0	0	0	-4.6276	0.0180296	15.61	43.55	5.31	1.89	0	0.61
c54923_g2	0	ASNS1_ORYSJ	0	-4.67378	0.0471741	7.58	11.54	2.41	0.54	0	0
c39249_g1	0	0	0	-4.7666	0.0195311	6.62	4.07	3.61	0.14	0	0.05
c39211_g1	CXE8_ARATH	CXE17_ARATH	0	-4.83453	0.0471531	135.93	201.29	13.48	7.67	0	5.04
c45464_g1	0	0	0	-5.0268	0.0388132	3.11	20.36	7.96	0	0	0.71
c80157_g1	POLX_TOBAC	POLX_TOBAC	0	-5.53372	0.0440872	8.36	0.89	7.17	0	0	0
c31248_g1	0	0	0	-5.53447	0.0181134	7.96	4.49	3.56	0	0	0
c79121_g1	0	0	0	-5.74985	0.040185	6.32	0.94	11.74	0	0	0
c37279_g1	0	BAM3_ARATH	0	-6.12834	0.00167806	8.78	9.98	5.17	0	0	0
c1607_g1	DBNBT_TAXCA	DBNBT_TAXCA	0	-6.24709	0.040185	18.64	8.32	0	0	0	0
c46000_g2	CLH1_ARATH	CLH1_ARATH	0	-6.32039	0.0464353	14.18	52.64	0.4	0.04	0.29	0.26
c25490_g1	0	0	0	-6.33256	5.11913e-05	11.13	9.01	7.78	0	0	0
c11614_g1	0	0	0	-6.33689	0.046173	6.33	19.06	0.57	0	0	0
c2059_g2	AMY3D_ORYSJ	AMY3D_ORYSJ	0	-6.50607	7.59935e-05	8.37	12.33	10.39	0	0	0
c85879_g1	0	0	0	-7.15305	0.00693962	4.79	29.93	11.03	0	0	0

## Sheet: L0 cf H0
Seq ID	Blastp	Blastx	L-0	H-0 log-fold change	FDR	A0	N0	TR0	BB0	CA0	OG0
c20925_g1	0	0	0	3.33611	0.0140797	2.91	1.45	0	25.28	10.21	24.74
c53194_g1	0	0	0	3.14813	0.040073	1.32	0.46	0.44	8.32	11.32	8.49
c39061_g2	0	0	0	2.96767	0.0191395	0.65	2.48	4.6	35.52	21.25	23.69
c79311_g1	0	0	0	2.87148	0.0383424	5.33	7.39	10.58	161.77	23.39	40.09
c64320_g1	0	0	0	2.81354	0.0199038	2.43	3.62	1.33	18.13	27.1	23.01
c14128_g1	0	0	0	2.71023	0.0225255	5.39	0.83	1.47	16.73	21.39	26.9
c39560_g1	0	IP5PF_ARATH	0	2.68082	0.0336942	8.34	0	5.66	48.3	25.54	39.01
c42931_g4	0	0	0	2.67243	0.046112	1.21	0.92	2.96	19.51	9.88	14.21
c40623_g1	0	0	0	2.49571	0.040073	4.85	1.63	3.22	31.42	11.31	28.79
c42909_g1	0	0	0	2.35496	0.042985	4.98	0.54	8.13	36.23	20.78	32.28
c54138_g2	0	0	0	2.33472	0.0259207	15.85	13.14	13.81	122.43	101.39	47.7
c50240_g2	AA7GT_DELGR	BGL10_ARATH	0	2.25169	0.0383424	7.65	9.15	12.89	100.04	19.55	66.74
c54753_g5	0	ORP2A_ARATH	0	2.14369	0.0384077	9.83	3.26	5.74	45.22	34.63	24.53
c54186_g3	0	0	0	2.0594	0.0259207	10.23	6.06	6.58	35.21	32.26	54.61
c54138_g3	CIA2_ARATH	CIA2_ARATH	0	1.874	0.0325124	21.76	8.92	13.6	71.89	58.47	72.96
c5358_g1	0	0	0	-1.13987	0.0239093	141404	196412	122521	92131.5	105932	70541.2
c27645_g1	0	0	0	-1.86217	0.042985	44.34	26.67	27.83	12.75	9.9	11.11
c5072_g1	0	0	0	-1.97833	0.040073	39.45	34.16	46.01	12.72	7.7	18.17
c44906_g1	0	0	0	-2.30584	0.0436175	16.15	46.36	33.39	7.45	11.21	6.36
c8426_g1	6PGD1_ORYSJ	6PGD1_ORYSJ	0	-2.38572	0.0336942	32.16	17.88	27.12	11.65	4.72	1.68
c38426_g1	0	P2C68_ORYSJ	0	-2.42421	0.0436175	25.53	27.95	19.23	2.9	5.1	9.1
c56223_g3	0	0	0	-2.43548	0.00414114	46.19	63.74	60.09	14.7	10.66	15.06
c48874_g2	PXG4_ARATH	PXG4_ARATH	0	-2.4841	0.0383424	12.24	17.1	11.17	2	2.09	4.91
c54862_g8	0	0	0	-2.4896	0.0239093	22.54	21.83	23.34	7.77	2.75	4.55
c38747_g1	0	LOX4_ORYSJ	0	-2.59688	0.00762055	30.37	40.16	25.56	9.21	3.84	7.26
c37792_g1	0	0	0	-2.62149	0.042985	18.88	14.05	16.82	2.08	6.82	0.73
c27604_g2	0	0	0	-2.64595	0.04971	8.16	7.25	5.82	1.22	0.33	2.38
c57082_g3	0	0	0	-2.77591	0.0199038	25.24	19.7	13.79	1.2	3.97	5.3
c53095_g3	0	0	0	-2.82428	0.0199038	19.73	46.27	20.2	5.41	6.48	3.75
c55307_g1	AGT22_ARATH	AGT23_ARATH	0	-2.89624	0.0336942	84.46	106.09	15.13	11.45	8.66	15.98
c38194_g1	0	0	0	-2.89629	0.0336942	65.54	45.19	55.25	2.01	18.08	6.64
c22654_g1	0	0	0	-2.90755	0.0336942	21.07	61.02	18.35	5.23	4.92	7.58
c36426_g1	0	0	0	-2.97302	0.0169785	91.67	85.91	29.31	20.94	1.23	12.05
c49900_g5	0	0	0	-2.98671	0.0446024	7.07	8.63	9.63	0	1.54	2.15
c47630_g1	0	0	0	-3.09153	0.0239093	39.61	45.34	9.86	3.81	6.27	3.8
c43433_g1	NUD14_ARATH	NUD14_ARATH	0	-3.12862	0.00155972	28.48	13.94	38.39	4.14	4.1	2.84
c34335_g1	0	0	0	-3.13306	0.0286514	9.2	27.29	41.66	1.63	3.08	6.6
c17308_g1	0	0	0	-3.13705	0.0259207	7.63	6.44	4.68	1.18	1.12	0
c51225_g4	0	DIV_ANTMA	0	-3.13895	0.0169785	23.54	63.33	49.14	8.69	9.25	1.76
c42567_g1	NOIL_ELAOL	0	0	-3.1482	0.04971	12.62	6.15	56.39	2.85	1.06	6.46
c19867_g1	0	0	0	-3.20577	0.0336942	9.2	9.75	6.46	0	3.08	0
c49284_g1	LOGL1_ORYSJ	LOGL1_ORYSJ	0	-3.23159	0.0487714	23.44	22.18	3.3	0.95	2.95	2.34
c45742_g1	0	0	0	-3.27664	0.0436175	48.35	11.43	11.35	0.28	2.94	5.24
c14080_g1	0	0	0	-3.30842	0.040073	37.35	12.29	75.65	5.29	5.6	4.2
c44498_g1	0	0	0	-3.32207	0.00269216	20.53	13.98	16.59	4.25	1.77	0
c42189_g2	0	0	0	-3.35607	0.0328744	11.02	11.84	4.61	0.53	2.47	0
c83763_g1	0	0	0	-3.37103	0.0199038	10.36	7.95	7.11	2.71	0	0
c66411_g1	0	0	0	-3.40311	0.0476514	3.68	3.96	6.02	0	1.23	0
c49682_g1	CND2_ARATH	CND2_ARATH	0	-3.43834	0.0336942	12.35	3.42	5.94	0.48	0.79	0.81
c51225_g3	DIV_ANTMA	DIV_ANTMA	0	-3.53181	0.0383424	8.15	14.45	18.47	1.89	2.19	0.06
c9038_g1	0	CXE15_ARATH	0	-3.57219	0.000115846	35.82	71.49	75.66	0.84	6.53	12.41
c44437_g2	SK1_ORYSJ	SK2_ORYSJ	0	-3.59196	0.04971	4	11.1	32.45	1.19	0.48	3.06
c33763_g1	0	0	0	-3.60302	0.0286514	7.47	8.15	36.6	1.03	3.88	0
c15824_g1	0	0	0	-3.68551	0.0373858	17.42	38.75	27.85	0	4.72	3.36
c31487_g1	0	0	0	-3.69093	0.0383424	12.06	4.97	3.66	0	1.57	0
c84390_g1	0	0	0	-3.81787	0.0233972	6.44	6.7	9.16	1.6	0	0
c51717_g1	0	0	0	-3.88489	0.0199038	11.65	23.13	6.07	0	1.28	1.96
c37039_g1	0	0	0	-3.97413	0.0199038	8.1	13.99	14.21	0.75	0.71	1.12
c44437_g1	SK1_ORYSJ	SK1_ORYSJ	0	-3.97967	0.0259207	13.89	40.71	145.44	3.57	1.74	10.97
c86324_g1	0	0	0	-4.02723	0.0488148	14.74	5.96	6.6	1.66	0	0
c82150_g1	0	0	0	-4.04595	0.04971	2.07	8.53	145.74	1.29	4.85	5.27
c52590_g7	C7346_ORYSJ	C7346_ORYSJ	0	-4.13652	0.0436175	17.69	149.78	22.17	6.19	4.93	3.59
c61575_g1	0	0	0	-4.16306	0.0466725	187.98	265.87	258.64	15.84	32.74	0
c42868_g2	U89A2_ARATH	0	0	-4.20918	0.0373858	3.18	8.24	5.19	0	0.74	0
c5326_g1	KAT1_ORYSJ	KAT1_ORYSJ	0	-4.24295	0.040073	3.54	4.97	8.02	0	0.69	0
c16475_g1	0	0	0	-4.3275	0.0383424	11.35	15.08	26.62	2.22	0	0.78
c85042_g1	0	0	0	-4.37749	0.0446024	19.14	18.23	303.65	16.98	3.21	0
c42740_g1	0	0	0	-4.44391	0.0336942	13.3	21.25	8.87	0.75	1.41	0
c14694_g1	0	0	0	-4.47474	0.0325124	5.34	3.05	13.05	0	0.78	0
c52216_g2	0	0	0	-4.59482	0.0394173	4.14	19.38	31.07	0	1.21	1.32
c27719_g1	0	0	0	-4.63536	0.0446024	7.56	0.29	19.33	0.47	0.44	0
c55866_g4	RNHX1_ARATH	RNHX1_ARATH	0	-4.6465	0.000711283	15.68	21.68	13.82	1.62	0	0.61
c46015_g2	GSTX3_TOBAC	GSTU8_ARATH	0	-4.66109	0.0199038	460.23	747.43	244.08	41.56	19.19	14.76
c25490_g1	0	0	0	-4.70057	0.000115846	11.13	9.01	7.78	0	0.93	0
c46025_g1	0	0	0	-4.73946	0.00155972	7.98	13.3	33.12	0.26	0.49	1.44
c31018_g1	0	0	0	-4.76763	0.00857344	5.9	15.89	8.71	1.05	0	0
c20722_g1	0	0	0	-4.76983	0.04971	4.69	2.62	1.92	0	0	0
c68904_g1	0	0	0	-4.79783	0.0383424	16.17	9.52	0.78	0	0.48	0.28
c35814_g1	0	0	0	-4.82264	0.0464478	3.58	4.04	1.95	0	0	0
c28389_g1	0	0	0	-4.8453	0.040073	3.97	3.61	2.16	0	0	0
c46015_g3	GST23_MAIZE	GST23_MAIZE	0	-4.87075	0.0191395	28.74	42.69	11.21	1.83	0.62	0.85
c23202_g1	0	0	0	-4.90928	0.040073	5.73	1.85	2.67	0	0	0
c8070_g1	0	0	0	-4.96799	0.0420922	3.54	4.25	2.79	0	0	0
c14058_g1	0	0	0	-4.97866	0.0336942	4.98	1.25	4.52	0	0	0
c24359_g1	0	0	0	-5.00746	0.040073	4.9	4.67	1.33	0	0	0
c84976_g1	0	0	0	-5.02753	0.0383424	2.18	4.07	4.76	0	0	0
c74551_g1	0	0	0	-5.06533	0.0373858	4.01	5.4	1.9	0	0	0
c18399_g1	0	0	0	-5.09198	0.0444302	6.48	4.02	1.17	0	0	0
c47842_g1	PER1_HORVU	PER2_ORYSJ	0	-5.10527	0.0394173	14.14	2.65	2.28	0	0	0.24
c79420_g1	PLP3_ARATH	PLP3_ARATH	0	-5.12659	0.0383424	1.68	4.01	22.15	0.3	0.28	0
c37180_g3	0	PT113_ORYSJ	0	-5.1623	0.0383424	23.95	18.7	0	0	0	1.1
c57868_g1	0	PLP3_ORYSJ	0	-5.23564	0.0208096	5.71	2.57	4.65	0	0	0
c32620_g2	0	0	0	-5.24099	0.0259207	7.71	2.02	3.37	0	0	0
c28290_g1	0	0	0	-5.24893	0.0191395	64.53	2.63	19.81	1.36	0	0.9
c43297_g1	GSO1_ARATH	0	0	-5.26407	0.0199038	5.7	5.24	2.17	0	0	0
c32158_g1	0	0	0	-5.3074	0.0336942	15.36	19.42	0.32	0.73	0	0
c37385_g1	XIP1_WHEAT	XIP1_WHEAT	0	-5.31066	0.0336942	23.05	9.88	0.86	0.18	0	0.44
c27849_g1	0	0	0	-5.31583	0.0373858	5	1.16	18.75	0	0.34	0
c45565_g1	0	0	0	-5.33978	0.0205325	8.24	2.85	2.94	0	0	0
c35200_g1	0	0	0	-5.36824	0.0444246	5.24	7.8	0.72	0	0	0
c8175_g1	JIPH_ATRCA	JIPH_ATRCA	0	-5.37979	0.0383424	10.2	3.04	1.42	0	0	0
c71414_g1	C74A3_ORYSJ	C74A3_ORYSJ	0	-5.41373	0.0325124	3.85	24.49	65.28	0.8	0	1.67
c8414_g1	0	0	0	-5.41585	0.0383424	38.64	207.6	830.66	8.72	6.56	17.3
c32462_g2	0	0	0	-5.43109	0.0259207	4.14	6.98	3.39	0	0	0
c80157_g1	POLX_TOBAC	POLX_TOBAC	0	-5.53372	0.0283564	8.36	0.89	7.17	0	0	0
c2301_g1	0	0	0	-5.54545	0.0286514	4.85	8.61	2.11	0	0	0
c23657_g1	0	0	0	-5.55591	0.0262236	4.6	8.58	2.51	0	0	0
c43181_g2	0	FBK30_ARATH	0	-5.57785	0.028755	6.7	5.96	3.66	0	0	0
c77736_g1	0	0	0	-5.61402	0.0476514	1.59	2.49	12.69	0	0	0
c28183_g1	MYO12_ARATH	MYO12_ARATH	0	-5.61546	0.00762055	3.79	4.69	8.29	0	0	0
c24413_g1	0	0	0	-5.6551	0.0383424	3.43	2.06	68.1	0.53	0	0.88
c54385_g4	POL3_DROME	POL2_DROME	0	-5.66916	0.0208096	6	11.59	1.96	0.03	0.02	0.02
c45327_g1	0	0	0	-5.74352	0.0369095	12.15	6.05	0.56	0	0	0
c36530_g1	0	0	0	-6.0334	0.0420922	4.72	0	18.54	0	0	0
c52144_g1	0	0	0	-6.08903	0.0383424	147.63	87.21	625.51	3.73	1.35	10.78
c68204_g1	0	0	0	-6.16691	0.0283564	3.42	16.77	2.79	0	0	0
c2222_g1	0	0	0	-6.27764	0.0259207	13.91	12.01	0.66	0	0	0
c68028_g1	0	FLA2_ARATH	0	-6.2777	0.0336942	6.64	17.55	0.9	0	0	0
c21375_g1	0	0	0	-6.30442	0.0283564	23.19	3.83	2.11	0	0	0
c47275_g1	0	0	0	-6.30769	0.0383424	22.77	0	7.03	0	0	0
c55666_g1	0	0	0	-6.32814	0.0383424	57.61	0	20.03	0	0	0.69
c47672_g1	ML423_ARATH	ML423_ARATH	0	-6.33378	0.04971	44.81	1.64	1223.28	11.89	3.64	3.73
c41343_g1	0	0	0	-6.7913	0.0394173	2.5	0	36.71	0	0	0
c30156_g1	0	0	0	-6.81747	0.0383424	10.94	17.22	9.72	0	0	0
c17750_g1	0	PLA4_ORYSJ	0	-7.19122	0.0176391	2.61	4.97	116.42	0	0.61	0
c30199_g1	PLA7_ORYSJ	PLA7_ORYSJ	0	-7.22354	0.0379633	0.69	3.31	48.24	0	0	0
c22484_g1	0	0	0	-7.32845	0.0325124	22.61	31.03	0	0	0	0
c23656_g1	CCB11_ORYSJ	CCB11_ORYSJ	0	-7.34121	0.0306833	4.78	1.78	50.86	0	0	0
c43354_g2	0	0	0	-7.3717	0.0283564	6.09	45.22	0	0	0	0
c28282_g1	0	0	0	-7.53897	0.00761636	2.7	6.68	55.45	0	0	0
c31961_g1	0	HOX21_ORYSI	0	-7.69836	0.040073	0.95	0	72.62	0	0	0
c7000_g1	KCS1_ARATH	KCS1_ARATH	0	-7.70551	0.046112	0.65	0	73.26	0	0	0
c48278_g1	NLTP4_ORYSJ	NLTP4_ORYSJ	0	-7.71357	0.040073	81.13	0.25	61.02	0.09	0.26	0
c56558_g7	IMK2_ARATH	Y3475_ARATH	0	-7.78477	1.17768e-06	36.99	28.04	11.83	0	0	0
c26223_g1	LDOX_MAIZE	LDOX_MAIZE	0	-8.91022	0.0259207	2	0	168.95	0	0	0
c50964_g3	GDL79_ARATH	GDL79_ARATH	0	-8.98473	0.0374034	3.45	0	295.73	0.15	0.14	0
c2780_g1	0	0	0	-9.18697	0.0467009	0.72	1.64	204.37	0	0	0
c53038_g3	0	0	0	-10.1644	0.0140797	239.87	163.01	0	0	0	0
c5429_g1	LECH_HORVU	LECH_HORVU	0	-11.8151	0.00610475	1029.25	1423.05	0.17	0.12	0.12	0.22

## Sheet: L0 cf H16
Seq ID	Blastp	Blastx	L-0	H-16 log-fold change	FDR	A0	N0	TR0	BB16	CA16	OG16
c87123_g1	MAOX_PHAVU	MAOX_PHAVU	0	7.05336	0.000380443	0	0	0	15.9	3.53	27.33
c42414_g2	DHN1_MAIZE	0	0	5.54975	0.0410284	0	0.23	0.16	27.2	0.26	9.07
c41137_g1	0	0	0	5.29392	0.0014028	0.99	0.35	0.78	42.31	48.26	3.53
c43143_g1	ADC2_ORYSJ	ADC2_ORYSJ	0	4.92316	0.00439714	16.86	10.07	5.8	36.9	437.45	465.92
c83166_g1	0	0	0	4.4056	0.0403634	1.22	0	1.33	31.16	5.66	24.92
c50142_g1	0	0	0	4.36153	0.0246877	0.51	0.79	0.28	2.76	11.75	23.84
c82253_g1	0	0	0	4.35177	0.0148149	1.31	0	0	6.92	6.12	19.84
c518_g1	0	0	0	4.19831	0.0246877	0.51	0	3.85	64.73	3.72	21.75
c39291_g1	OP162_ARATH	OP162_ARATH	0	4.14943	0.0031687	0.69	1.04	0.83	27.19	9.73	15.39
c63152_g1	RFS2_ARATH	RFS2_ARATH	0	4.14837	0.0403634	0	0	0.43	5.44	3.67	4.3
c23336_g1	0	0	0	4.09478	0.000240608	8.3	2.54	1.16	42.77	65.39	92.89
c69821_g1	BH066_ARATH	0	0	4.09433	0.0142788	0	0	0.89	8.7	7.57	4.43
c45337_g1	RNS3_ARATH	RNS3_ARATH	0	4.01345	0.0119946	22.9	24.84	7.95	181.94	382.36	327.4
c32142_g1	FTSH6_ORYSJ	FTSH6_ORYSJ	0	3.94095	0.00153586	1.37	0.79	5.36	15.82	18.71	83.91
c46238_g3	GLT1_ORYSJ	GLT1_ORYSJ	0	3.94086	0.0132994	0	0.9	0.32	6.79	8.7	8.07
c40969_g1	CNR13_MAIZE	CNR13_MAIZE	0	3.7697	0.0363624	0.46	0.63	0.09	3.53	7.35	9.31
c23147_g1	LOX21_HORVU	LOX21_HORVU	0	3.72749	0.0403634	0.17	11.35	4.18	24.96	61.67	136.6
c67752_g1	LOX22_HORVU	LOX22_HORVU	0	3.62416	0.0367283	1.55	8.77	5.04	39.39	54.97	105.39
c12621_g1	RFS2_ARATH	RFS2_ARATH	0	3.55515	0.000240608	3.58	7.03	7.95	66.14	105.55	47.67
c44169_g1	FTSH6_ORYSJ	FTSH6_ORYSJ	0	3.54746	0.0031687	0.98	0.36	2.38	13.42	11.72	21.58
c83061_g1	LEA34_GOSHI	LEA34_GOSHI	0	3.53427	0.0132948	0.71	2.73	1.37	21.41	7.38	32.26
c74579_g1	0	0	0	3.45471	0.0363624	0.79	1.2	0	6.65	11.76	6.46
c86700_g1	0	0	0	3.4163	0.0341003	1.48	0	1.61	21.46	10.27	4.69
c14259_g1	PMGI_RICCO	PMGI_RICCO	0	3.34044	0.0279286	1.21	3.09	0.66	8.94	13.15	31.41
c53688_g1	DNJB8_MOUSE	DNAJ_THEAC	0	3.2532	0.00247524	7.83	7.97	6.89	36.24	69.43	109.61
c16804_g1	0	0	0	3.17321	0.0293101	1.53	12.78	3.73	20.83	97.61	48.58
c12017_g1	CB48_MAIZE	CB48_MAIZE	0	3.17139	0.0439074	4.96	0	11.51	94.3	11.53	47.45
c39162_g1	0	0	0	3.14933	0.0343532	5.04	1.45	1.04	46.68	14.25	9.32
c39649_g1	PIP24_MAIZE	PIP24_MAIZE	0	3.14709	0.014462	2.74	4.99	0.95	20.68	28.48	30.46
c29569_g1	FMO1_ARATH	FMO1_ARATH	0	3.12255	0.0482333	2.58	0.2	1.13	18.51	10.41	7.48
c46238_g10	GLT1_ORYSJ	GLT1_ORYSJ	0	3.0874	0.0312821	1.26	3.47	1.57	15.99	23.28	16.7
c46238_g5	GLT2_ORYSJ	GLT2_ORYSJ	0	3.05949	0.0113422	1.72	5.42	5.3	25.39	47.24	32.8
c52111_g2	C72A1_CATRO	C7346_ORYSJ	0	3.05944	0.0307596	27.74	28.96	10.48	215.78	145.68	211.47
c39014_g2	ALIS1_ARATH	ALIS1_ARATH	0	3.01658	0.0112664	3.24	1.38	2.66	18.68	21.61	19.77
c46238_g4	GLT2_ORYSJ	GLT2_ORYSJ	0	3.00527	0.013205	1.57	3.61	5.67	21.71	32.65	34.36
c8366_g1	MYBA2_ORYSJ	MYBA2_ORYSJ	0	2.99735	0.0173892	3.77	3.99	1.17	10.39	25.56	36.19
c45869_g2	HFC2A_ORYSJ	HFC2A_ORYSJ	0	2.95941	0.0104618	2.88	2.89	3.2	17.23	19.99	34.11
c46238_g6	GLT2_ORYSJ	GLT2_ORYSJ	0	2.90209	0.0149191	2.51	4.12	3.5	23.45	30.15	23.85
c72565_g1	NRAM5_ORYSJ	NRAM5_ORYSJ	0	2.89779	0.00608991	3.11	2.55	2.84	20.43	24.68	19.46
c36720_g2	0	0	0	2.85109	0.0363624	4.16	2.06	0.62	12.99	12.49	25.14
c50531_g2	0	0	0	2.79678	0.0450112	1.18	0.36	4.27	11.85	11.45	18.53
c39014_g1	ALIS5_ARATH	ALIS5_ARATH	0	2.77789	0.0368085	2.36	0.92	1.55	11.46	11.51	11.68
c42283_g1	FTSH6_ORYSJ	FTSH6_ORYSJ	0	2.75866	0.0031687	4.88	2.04	8.63	55.21	25.22	27.22
c50142_g3	MT3B_ORYSJ	MT3B_ORYSJ	0	2.73845	0.0363397	127.32	259.83	70.06	462.42	898.27	1788.61
c13081_g1	0	0	0	2.64815	0.0392496	3.54	5.51	10.09	15.03	43.95	60.12
c49561_g1	LIRP1_ORYSJ	LIRP1_ORYSJ	0	2.64511	0.0450112	34.4	42.56	24.58	111.75	211.36	311.29
c53803_g1	ISOA3_ARATH	ISOA3_ARATH	0	2.56632	0.00328573	6.67	8.15	5.42	31.43	38.84	50.54
c45829_g1	0	0	0	2.55752	0.0132948	9.3	7.83	4.25	35.44	39.23	51.44
c42909_g1	0	0	0	2.5166	0.0233827	4.98	0.54	8.13	24.97	30.22	21.92
c51239_g1	0	0	0	2.44021	0.0113422	11.53	9.05	5.95	37.05	55.42	49.79
c54753_g5	0	ORP2A_ARATH	0	2.42715	0.010889	9.83	3.26	5.74	49.4	29.08	23.21
c72516_g1	0	0	0	2.42531	0.0386065	8.65	7.68	17.35	58.94	67.03	53.61
c25301_g1	0	0	0	2.38629	0.0134608	6.72	10.02	5.88	70.34	27.79	25.92
c38228_g1	C3H13_ORYSJ	C3H13_ORYSJ	0	2.37013	0.0367283	3.02	4.69	3.05	31.83	12.69	13.9
c48850_g1	0	0	0	2.30661	0.0173892	13.38	9.5	3.85	38.03	40.05	53.56
c52874_g2	0	0	0	2.27321	0.0363624	38.33	12.92	42.33	195.84	129.76	117.12
c56094_g1	0	0	0	2.21152	0.0481277	13.57	8.93	8.69	106.53	18.99	25.77
c56039_g1	GLGB_ORYSJ	GLGB_ORYSJ	0	2.183	0.0148149	10.76	8.34	8.26	62.51	23.31	41.54
c54246_g1	RFS2_ARATH	RFS2_ARATH	0	2.15239	0.0450112	18.51	14.71	19.87	78.02	91.73	63.21
c20151_g1	0	0	0	2.14221	0.0173892	10.11	6.57	5.52	25.69	35.27	35.97
c57071_g3	YCF36_CYAPA	YCF36_PORPU	0	2.00237	0.0450112	14.38	8.56	2.97	34.47	33.22	35.34
c42530_g2	CAPP2_MAIZE	CAPP2_MAIZE	0	1.82966	0.0481277	9.04	4.22	11.72	34.97	27.3	26.24
c40905_g1	0	0	0	-1.9853	0.0414635	44.93	24.9	35.71	13.64	8.09	4.39
c47580_g1	SLAH3_ARATH	SLAH3_ARATH	0	-2.05374	0.0359571	81.98	46.67	45.22	5.29	15.36	19.33
c12077_g1	0	0	0	-2.05968	0.0153246	14682	41726.3	24529.6	7089.59	4393.7	9129.01
c49305_g1	0	0	0	-2.1246	0.0227419	51.81	50.84	20.61	8.95	7.99	11.23
c47136_g1	LRX6_ARATH	LRX6_ARATH	0	-2.19031	0.0450112	45.89	20.34	24.93	12.16	4.63	2.7
c55748_g1	HPSE1_ARATH	HPSE1_ARATH	0	-2.19172	0.0119946	43.74	35.03	25.33	10.36	5.23	7.01
c51388_g1	TSJT1_TOBAC	TSJT1_TOBAC	0	-2.23207	0.0377119	71.73	78.38	54.95	20.01	7.89	16.67
c24967_g1	0	0	0	-2.24293	0.0233827	32.27	32.9	46.14	11.47	5.97	6.06
c9038_g1	0	CXE15_ARATH	0	-2.31585	0.0314296	35.82	71.49	75.66	8.6	14.98	13.26
c57410_g1	EFR_ARATH	EFR_ARATH	0	-2.33698	0.0424695	86.14	44.76	29.37	13.38	10.07	7.35
c50276_g6	0	0	0	-2.35529	0.022203	1828.09	1398.05	793.21	228.07	394.58	137.01
c42084_g2	0	0	0	-2.35577	0.0252752	45.45	19.21	17.85	5.85	4.69	4.85
c54862_g8	0	0	0	-2.36134	0.0345407	22.54	21.83	23.34	3.89	3.94	5.05
c57082_g3	0	0	0	-2.51526	0.0359571	25.24	19.7	13.79	0.78	4.46	4.55
c42750_g2	0	0	0	-2.56185	0.0359571	34.44	23.86	39	3.85	3.3	8.83
c23444_g1	0	0	0	-2.58873	0.0450112	183.08	75.43	196.99	40.76	16.85	17.21
c46561_g1	0	0	0	-2.61334	0.0342625	21.45	25.32	10.74	1.6	4.06	3.47
c48586_g1	0	0	0	-2.6914	0.0414635	19.48	9.28	11.16	0.98	1.06	3.71
c44327_g1	TPP1_ORYSJ	TPP1_ORYSJ	0	-2.69255	0.0449511	289.33	171.03	181.39	14.44	45.16	34.15
c42657_g1	0	0	0	-2.73047	0.024104	13.69	16.65	11.16	1.57	3.16	1.24
c41910_g1	0	0	0	-2.73645	0.0450112	21.19	28.88	7.89	1.83	2.46	4.27
c50006_g1	TIP41_ORYSJ	TIP42_MAIZE	0	-2.75753	0.0392496	53.62	53.59	15.68	2.41	6.67	8.67
c51684_g1	Y103_SYNY3	Y103_SYNY3	0	-2.84009	0.0481277	39.02	51.27	11.86	0.83	5.05	8.17
c52062_g1	MAVI_CUCPE	MAVI_CUCPE	0	-2.85814	0.00985357	40.5	79.03	108.8	1.73	11.39	17.94
c47630_g1	0	0	0	-2.93492	0.0314296	39.61	45.34	9.86	2.07	7.34	2.61
c43433_g1	NUD14_ARATH	NUD14_ARATH	0	-3.00017	0.0031687	28.48	13.94	38.39	3.22	2.6	3.77
c42870_g1	0	0	0	-3.03235	0.0359571	82.2	77.48	193.33	10.15	15.14	16.71
c34104_g2	0	0	0	-3.14435	0.0318721	7.59	10.02	7.13	0.53	0.25	1.72
c29479_g1	0	0	0	-3.15734	0.0148149	76.8	38.17	32.3	10.7	3.64	1.81
c52817_g3	0	0	0	-3.18151	0.0132948	15.13	11.33	9.95	0.25	1.2	2.21
c28342_g1	CYT8_ORYSJ	CYT8_ORYSJ	0	-3.18397	0.0282906	30.44	41.78	13.24	0.71	2.69	5.82
c48486_g1	CHIT3_VITVI	CHIT3_VITVI	0	-3.21014	0.00179685	123.87	101.18	164.66	5.68	19.53	15.06
c45717_g2	REP1_USTMA	0	0	-3.22568	0.000240608	28.95	24.58	27.81	5.99	1.11	1.36
c83763_g1	0	0	0	-3.24855	0.0309765	10.36	7.95	7.11	0.84	1.5	0
c6745_g1	0	0	0	-3.26432	0.00597071	27.98	34.22	17.99	2.16	2.14	3.85
c23358_g1	0	0	0	-3.27017	0.0377119	10.64	5.56	30.72	0.62	3.03	0.74
c7093_g1	0	0	0	-3.45793	0.0152494	10.6	10.05	7.47	0.29	0	1.95
c53916_g1	SOT16_ARATH	SOT16_ARATH	0	-3.46049	0.0137776	49.33	15.39	43.66	1.96	0.52	6.72
c44437_g1	SK1_ORYSJ	SK1_ORYSJ	0	-3.58272	0.0392496	13.89	40.71	145.44	1.02	2.6	12.72
c41986_g1	0	0	0	-3.68663	0.0450112	6.2	3.94	4.93	0	0.28	0.56
c52844_g1	CB60B_ARATH	CB60B_ARATH	0	-3.73037	0.0368085	9.1	5.81	7.72	0.23	0.73	0.4
c46883_g1	0	PER2_CUCSA	0	-3.81537	0.0142788	14.18	10.45	39.39	1.07	0.81	2.29
c37279_g1	0	BAM3_ARATH	0	-3.83592	0.024136	8.78	9.98	5.17	0	1.35	0
c44498_g1	0	0	0	-3.88371	0.000774662	20.53	13.98	16.59	1.53	1.57	0
c45944_g2	Y5102_ARATH	Y5102_ARATH	0	-3.93501	0.0454107	10.39	13.99	2.07	0.32	0.23	0.89
c39229_g1	0	0	0	-3.96821	0.0359571	14.98	3.13	8.22	0.08	0.18	1.03
c65943_g1	0	0	0	-4.01041	0.0173892	8.31	18.05	15.6	0.7	0	1.66
c34335_g1	0	0	0	-4.06886	0.0031687	9.2	27.29	41.66	1.98	2.45	0
c66411_g1	0	0	0	-4.07	0.0417949	3.68	3.96	6.02	0	0.48	0
c17308_g1	0	0	0	-4.15051	0.0113422	7.63	6.44	4.68	0.72	0	0
c42538_g1	0	0	0	-4.15331	0.0392496	128.5	52.67	14.21	4.11	2.55	3.64
c19867_g1	0	0	0	-4.2749	0.0113422	9.2	9.75	6.46	0.99	0	0
c82626_g1	0	0	0	-4.29058	0.0427385	158.24	15.2	27.53	1.46	6.54	0.69
c48745_g1	Y3471_ARATH	Y3471_ARATH	0	-4.35956	0.0368085	17.19	17.7	6.76	0	1.68	0
c83133_g1	0	0	0	-4.44894	0.0339727	38.03	4.5	2.62	1.01	0.38	0.2
c46015_g3	GST23_MAIZE	GST23_MAIZE	0	-4.46576	0.0243487	28.74	42.69	11.21	0.71	0.06	2.78
c55866_g4	RNHX1_ARATH	RNHX1_ARATH	0	-4.5082	0.0014028	15.68	21.68	13.82	1.28	0.06	0.63
c51274_g2	BZIP9_ARATH	BZIP9_ARATH	0	-4.52987	0.0247846	3	7.55	8.22	0.31	0	0.18
c61575_g1	0	0	0	-4.53312	0.0252752	187.98	265.87	258.64	0	20.98	8.01
c39597_g1	0	0	0	-4.6406	0.0450112	15.19	21.04	2.66	0	0.5	0.76
c46995_g1	NOIL_ELAOL	NOIL_ELAOL	0	-4.7727	0.0113422	9.15	5.06	12.1	0	0.47	0.14
c28290_g1	0	0	0	-4.81331	0.0241912	64.53	2.63	19.81	0	0.89	1.57
c83393_g1	0	0	0	-4.95273	0.0407573	23	40.21	5.17	0	0	1.97
c49557_g1	ALL9_OLEEU	ALL9_OLEEU	0	-4.99153	0.0113422	70.29	6.14	42.54	0.24	0.28	2.62
c49863_g1	CCD25_BOVIN	CCD25_BOVIN	0	-5.04238	0.000843688	11.69	41.96	28.72	0.33	1.47	0.46
c46015_g2	GSTX3_TOBAC	GSTU8_ARATH	0	-5.08503	0.00475134	460.23	747.43	244.08	20.57	4.44	20.37
c85879_g1	0	0	0	-5.16769	0.034542	4.79	29.93	11.03	0	1.01	0
c71221_g1	0	0	0	-5.17537	0.0450112	6.44	3.83	2.11	0	0	0
c2059_g1	AMY3D_ORYSJ	AMY3D_ORYSJ	0	-5.22798	0.0427385	2.39	3.41	6.93	0	0	0
c57868_g1	0	PLP3_ORYSJ	0	-5.23564	0.0318721	5.71	2.57	4.65	0	0	0
c32620_g2	0	0	0	-5.24099	0.0374181	7.71	2.02	3.37	0	0	0
c43297_g1	GSO1_ARATH	0	0	-5.26407	0.0309035	5.7	5.24	2.17	0	0	0
c85042_g1	0	0	0	-5.29715	0.0119946	19.14	18.23	303.65	3.08	3.82	1.21
c45565_g1	0	0	0	-5.33978	0.0309765	8.24	2.85	2.94	0	0	0
c71414_g1	C74A3_ORYSJ	C74A3_ORYSJ	0	-5.41356	0.0309765	3.85	24.49	65.28	1.97	0	0
c25630_g1	0	0	0	-5.52651	0.0450112	3.09	2.24	10.55	0	0	0
c80157_g1	POLX_TOBAC	POLX_TOBAC	0	-5.53372	0.0392496	8.36	0.89	7.17	0	0	0
c28183_g1	MYO12_ARATH	MYO12_ARATH	0	-5.61546	0.0119946	3.79	4.69	8.29	0	0	0
c65389_g1	0	0	0	-5.64007	0.0374299	2.19	15.63	5.59	0	0	0.16
c76207_g1	0	0	0	-5.76926	0.0224436	5.25	6.82	6.46	0	0	0
c48443_g3	GL83_ORYSJ	GL83_ORYSJ	0	-5.7861	0.0113422	8.62	5.4	31.4	0.22	0	0.25
c14684_g1	0	0	0	-5.81319	0.0155437	13.29	1.88	4.97	0	0	0
c46025_g1	0	0	0	-5.8711	0.000380443	7.98	13.3	33.12	0	0.39	0.2
c54385_g4	POL3_DROME	POL2_DROME	0	-5.88055	0.0233827	6	11.59	1.96	0	0	0
c31487_g1	0	0	0	-5.88321	0.00930106	12.06	4.97	3.66	0	0	0
c16475_g1	0	0	0	-5.89249	0.0104618	11.35	15.08	26.62	0	0.55	0
c73204_g1	ASO_CUCSA	ASO_CUCSA	0	-5.89271	0.0403634	16.02	0.68	5.15	0	0	0
c45464_g1	0	0	0	-5.92315	0.0153923	3.11	20.36	7.96	0.04	0.17	0
c48431_g1	PER4_VITVI	PER4_VITVI	0	-5.9658	0.0331165	4.46	0.27	58.06	0	0.31	0.32
c68204_g1	0	0	0	-6.16691	0.0359571	3.42	16.77	2.79	0	0	0
c25490_g1	0	0	0	-6.33256	0.000117877	11.13	9.01	7.78	0	0	0
c54250_g1	0	0	0	-6.35714	0.0031687	17.05	11.39	2.56	0	0	0.03
c2059_g2	AMY3D_ORYSJ	AMY3D_ORYSJ	0	-6.50607	0.000195949	8.37	12.33	10.39	0	0	0
c37180_g3	0	PT113_ORYSJ	0	-6.94668	0.0132948	23.95	18.7	0	0	0	0
c67598_g1	0	0	0	-6.98945	0.00132048	5.4	22.19	14.28	0	0	0
c22484_g1	0	0	0	-7.32845	0.0359571	22.61	31.03	0	0	0	0
c43354_g2	0	0	0	-7.3717	0.0312821	6.09	45.22	0	0	0	0
c61045_g1	0	0	0	-7.61748	0.0414635	42.63	0	31.08	0	0	0
c56558_g7	IMK2_ARATH	Y3475_ARATH	0	-7.62818	1.58774e-05	36.99	28.04	11.83	0.01	0	0.03
c53038_g3	0	0	0	-8.09604	0.0314296	239.87	163.01	0	0	0	1.11
c38081_g1	0	0	0	-8.53294	0.0374181	84.54	47	0	0	0	0
c5429_g1	LECH_HORVU	LECH_HORVU	0	-11.0783	0.0057808	1029.25	1423.05	0.17	0.04	0.05	0.74

## Sheet: L16 cf H0
Seq ID	Blastp	Blastx	L-16	H-0 log-fold change	FDR	A16	N16	TR16 (low)	BB0 (high)	CA0 (vhigh)	OG0 (high)
c18997_g2	0	0	0	7.16076	0.000689461	1.01	0	0	171.81	16.83	61.14
c23842_g1	0	0	0	7.07575	4.4596e-05	0.31	0	0.4	111.33	6.85	66.26
c71307_g1	0	0	0	6.76687	0.0357795	0	0	0	0	0	50.86
c6855_g2	0	0	0	6.37486	0.00686125	0	0	0.25	48.34	1.98	13.5
c65964_g1	0	0	0	6.3501	0.00220746	0	0	0	20.34	2.74	13.5
c48084_g2	DIR1_ARATH	DIR1_ARATH	0	6.3403	0.000714599	5.13	0.15	0.09	212.09	53.48	337.03
c63471_g1	0	0	0	6.29544	0.0466302	0	0	0.22	57.16	0	0
c34254_g1	0	0	0	6.28043	0.00258245	0.28	0	0	47.77	1.78	13.24
c87318_g1	0	0	0	6.2649	0.00595026	0	0	0	21.5	0.7	12.49
c31248_g1	0	0	0	6.18995	0.000191165	0	0	0	5.98	10.61	15.38
c33177_g1	FLA11_ARATH	FLA11_ARATH	0	6.15841	0.000792641	5.58	0.04	0.1	232.88	68.28	258.23
c76789_g1	Y1869_ARATH	Y1869_ARATH	0	6.12498	0.0162376	0	0	0	22.3	0	9.17
c21391_g1	0	0	0	6.08493	0.0367693	0	0	0	0	1.83	29.31
c8607_g1	0	0	0	6.03709	0.00122959	0.25	0	0.33	42.19	5.64	30.38
c10226_g1	0	0	0	6.02933	0.00957568	0	0	0	3.99	1.26	24.5
c28217_g2	HHT1_ARATH	HHT1_ARATH	0	5.93261	0.0216196	0	0	0	21.97	0	5.41
c85375_g1	DJB13_MOUSE	DJB13_MOUSE	0	5.91459	0.000420889	0	0	0	11.68	8	6.59
c67946_g1	0	0	0	5.84833	0.00790479	0	0	0	14.04	9.27	1.43
c67618_g1	0	0	0	5.83592	0.0445451	0	0	0	22.64	2.51	0
c79121_g1	0	0	0	5.82385	0.00664245	0	0	0	10.99	4.45	9.54
c33888_g1	PER1_ORYSJ	PER1_ORYSJ	0	5.82336	0.0106311	1.32	0.07	0.39	130.3	2.22	22.26
c48084_g1	DIR21_ARATH	DIR21_ARATH	0	5.80485	5.28716e-06	2.72	0.71	0.08	122.8	39.84	112.5
c30174_g1	0	0	0	5.69093	0.0220177	0	0	0	13.12	8.27	0.71
c47746_g1	GDL80_ARATH	GDL80_ARATH	0	5.66304	0.0135011	0.17	0	0.8	62.25	1.69	21.67
c76357_g1	0	0	0	5.64016	0.00572123	0	0	0	7.28	10.99	2.96
c86005_g1	0	0	0	5.5339	0.0111291	0.33	0	0.22	38.88	0.88	13.62
c48754_g1	CLASP_ARATH	CLASP_ARATH	0	5.52385	0.0150792	6.75	0.16	1.65	411.61	17.24	99.75
c18997_g1	0	0	0	5.51875	0.0108778	0.99	0	0	62.03	3.25	13.21
c29327_g1	DIR1_ARATH	DIR1_ARATH	0	5.51194	5.07007e-05	0.76	2.55	0	66.22	19.42	129.46
c48754_g2	CLASP_ARATH	CLASP_ARATH	0	5.45436	0.0188288	15.5	0.14	2.64	682.87	56.61	318.99
c63373_g1	EXL3_ARATH	EXL3_ARATH	0	5.42564	0.034078	0	0	0	14.54	0.56	3.93
c45500_g1	GDL80_ARATH	GDL80_ARATH	0	5.41724	0.0416845	0	0	0	14.56	0	4.44
c41378_g1	0	0	0	5.40135	0.00188238	1.11	0	0	34.36	5.88	39.04
c39334_g2	0	0	0	5.3981	0.0151732	1.64	0	0.72	111.24	2.93	32.68
c71844_g1	0	0	0	5.39278	0.0400192	0	0	0	12.24	0	6.49
c68092_g1	0	0	0	5.34566	0.00925506	0	0	0	6.3	1.97	9.6
c38306_g1	0	0	0	5.34179	0.0311761	0	0	0	9.65	0	8.44
c79288_g1	0	0	0	5.33347	0.00479617	0.16	0	0.21	22.92	2.46	11.43
c60633_g1	0	0	0	5.31742	0.0035504	0	0	0	5.82	5.5	5.92
c35785_g1	0	0	0	5.31176	0.0118778	0	0	0.15	17.95	1.51	5.58
c47722_g2	GDL90_ARATH	GDL90_ARATH	0	5.29694	0.015103	0.27	0	0.18	29.85	0.93	9.29
c42969_g1	0	0	0	5.29422	0.02425	0.14	0	0	11.27	0	13.41
c46131_g1	0	0	0	5.28708	0.00843008	0	0	0	9.46	4.45	2.95
c57254_g1	0	0	0	5.27256	0.0399421	0	0	0	8.17	0	9.09
c25501_g1	0	0	0	5.26522	0.0104837	0.16	0.33	0.21	45.99	1.88	3.23
c28448_g2	0	0	0	5.23922	0.0445451	0	0	0	13.49	0.42	2.73
c37279_g1	0	BAM3_ARATH	0	5.23778	0.00927648	0	0	0	8.17	2.56	5.68
c46890_g5	BGAL4_ORYSI	BGAL4_ORYSI	0	5.23747	0.00230352	1.15	0	1.88	78.15	13.63	71.43
c67476_g1	0	0	0	5.20937	0.0306196	0	0	0	10.75	3.37	1.87
c8506_g1	0	0	0	5.20421	0.0142534	0	0	0	3.44	7.56	4.73
c27950_g1	0	0	0	5.19024	0.0408449	0	0	0.06	15.86	1.11	1.79
c82360_g1	0	0	0	5.18752	0.0238459	0	0	0	2.26	9.57	3.49
c18109_g1	0	0	0	5.18384	0.0321072	1.46	0	0	67.8	2.6	13.88
c55975_g1	SBT17_ARATH	SBT17_ARATH	0	5.17452	0.00138466	3.79	0	0.38	135.6	7.58	67.5
c68316_g1	0	BH070_ARATH	0	5.16631	0.0109362	1	0	0.39	63.1	3.91	12.53
c17033_g1	0	0	0	5.16275	0.0337543	0	0	0	5.84	0	10.11
c64740_g1	0	ANM7_ORYSJ	0	5.15532	0.033788	0	0	0	3.08	10.18	1.56
c50422_g1	E1311_ARATH	E1311_ARATH	0	5.154	0.000429519	1.8	0.11	0.65	92.62	7.21	32.51
c32678_g2	0	0	0	5.14956	0.0392158	0	0	0.21	21.75	0	3.42
c71878_g1	0	0	0	5.13872	0.0408449	0	0	0	11.84	1.12	2.44
c45284_g1	0	0	0	5.11466	0.0145769	0	0.38	1.78	89.36	4.76	16.07
c6705_g2	0	0	0	5.09065	0.0290476	0	0	0	5.93	5.6	3.01
c39602_g2	NEK4_ORYSJ	NEK4_ORYSJ	0	5.07656	0.0113938	0	0	0	5.84	3.66	5.05
c15621_g1	0	0	0	5.06655	0.0340139	0	0	0	7.63	0.49	6.63
c25734_g1	0	0	0	5.06414	0.0468103	0	0	0	6.94	0.95	6.84
c78313_g1	0	0	0	5.04558	0.0197453	0	0	0	7.67	1.66	5.02
c78704_g1	0	0	0	5.00004	0.0129903	0	0	0	6.08	3.34	4.35
c45500_g2	GDL80_ARATH	GDL80_ARATH	0	4.96842	0.0207405	0.36	0.07	0.04	24.78	1.21	6.52
c2059_g2	AMY3D_ORYSJ	AMY3D_ORYSJ	0	4.96551	0.0169223	0	0	0	4.45	2.79	6.24
c62763_g1	0	0	0	4.96286	0.0206278	0	0	0	3.4	3.21	6.85
c37370_g1	0	0	0	4.93463	0.0025753	0.12	0	0.54	8.67	4.97	25.56
c36303_g1	C86A4_ARATH	C86A4_ARATH	0	4.92767	0.0482313	0	0	0.41	24.12	0	5.21
c22221_g1	0	0	0	4.9238	0.047197	0	0	0	2.62	8.64	1.34
c80613_g1	0	0	0	4.85981	0.0046212	0	0	0.36	6.15	4.34	15.34
c50137_g1	RBK1_ARATH	RBK1_ARATH	0	4.85735	0.00241618	2.83	0.55	0.89	118.24	12.6	40.07
c5722_g1	0	0	0	4.84854	0.0178229	8.24	0	9.32	378.22	167.98	94.76
c84204_g1	0	0	0	4.83483	0.0336205	0	0	0	6.1	0.82	5.46
c46890_g1	BGAL4_ORYSJ	BGAL4_ORYSJ	0	4.81547	0.00728229	2.38	0	1.56	75.27	13.91	65.61
c20876_g1	0	0	0	4.81393	0.0217336	0	0	0	6.85	2.42	2.78
c21047_g1	FBL22_ARATH	FBL22_ARATH	0	4.81216	0.00490152	0	0	0.18	7.32	4.72	6.29
c46890_g4	0	BGAL4_ORYSJ	0	4.81214	0.00507122	0.79	0	1.85	65.78	8.74	32.21
c46227_g2	XCP1_ARATH	XCP1_ARATH	0	4.80075	0.00655154	0.54	0.23	0.14	29.05	2.49	13.02
c11771_g1	0	0	0	4.78947	0.0464693	0	0	0	3.66	0.69	7.72
c66981_g1	0	0	0	4.77142	0.0466302	0	0	0	1.31	2.47	8.03
c80156_g1	0	0	0	4.7683	0.026858	0.87	0	1.15	68.42	1.17	12.76
c31694_g1	0	0	0	4.75547	0.0196082	0	0	0	4.61	2.89	4.04
c61603_g1	0	0	0	4.74638	0.0188816	0	1.06	0	29.5	16.49	0
c24556_g1	0	0	0	4.7438	0.00182374	0.83	0.27	0.36	26.38	6.21	29.12
c1397_g1	0	0	0	4.7308	0.00195673	0.71	0.1	0	17.29	8.67	12.39
c86393_g1	0	0	0	4.71061	0.0238459	0	0	0	5.65	3.19	2.33
c76847_g1	0	0	0	4.70464	0.0489734	0	0	0	7.02	0	4.29
c57482_g1	0	0	0	4.70357	0.04384	0	0	0	3.86	1.54	5.83
c45717_g2	REP1_USTMA	0	0	4.69122	8.045e-10	0.65	3.04	1.13	56.7	48.47	60.95
c43033_g1	0	0	0	4.66809	5.28716e-06	2.33	1.45	1.54	52.26	27.22	104.39
c62107_g1	0	0	0	4.6601	0.0397313	0	0	0	3.14	5.93	1.59
c81525_g1	0	0	0	4.63912	0.0244519	0	0	0.21	8.47	1.26	7.7
c56361_g1	HSP7M_PHAVU	HSP7M_PHAVU	0	4.63359	0.0170566	0	0	0.45	7.66	7.76	9.01
c3618_g1	0	0	0	4.63104	0.0290683	0	0	0	2.62	3.08	4.85
c35053_g1	0	0	0	4.62987	0.015126	0	0	0.36	2.31	4.34	15.34
c45736_g2	RAD_ANTMA	RAD_ANTMA	0	4.62855	0.0123639	0.21	0.08	0.46	1.14	23.11	7.93
c45717_g1	0	0	0	4.62281	0.00308596	1.53	28.11	4.79	514.41	314.02	228.22
c46140_g2	C86B1_ARATH	C86B1_ARATH	0	4.59304	0.0060184	0.94	1.22	0.34	58.88	4.6	24.19
c49436_g2	0	0	0	4.59099	0.0171215	0.4	0	0.26	12	1.03	18.05
c47842_g2	PER1_HORVU	PER1_HORVU	0	4.57968	0.00859542	2.55	0.7	1.09	105.3	3.82	34.71
c29855_g2	0	0	0	4.57902	0.00964149	0	0	0.78	23.78	3.21	6.85
c64251_g1	0	0	0	4.57697	0.0337543	0	0	0	3.4	1.61	5.14
c10956_g1	0	0	0	4.57585	0.0455915	0	0	0	1.29	4.85	3.95
c67598_g1	0	0	0	4.5404	0.00176985	0.03	0	2.3	9.69	27.9	39.47
c46999_g4	0	0	0	4.51964	0.0129194	1.03	0	0	15.92	16.28	6.3
c43524_g3	Y5576_ARATH	Y5576_ARATH	0	4.51675	0.017476	3.36	1.59	0.74	129.96	16.49	29.27
c22533_g1	0	0	0	4.50315	0.00865442	0.34	0	0	5.4	4.45	9.47
c49420_g2	FLA2_ARATH	FLA2_ARATH	0	4.49191	0.000594473	5.69	2.85	2.6	175.24	31.95	123.62
c53667_g2	FPP7_ARATH	FPP7_ARATH	0	4.48984	0.000411511	2.34	1.98	1.06	113.5	13.14	36.98
c28490_g1	GUB2_HORVU	GUB2_HORVU	0	4.48595	0.00865442	2.72	0	0.07	57.81	10.63	20.82
c46890_g2	BGAL4_ORYSI	BGAL4_ORYSI	0	4.47121	0.00664245	3.47	0.87	3.55	121.27	23.81	88.12
c72227_g1	0	0	0	4.46795	0.0469304	0	0	0	3.14	1.48	4.77
c50076_g1	VAP13_ARATH	VAP13_ARATH	0	4.44873	0.000596219	4.3	2.38	0.75	124.56	20.96	71.46
c28176_g1	0	0	0	4.44008	0.015337	0.61	0	0.15	20.95	3.57	5.59
c1526_g1	0	0	0	4.43626	0.0472588	0	0	0	1.97	3.34	3.85
c46890_g6	BGAL4_ORYSI	BGAL4_ORYSI	0	4.42847	0.0216208	3.47	1.07	11.49	256.35	34.61	158.01
c56462_g2	0	0	0	4.40919	0.0366974	0.42	0	0	13.7	3.36	3.17
c3622_g1	0	0	0	4.40537	0.0339765	0.38	0	0.06	15.31	1.46	4.13
c50422_g2	E1314_ARATH	E1314_ARATH	0	4.39485	0.0307342	0.6	0	0.2	23	0.39	7.25
c42489_g1	DIR2_ARATH	DIR2_ARATH	0	4.36887	0.00460116	6.06	8.47	0.71	149.34	46.14	218.47
c33852_g1	E13A_HORVU	E13A_HORVU	0	4.36467	0.015047	0	0.68	0.3	24.89	6.24	2.77
c52784_g4	IDS3_HORVU	IDS3_HORVU	0	4.32516	0.0444858	0.17	0.21	0.97	40.43	1.81	0.54
c64320_g1	0	0	0	4.31583	3.68668e-05	1.05	0	1.39	18.13	27.1	23.01
c12497_g1	0	0	0	4.31511	0.0292082	2.52	5.47	2.22	209.46	11.34	47
c53667_g1	0	0	0	4.30188	0.00434731	0.81	1.52	1.61	67.6	5.49	34.79
c39061_g2	0	0	0	4.29444	4.45101e-05	1.13	1.07	0.75	35.52	21.25	23.69
c33047_g1	0	0	0	4.27972	0.0309161	0.16	0	0.11	5.38	1.7	7.8
c37626_g2	0	0	0	4.26862	0.0170314	0	0.51	0.32	15.31	1.28	12.13
c40984_g1	0	0	0	4.26336	0.0157633	0.11	0.68	0.07	16.41	1.78	11.09
c31396_g1	0	0	0	4.26075	0.0185908	0.76	0	0	14.45	1.51	10.88
c54932_g7	0	0	0	4.26019	0.0318971	0	0	0.93	22.41	1.59	6.83
c15302_g1	0	0	0	4.26006	0.014417	0	0	0.34	5.93	6.27	3.9
c75824_g1	0	0	0	4.24015	0.0149149	0.3	0	0.39	14.11	2.34	8.1
c44025_g1	LBP65_ARATH	ERLL1_ARATH	0	4.23326	0.00141136	4.13	2.58	5.1	183.42	39.13	66.14
c44039_g1	NCS1_COPJA	NCS1_COPJA	0	4.22118	0.0290683	0.2	0.43	0.63	16.69	1.08	20.6
c40827_g1	RADL3_ARATH	RADL3_ARATH	0	4.21478	0.0022653	0	1.66	0.53	6.89	24.25	26.7
c80912_g1	HISX_ORYSJ	HISX_ORYSJ	0	4.20667	0.0343089	0.21	0	0.19	9.3	2.11	5.73
c12453_g1	0	0	0	4.17994	0.033788	0	0	0.27	4.09	1.65	8.09
c54570_g1	0	0	0	4.17332	0.00949829	3.9	3.77	1.39	188.14	5.25	23.35
c35622_g1	0	0	0	4.12381	0.0244169	0.11	0	0.14	4.35	5.27	3.09
c12299_g1	0	0	0	4.10943	0.0223482	0.66	0	0.44	19.87	4.45	6.89
c34271_g1	0	0	0	4.08711	0.0447212	0.26	0.09	0.06	9.94	1.24	4.81
c73296_g1	0	0	0	4.06151	0.0473837	2.32	0	0	4.14	17.91	33.81
c18185_g1	0	0	0	4.05779	0.00305492	0	0	3.23	46.33	18.54	8.59
c33614_g1	0	0	0	4.04719	0.000596219	37.66	24.89	14.15	997.01	160.07	471.64
c77989_g1	0	0	0	4.02197	0.0130138	1.43	0.37	1.17	33.31	2.33	33.6
c55647_g2	MYB86_ARATH	MYB86_ARATH	0	4.02162	0.0106285	8.48	3.64	5.69	249.77	24.43	103.26
c46778_g1	0	0	0	4.01133	0.0238701	0.51	1.01	0.17	26.9	2	12.77
c30574_g1	0	0	0	4.01029	0.00859542	0	0.53	0.37	5.58	6.75	12.54
c5839_g1	0	0	0	4.00418	0.0162376	0	0.75	1.06	9.18	27.01	4.73
c46716_g1	Y4744_ARATH	Y4744_ARATH	0	3.99691	0.0217771	17.58	7.24	14.93	696.45	19.03	103.6
c23937_g1	LAC4_ORYSJ	LAC4_ORYSJ	0	3.98832	0.013549	4.78	1.71	10.16	161.43	77.08	98.32
c13467_g1	0	0	0	3.97397	0.0408823	0	0	0.64	2.76	3.9	12.66
c50324_g2	DODA_BETVU	DODA_BETVU	0	3.96987	0.000411511	21.12	11.86	11.03	404.01	94.25	393.65
c69858_g1	0	0	0	3.9534	0.0446461	0.47	0.81	0.91	34.17	0.34	15.66
c29044_g1	PER2_ARAHY	PER46_ARATH	0	3.94674	0.0475198	2.24	0	1.7	64.27	2.65	17.48
c33572_g1	0	0	0	3.94377	0.0285259	0	0	0.38	2.43	4.2	7.04
c82408_g1	0	0	0	3.94263	0.0496049	0	0	0.4	3.49	1.64	9.11
c37634_g1	0	0	0	3.94144	0.00925506	0.85	0.11	1.27	32.91	4.26	12.78
c31316_g1	0	0	0	3.92091	0.0305227	2.22	0	0	28.81	3.02	17.82
c46572_g1	WTR39_ARATH	WTR38_ARATH	0	3.9078	0.0149454	0.2	0.29	0.09	6.66	4.85	5.54
c43524_g2	0	0	0	3.90776	0.0101373	5.71	1.18	0.39	96.72	12.62	36.98
c46652_g2	0	0	0	3.90343	0.00511295	13.59	5.77	6.31	369.98	52	72.3
c34278_g1	0	0	0	3.89995	0.0148649	2.27	0.7	0.5	45.09	2.03	25.97
c27267_g1	0	0	0	3.89707	0.00282977	0.4	1.15	0.26	23.02	8.45	8.39
c11056_g1	0	0	0	3.8866	0.0378082	1.78	2.04	0.39	44.41	9.77	31.49
c43925_g1	LCAT1_ORYSJ	LCAT1_ORYSJ	0	3.88604	0.0222602	0	0.86	0.13	4.53	12.27	7.08
c64065_g1	0	0	0	3.88466	0.00338437	0	2.92	0	15.11	19.97	24.55
c54190_g1	LAC4_ORYSJ	LAC4_ORYSJ	0	3.86559	0.00946535	1.56	0.9	3.22	58.13	13.49	39.61
c36984_g1	0	0	0	3.86224	0.0257792	0	0	1.34	19.3	9.06	1.58
c47957_g2	0	0	0	3.85007	0.0191284	1.94	1.41	0.09	53.16	4.77	11.28
c23131_g1	0	0	0	3.84987	0.00728918	0.12	0.51	0.24	9.07	7.52	4.9
c44901_g1	0	0	0	3.83741	0.0410116	0.45	0	0.41	13.94	1.4	6.24
c37372_g2	0	0	0	3.8306	0.0411942	0.77	0.14	0.49	20.22	1.44	9.77
c44796_g1	0	0	0	3.82646	0.0154932	2.38	0	1.04	43.66	5.85	18.32
c42300_g1	DIOXL_ARATH	DIOXL_ARATH	0	3.79675	0.00290308	0.81	1.51	0.72	24.83	6.23	28.63
c46227_g1	XCP1_ARATH	XCP1_ARATH	0	3.79273	0.0358373	0.33	0.57	0.21	16.85	1.5	6.98
c28189_g1	0	0	0	3.79251	0.00330019	0.26	0.71	0.59	16.47	6.49	9.82
c48665_g2	0	0	0	3.78692	0.00175414	5.93	4.28	1.6	130.59	19.08	64.47
c41616_g1	RBOHF_ARATH	RBOHF_ARATH	0	3.78098	0.00258245	1.28	0	1.14	21.38	7.68	18.66
c38156_g1	0	0	0	3.77345	0.0149324	0.2	0.4	0	6.5	5.12	4.21
c39892_g1	MOB1A_MEDSF	MOB1A_ARATH	0	3.77288	0.000647695	1.87	0.35	1.19	32.07	12.25	19.94
c31918_g1	0	0	0	3.76282	0.0173402	0.2	0.6	0.38	14.83	5.1	5.69
c70829_g1	Y1164_ARATH	Y1164_ARATH	0	3.74603	0.0360871	1.04	0	0.69	23.72	2.79	8.58
c20925_g1	0	0	0	3.74018	0.000596219	1.68	1.56	0	25.28	10.21	24.74
c43610_g2	0	0	0	3.73978	0.0309785	0.37	0.26	0.24	12.51	3.85	3.66
c24110_g1	0	0	0	3.72357	0.0379812	0.48	0	0.32	7.53	1.29	10.12
c16762_g1	0	0	0	3.7227	0.00099833	22.09	10.69	12.07	271.7	79.34	417.9
c68480_g1	0	0	0	3.71828	0.0319621	0.84	0	0.16	11.06	7.57	2.97
c54138_g2	0	0	0	3.7135	5.28716e-06	1.15	11.1	4.34	122.43	101.39	47.7
c34692_g1	0	0	0	3.71226	0.00343909	8.02	4.95	0.93	105.72	73.6	52.38
c39826_g1	0	0	0	3.69998	0.0441637	0.12	1.18	0.16	7.8	15.63	4.64
c22686_g1	0	0	0	3.69095	0.0147793	0.64	0.6	0.84	10.89	4.27	24.6
c51115_g4	0	0	0	3.68021	0.00580792	1.92	0.86	0.14	12.09	6.13	35.19
c46175_g2	ODO1_PETHY	ODO1_PETHY	0	3.67432	0.0419412	0.6	0.68	0.62	26.32	2.22	7.58
c61824_g1	0	0	0	3.67213	0.0385772	0.46	0	0	5.89	2.46	4.16
c17300_g1	BXL7_ARATH	BXL7_ARATH	0	3.66856	0.0396933	1.5	0.08	3.85	76.1	2.84	14.26
c16046_g1	POLX_TOBAC	POLX_TOBAC	0	3.66587	0.0366974	0.3	0.2	0	5.39	3.14	4.56
c56071_g1	NACK1_ARATH	NACK1_ARATH	0	3.6645	0.00551254	1.52	0.15	1.25	23.86	7.02	21.35
c56462_g1	0	0	0	3.66006	0.00883526	5.2	1.27	1.74	84.29	12.06	41.71
c40619_g1	0	0	0	3.65509	0.00186832	3.85	0.94	1.76	54.48	23.21	31.2
c52072_g4	Y5576_ARATH	Y5576_ARATH	0	3.65476	0.0392194	1.37	0	0.61	27.54	3.71	5.5
c82089_g1	0	0	0	3.63554	0.02188	0.94	0	1.25	2.71	15.33	20.76
c47957_g1	0	0	0	3.62881	7.95745e-05	2.42	3.69	4.09	77.79	21.72	65.77
c46097_g1	DBAT_TAXCU	DBAT_TAXCU	0	3.62179	0.0240384	0.13	0.23	0.55	6.6	2.53	10.04
c31648_g1	E134_MAIZE	E134_MAIZE	0	3.61727	0.00162392	4.72	0.97	1.36	58.34	19.94	36.22
c74364_g1	0	0	0	3.61631	0.00434731	0	1.33	0.67	10.57	7.23	18.09
c49745_g3	0	0	0	3.60575	0.0100082	1.93	0.77	1	38.9	6.22	17.14
c64052_g1	0	0	0	3.6001	0.00422408	0.64	0	0.85	11.04	8.66	7.67
c11823_g1	0	0	0	3.59418	0.0230144	1.68	0.89	1.09	32.05	4.17	25.46
c72855_g1	0	0	0	3.58153	0.0414313	0.36	1.83	0.23	2.95	13.01	25.22
c81489_g1	0	0	0	3.58115	0.0229923	0.61	0	0.81	10.46	9.84	5.46
c50989_g3	YLS9_ARATH	YLS9_ARATH	0	3.57069	0.0271079	3.69	0.66	7.59	108.37	12.38	65.49
c24297_g1	ASO_CUCPM	ASO_CUCPM	0	3.57016	4.38504e-05	5	4.62	8.94	34.17	148.66	87.83
c50267_g2	0	0	0	3.54648	0.0385853	1.18	0.88	0.39	4.31	22.79	12.12
c51735_g1	0	0	0	3.53866	0.0450655	4.23	0	2.79	82.62	8.9	17.09
c48778_g4	0	0	0	3.53736	0.0336745	0.38	0	0.25	3.67	5.46	4.67
c53439_g1	0	0	0	3.53077	0.0122482	1.1	0	0.24	6.19	6.79	11.06
c59984_g1	0	0	0	3.49987	0.0025753	0	1.96	0.68	11.72	17.22	12.35
c82114_g1	0	0	0	3.4964	0.0373725	0.62	0	0	5.5	3.01	4.76
c52615_g3	0	WRK19_ARATH	0	3.48627	0.00841346	1.46	0	0	6.28	9.85	8.66
c54399_g1	CRYD_ORYSJ	CRYD_ORYSJ	0	3.48545	5.65816e-05	1.27	2.81	2.88	33.78	28.33	39.67
c47450_g1	0	0	0	3.48345	0.0309583	0.2	0.33	0.46	8.12	3.01	7.3
c66043_g1	0	0	0	3.465	0.0244932	0.94	0	0	6.78	6.39	4.15
c74726_g1	0	0	0	3.45881	0.00247218	0.77	0.37	0.76	9.73	9.15	11.56
c52784_g5	0	0	0	3.45439	0.0351119	0.14	0.49	1.11	10.93	2.57	15.3
c27400_g1	0	0	0	3.45368	0.0215009	2.37	2.64	2.9	78.14	4.48	32.82
c45451_g1	0	0	0	3.45102	0.00566774	3.86	3.86	5.01	107.84	17.71	56.04
c15951_g1	0	0	0	3.43491	0.0418621	0.73	0	0.96	15.34	1.44	10.96
c35494_g1	0	0	0	3.41791	0.0492133	0.54	0.14	0.44	12.42	1.76	5.26
c66740_g1	0	0	0	3.40493	0.0410116	0.79	0	0	6.78	2.13	5.82
c41129_g1	0	0	0	3.4028	0.00244398	0.97	1.3	0.26	15.65	11.95	9.84
c36519_g2	0	0	0	3.40161	0.0431162	1.09	0	0	10.99	2.96	4.77
c7458_g1	0	CAES_ARATH	0	3.40032	0.0152013	1.42	0	7.98	52.83	20.08	56.86
c16053_g2	0	0	0	3.40027	0.0171066	3.57	0	0	21.02	7.56	23.82
c25583_g1	0	0	0	3.39911	0.0266516	0	0	0.83	4.48	5.05	5.6
c202_g1	0	0	0	3.39402	0.0145943	1.68	0	0	12.04	6.8	7.42
c40492_g2	0	0	0	3.38575	0.0112862	0.53	1.52	0.7	23.54	7.14	9.58
c36813_g1	0	0	0	3.38535	6.21908e-05	2.61	5.65	2.13	50.18	51.06	36.6
c33480_g1	0	0	0	3.38227	0.0147157	0.17	0.87	0.11	6.55	4.21	8.38
c46461_g1	CCP41_ORYSJ	CCP41_ORYSJ	0	3.35881	0.0414313	1.07	0.53	1	24.71	1.97	11.52
c38614_g1	0	NUDT8_ARATH	0	3.35453	0.0215009	0.39	0	0.77	7.71	4.14	7.06
c54570_g3	0	0	0	3.35443	0.00786249	10.67	11.67	4.86	271.21	25.75	61.6
c36962_g1	0	0	0	3.35112	0.00490152	1.07	2.11	1.92	15.61	22.06	31.2
c50266_g1	0	U72B2_ARATH	0	3.34539	0.00375912	3.14	2.99	1.54	41.9	9.78	52.41
c39404_g2	0	0	0	3.34426	0.0411658	0.16	0.17	0.56	4.25	4.26	6.82
c44415_g1	RIC1_ARATH	RIC1_ARATH	0	3.33518	0.00707721	2.75	0.89	0.67	32.89	7.5	18.86
c40785_g1	CAES_ARATH	CAES_ARATH	0	3.33493	0.018317	1.13	0.46	3.29	28.73	7.49	30.57
c43950_g1	0	0	0	3.32909	0.017476	1.54	1.06	1.34	33.77	4.6	16.05
c85053_g1	0	0	0	3.32122	0.00809097	0	1.84	0	8.58	6.74	11.65
c52374_g3	0	0	0	3.31952	0.016136	1.08	3.9	1.52	64.72	12.74	7.85
c58465_g1	ASO_CUCPM	ASO_CUCPM	0	3.30715	0.011373	1.04	0	0.51	5.32	7.07	10.68
c30249_g1	0	0	0	3.29384	0.012036	1.51	0	1.49	21.57	7.11	12.26
c47144_g1	SPP2_MAIZE	SPP2_MAIZE	0	3.28413	0.00162392	5.9	1.98	4.67	104.93	16.81	37.37
c18901_g1	0	0	0	3.27593	0.0331401	7.66	45.58	1.98	143.9	187.3	342.91
c53782_g2	Y1864_ARATH	Y1864_ARATH	0	3.26884	0.0445451	2.24	0.25	0.98	32.96	3.27	10.25
c23331_g2	0	0	0	3.26687	0.00566774	3.92	0	0.2	24.38	12.14	17.16
c7093_g1	0	0	0	3.25946	0.0398531	1.15	0	0	3.93	4.6	9.06
c55595_g1	0	0	0	3.25413	0.0302401	0	1.05	0.36	6.3	4.44	9.92
c79311_g1	0	0	0	3.25402	0.00304983	3.33	5.76	9.3	161.77	23.39	40.09
c11059_g1	0	0	0	3.25173	0.00956452	5.85	2.74	0.48	75.34	24.62	11.91
c2651_g1	0	0	0	3.24395	0.0069818	0.34	1.99	1.04	17.92	8.35	17.66
c50765_g7	0	0	0	3.2434	0.0240651	0.47	0.5	0.38	9.95	4.26	5.5
c26167_g1	0	0	0	3.24198	0.0025454	1.48	1.07	0.73	16.66	9.79	16.17
c66506_g1	0	0	0	3.23431	0.000541066	2.5	3.67	1.23	35.08	26	29.39
c41742_g1	CLE14_ARATH	0	0	3.23406	6.40513e-05	2.98	5.63	2.61	54.39	27.7	54.6
c1794_g1	CUS_ORYSJ	CUS_ORYSJ	0	3.22997	0.0289576	1.09	0.55	1.74	17.5	10.66	15.24
c7268_g1	0	0	0	3.22801	0.0448201	0.87	0	0.57	4.91	2.89	13.05
c23125_g1	0	0	0	3.22586	0.038721	0.81	0.8	1.42	28.64	3.55	7.39
c47107_g2	0	0	0	3.22572	0.021856	1.79	0	0	5.95	8.79	9.77
c75473_g1	0	0	0	3.22449	0.0231002	1.99	0.47	0.66	23.35	7.32	9.71
c83261_g1	PP408_ARATH	PP408_ARATH	0	3.22407	0.032892	0.89	0	0.88	5.71	4.77	14.12
c47897_g1	0	0	0	3.22221	0.00566774	1.67	2.41	5.15	60.21	16.91	35.24
c26589_g1	0	0	0	3.2188	0.0235176	1.2	0	0.22	8.03	4.02	8.19
c74733_g1	0	0	0	3.21705	0.0473919	2.03	1.88	4.02	69.89	5.5	22.22
c45008_g1	0	0	0	3.21609	0.0497628	1.34	0.94	0.08	22.2	2.89	6.4
c67326_g1	0	0	0	3.21219	0.00504099	0	1.41	1.48	15.46	7.12	14.7
c56637_g1	HTH_ARATH	HTH_ARATH	0	3.21129	0.0158856	10.92	5	2.03	150.03	19.06	47.09
c56473_g4	Y5185_ARATH	Y2296_ARATH	0	3.19063	0.0229328	3.45	3.1	1.78	70.57	5.91	24.3
c55537_g2	0	0	0	3.1857	0.0238968	8	3.03	2.07	98.11	11.36	47.14
c27444_g1	0	0	0	3.18329	0.0215863	3.08	0	0	12.37	7.49	19.22
c77193_g1	0	0	0	3.18227	0.0388061	0.7	0.66	0	3	6.6	9.35
c19326_g1	0	0	0	3.16451	0.00959193	5.96	10.18	4.87	128.83	12.41	104.67
c43862_g1	0	0	0	3.16144	0.0381163	0.97	1.34	1.34	33.44	6.2	4.89
c54932_g6	PER2_MAIZE	PER2_MAIZE	0	3.13368	0.00765824	6.58	1.95	4	96.46	11.59	35.71
c52369_g2	NAC73_ARATH	NAC73_ARATH	0	3.1336	0.00484489	5.41	1.94	1.48	57.94	13.27	30.71
c62104_g1	0	0	0	3.13271	0.0325955	0.42	0.64	0.28	7.62	2.77	7.78
c32653_g1	0	0	0	3.12839	0.00683707	3.73	2.27	1.76	51.52	12.3	25.58
c51718_g2	BGAL9_ORYSJ	BGAL9_ORYSJ	0	3.12475	0.00328498	11.87	7.31	11.83	164.49	32.65	152.87
c20591_g1	0	0	0	3.1238	7.95745e-05	4.05	7.16	1.6	67.25	33.46	42.49
c54364_g2	0	0	0	3.12147	0.0296982	0.37	1.43	0.24	14.58	4.41	6.69
c54323_g2	0	PPP7L_ARATH	0	3.11938	0.0166164	3.83	3.91	1.84	70.65	8.25	30.8
c39039_g1	0	0	0	3.11752	0.032763	1.68	3.13	0	27.69	3.4	25.97
c36082_g1	0	0	0	3.11144	0.0309785	0.68	1.48	1.53	27.92	4.75	11.05
c48665_g3	0	0	0	3.09925	0.0166164	1.41	2.14	1.59	34.82	4.63	20.03
c51718_g3	BGAL_MALDO	BGAL_ASPOF	0	3.09872	0.0025753	6.71	4.96	10.44	70.12	25.95	150.68
c64032_g1	0	0	0	3.09125	0.0328418	2.08	0.23	0.91	20.54	3.64	14.12
c47116_g2	0	0	0	3.07895	0.0149454	5.89	5.16	6.1	110	23.39	53.71
c56846_g4	RNR1_ARATH	0	0	3.07204	0.0245698	1.7	0	0.28	9.63	7.92	6.4
c56921_g2	KTNB1_ARATH	KTNB1_ARATH	0	3.07128	0.00099833	9.81	6.67	7.67	128.86	32.69	100.31
c43545_g1	0	0	0	3.0696	0.0218338	1.22	0.83	0.54	15.52	3.38	11.92
c48843_g1	ANGLT_ROSHC	ANGLT_ROSHC	0	3.05961	0.00202153	1.48	3.15	0.42	23.08	16.96	15.49
c68895_g1	0	0	0	3.05423	0.0456099	1.2	0.56	0.35	16.67	2.92	5.76
c37901_g1	0	0	0	3.04557	0.00212207	5.85	12.47	10.7	53.77	99.78	147.59
c86457_g1	0	0	0	3.0442	0.0123666	2.93	1.37	2.42	32.44	10.83	30.32
c46152_g1	0	0	0	3.03415	0.0149344	1.45	0.86	0.51	15.95	4.54	11.84
c46898_g1	MA656_ARATH	MA656_ARATH	0	3.01893	0.0381995	3.28	1.73	2.03	52.52	3.81	19.83
c46175_g1	ODO1_PETHY	ODO1_PETHY	0	3.01803	0.0179943	1.04	0.34	0.91	10.27	4.14	12.09
c54840_g2	COBL3_ORYSJ	COBL3_ORYSJ	0	3.01558	0.0272008	16.84	8.02	12.99	256.86	27.03	111.1
c72171_g1	0	0	0	3.01265	0.0323036	1.26	0	0.83	10.75	2.53	11.21
c54924_g3	0	0	0	2.99493	0.012452	11.43	15.82	18.6	276.15	30.12	164.2
c52369_g3	NAC73_ARATH	NAC73_ARATH	0	2.9886	0.00664245	2.78	0.8	1.57	21.86	10.95	21.76
c47116_g1	0	0	0	2.98172	0.0346382	5.59	17.58	13.84	196.57	31.1	148.37
c21984_g1	0	0	0	2.97147	0.0313935	4	0.97	1.12	42.06	8.79	12.61
c34075_g1	0	0	0	2.96917	0.0465904	3.98	1.17	0.92	39.33	5.52	18.93
c41884_g1	0	0	0	2.96898	0.0281297	2.45	0	1.35	9.83	14.13	16.02
c51277_g1	C93A2_SOYBN	C93A2_SOYBN	0	2.9666	0.000634594	8.29	4.75	1.36	62.04	25.62	58.11
c42982_g2	0	0	0	2.9651	0.0449715	1.45	0.88	0.9	9.16	20.6	3.47
c29372_g1	0	0	0	2.95981	0.0271233	1.62	2.34	0.8	24.04	3.77	22.58
c51836_g3	0	0	0	2.95399	0.00795664	35.02	11.47	11.06	226.52	132.55	207.42
c14128_g1	0	0	0	2.94941	0.00182374	1.89	2.7	1.87	16.73	21.39	26.9
c51962_g1	RING4_ARATH	ATL65_ARATH	0	2.94245	0.0278172	5.02	2.14	0.89	44.63	6.53	31.21
c51982_g2	0	0	0	2.94166	0.0468103	0.75	1.41	1	17.25	10.15	5.57
c27066_g1	0	0	0	2.94066	0.0373725	10.26	0	9.96	25.82	75.28	94.43
c9771_g1	0	0	0	2.93237	0.0187904	0	0	6.7	10.19	24.73	31.1
c40880_g1	0	RK35_SPIOL	0	2.92694	0.00300935	15.73	5.72	13.45	114.65	80.02	142.55
c35725_g2	0	PGP1B_ARATH	0	2.92294	0.0123806	2.23	0.69	0.49	18.45	8	8.79
c56376_g6	Y5673_ARATH	Y3293_ARATH	0	2.91695	0.00566774	2.25	4.1	3.98	49.25	9.89	43.21
c55624_g3	0	0	0	2.91198	0.0290312	1.53	1.54	0	12.46	4.5	15.22
c51163_g1	0	0	0	2.90259	0.00551254	33.84	18.07	18.71	336.58	109.36	227.38
c40273_g1	0	0	0	2.89811	0.00316308	3.36	1.7	2.59	30.77	11.08	33.34
c63615_g1	0	0	0	2.89476	0.032892	1.66	2.09	2.55	13.39	37.02	8.26
c44181_g1	ALL12_OLEEU	ALL12_OLEEU	0	2.89151	0.0350627	3.88	0.87	2.55	46.64	7.44	17.59
c79725_g1	0	0	0	2.89092	0.0446519	1.1	0.82	0.29	9.53	8.92	4.61
c57072_g1	NACK1_ARATH	NACK1_ARATH	0	2.88599	0.00841346	13.18	4.99	11.09	170.58	27.86	80.03
c55940_g3	RBOHE_ARATH	RBOHE_ARATH	0	2.87842	0.0205822	3.23	1.12	2.32	34.54	9.51	20.85
c34671_g1	0	0	0	2.8751	0.0121561	0.59	1.75	0.39	10.38	6.64	10.8
c29003_g1	NIP13_ORYSJ	NIP13_ORYSJ	0	2.87171	0.0349471	4.13	1.24	1.81	47.66	8.03	13.72
c53194_g1	0	0	0	2.86174	0.0149988	1.52	0.97	0.33	8.32	11.32	8.49
c55655_g1	TRM32_ARATH	0	0	2.85855	0.0221779	2.59	2.51	2.49	51.85	6.2	14.53
c53240_g1	WTR38_ARATH	WTR38_ARATH	0	2.85153	0.0432965	1.5	0.5	1.15	9.03	3.14	19.65
c7403_g1	0	0	0	2.84	0.00823924	4.54	6.29	2.25	68.54	30.84	19.8
c73887_g1	0	0	0	2.83531	0.00984051	3.31	11.74	6.92	127.23	22.47	51.37
c50699_g3	YERG_SCHPO	YERG_SCHPO	0	2.83329	0.0250799	2.56	3.12	3.37	59.01	9.66	15.49
c60255_g1	0	0	0	2.83173	0.0203951	1.57	2.28	0.78	26.13	7.32	10.69
c35745_g1	0	0	0	2.82742	0.00415969	2.09	1.48	7.56	34.1	33.46	32.78
c53782_g1	Y1864_ARATH	Y1864_ARATH	0	2.82417	0.0152263	1.93	2.39	2.2	32.78	7.94	20.42
c36450_g1	0	0	0	2.81739	0.00922195	2.11	1.7	2.07	25.36	18.17	10.31
c70029_g1	CIPK5_ORYSJ	CIPK5_ORYSJ	0	2.81393	0.042645	0.12	4.59	1.7	39.05	8.83	11.37
c51021_g2	0	0	0	2.81174	0.0219168	6.34	2.7	6.81	88.09	13.65	42.64
c46261_g2	BCP_PEA	BCP_PEA	0	2.80411	0.00344567	4.36	14.42	15.16	150.73	26.55	127.6
c43851_g2	CH10C_ARATH	CH10C_ARATH	0	2.80347	0.00922195	1.29	2.54	1.03	16.08	12.08	16.85
c54249_g2	0	0	0	2.79688	0.0185908	0.43	0.86	2.09	15.63	7.8	8.47
c39560_g1	0	IP5PF_ARATH	0	2.79384	0.00507122	5.96	0	6.7	48.3	25.54	39.01
c9178_g2	PTA12_ARATH	PTA12_ARATH	0	2.7936	0.0176463	0	4.48	6.35	49.33	28.09	17.73
c52988_g4	0	0	0	2.79126	0.00952851	3.85	3.85	2.13	44.17	11.91	32.93
c54558_g1	XB3_ORYSJ	XB3_ORYSJ	0	2.78924	0.0285259	4.29	3.9	6.14	67.27	10.55	51.42
c37528_g2	0	0	0	2.78582	0.0229328	1.48	0.49	0.48	8.56	6.13	9
c72700_g1	0	U90A1_ARATH	0	2.78056	0.0147157	2.5	4.44	3.84	23.31	17.34	56.04
c57306_g1	CESA4_ORYSJ	CESA4_ORYSJ	0	2.78002	0.00495808	11.55	4.65	5.79	110.33	20.55	64.53
c48367_g4	COAD2_ORYSJ	COAD2_ORYSJ	0	2.7764	0.0159051	11.58	17.84	9.89	238.91	38.79	65.75
c44474_g1	0	0	0	2.77253	0.00900878	25.44	20.96	12.13	263.03	65.15	184.5
c38245_g1	0	OBGC2_ORYSJ	0	2.77058	0.0445451	1.71	0.22	0.28	10.38	4.2	6.88
c40224_g1	0	0	0	2.76351	0.0362659	2.39	1.11	2.09	31.19	6.28	13.1
c14066_g1	0	0	0	2.76221	0.0189858	1.07	0.39	1.22	9.51	7.57	8.1
c84196_g1	0	0	0	2.75428	0.0338656	1.72	0.49	0.32	8.9	3.87	11.25
c52387_g1	NAC41_ARATH	0	0	2.74264	0.0492183	0	2.32	3.04	9.26	11.46	26.9
c52510_g2	0	0	0	2.74131	0.0351119	0.51	1.92	2.32	10	6.6	26.28
c41616_g2	RBOHE_ARATH	RBOHE_ARATH	0	2.73611	0.04617	0.75	1.25	0.66	10.13	3.29	11.46
c51021_g1	0	0	0	2.73143	0.0459911	4.58	2.44	6.13	72.6	10.48	30.43
c57072_g3	NACK1_TOBAC	NACK1_TOBAC	0	2.73062	0.0343429	2.8	0.28	3.86	34.39	7.73	18.7
c34478_g1	0	0	0	2.70976	0.0025753	3.37	3.19	8.97	52.77	39.93	35.45
c51871_g1	0	0	0	2.70768	0.0230144	6.13	3.96	13.48	106.23	15.77	77.01
c46152_g3	PERK2_ARATH	Y2239_ARATH	0	2.69721	0.0122352	5.97	2.58	1.03	38.23	12.64	30.43
c46653_g1	CESA7_ORYSJ	CESA7_ORYSJ	0	2.69638	0.0208729	30.41	17.67	18.08	283.89	63.39	203.23
c38845_g2	0	0	0	2.69386	0.00976068	0.85	2.9	1.11	10.58	16.68	13.96
c46899_g4	0	0	0	2.69007	0.033788	1.95	1.56	1.08	19.98	3.98	16.1
c51655_g1	GT51_ORYSJ	GT51_ORYSJ	0	2.68189	0.0025753	9.15	6.46	6.9	96.01	21.21	69.19
c52360_g1	F3PH_ARATH	F3PH_PETHY	0	2.6781	0.00421978	17.9	11.49	7.4	126.34	51.53	123.8
c51879_g1	MRH1_ARATH	MRH1_ARATH	0	2.67468	0.00986539	16.96	18.9	5.5	180.95	48.61	108.31
c51286_g1	OPR12_ORYSJ	OPR12_ORYSJ	0	2.6739	0.012036	3.7	3.71	3.83	39.83	14.53	38.92
c53243_g2	NEK4_ORYSJ	NEK4_ORYSJ	0	2.6734	0.00391384	12.05	9.28	7.56	99.07	34.81	103.18
c47144_g2	SPP3_ORYSJ	SPP2_MAIZE	0	2.66346	0.0478336	1.92	1.3	1.68	28.87	4.47	8.23
c51546_g3	0	0	0	2.66279	0.0317013	2.17	0	2.12	7.6	17.52	10.47
c54238_g2	WDL1_ARATH	WDL1_ARATH	0	2.65592	0.00255384	11.72	7.03	6.32	85.92	33.55	83.5
c61480_g1	0	0	0	2.65395	0.0114767	0.85	1.59	1.13	8.57	10.38	11.31
c56473_g2	Y2296_ARATH	Y5185_ARATH	0	2.65168	0.0142957	18.78	11	10.26	192.37	34.58	96.31
c41951_g1	0	0	0	2.6442	0.0415805	0	1.47	3.13	10.16	8.51	19.79
c53621_g1	FPP7_ARATH	FPP7_ARATH	0	2.63633	0.00484828	15.04	9.59	4.83	81.62	38.98	115.37
c53243_g1	NEK4_ORYSJ	NEK4_ORYSJ	0	2.62722	0.0036484	9.24	6.47	6.84	84.76	26.18	68.24
c80481_g1	0	0	0	2.62716	0.0306657	0	3.27	0.78	16.98	4.82	11.99
c23573_g1	0	0	0	2.627	0.04636	2.18	1.01	0.72	18.84	2.96	11.13
c56860_g2	0	0	0	2.62688	0.0290683	0	3.88	2.13	15.04	12.44	21.23
c57818_g1	0	0	0	2.62574	0.0122324	1.78	2.27	0.17	11.4	8.53	14.95
c65329_g1	0	0	0	2.62063	0.00823924	2.7	4.88	2.31	26.73	29.39	21.04
c54391_g4	SCE3_BRANA	0	0	2.61982	0.00806379	17.87	10.15	16.25	149.42	86.55	106.8
c52626_g1	OPT1_ARATH	OPT5_ARATH	0	2.61902	0.012036	8.84	3.57	3.58	69.9	24.12	32.02
c30203_g1	0	0	0	2.61834	0.00511295	2.33	2.44	1.43	20.74	12.94	16.1
c44404_g1	0	0	0	2.61421	0.00300935	5.52	4.44	4.64	50.42	18.71	46.29
c52907_g1	KNOS3_ORYSJ	KNOS3_ORYSJ	0	2.61267	0.0343123	12.65	9.62	5.2	156.17	18.99	41.04
c8642_g2	0	0	0	2.6098	0.0471678	1.09	0.35	1.19	8.18	4.33	9.87
c49065_g3	ASPG2_ARATH	ASPG2_ARATH	0	2.6081	0.0266203	11.68	18.49	37.61	260.66	117.34	139.12
c52378_g1	4CLL7_ORYSJ	4CLL7_ORYSJ	0	2.60279	0.0381995	3.65	4.53	2.2	50.18	10.24	21.68
c52229_g1	B561I_ARATH	B561I_ARATH	0	2.60272	0.0472588	29.53	23.27	12.52	300.75	47.88	161.32
c19100_g1	BCP_PEA	BCP_PEA	0	2.60055	0.0045708	12.84	5.43	4.99	81.54	27.78	72.46
c42021_g2	0	GDL85_ARATH	0	2.60034	0.0266203	1.25	1.09	0.76	10.13	5.27	10.36
c50566_g1	ASPG1_ARATH	ASPG1_ARATH	0	2.5949	0.0176463	15.65	28.6	11.13	241.93	41.89	145.06
c53439_g2	TOM2A_ARATH	TOM2A_ARATH	0	2.59213	0.020851	36.86	14.75	13.03	185.49	113.19	196.57
c33652_g1	0	0	0	2.57383	0.012532	2.1	1.31	5.55	28.04	15.08	25.96
c83118_g1	0	0	0	2.56996	0.0192245	1.94	1.9	0.33	8.87	7.99	16.37
c78170_g1	0	IH5GT_IRIHO	0	2.55288	0.0343123	3.07	4.18	0.47	30.29	7.65	21.72
c51931_g1	PERX_LUPPO	PERX_LUPPO	0	2.55035	0.0104114	4.07	5.02	6.4	57.03	18.49	41.23
c12371_g1	0	0	0	2.54689	0.0271168	1.87	2.67	1.23	25.81	5.6	13.31
c57081_g6	0	0	0	2.53893	0.0241701	7.65	3.35	3.15	61.98	12.61	32.16
c54943_g1	0	0	0	2.52764	0.00663893	5.38	3.99	2.54	38.38	14.9	35.74
c56772_g4	BGAL6_ORYSJ	BGAL6_ORYSJ	0	2.52077	0.0154832	8.19	2.05	7.14	63.63	21.09	43.58
c56071_g2	NACK1_TOBAC	NACK1_TOBAC	0	2.51981	0.0122324	17.01	10.23	20.31	176.97	55.02	115.07
c37441_g1	0	0	0	2.51581	0.033788	23.8	9.5	18.81	204.66	52.65	123.6
c42546_g1	REP1_USTMA	0	0	2.50732	0.00305492	60.03	94.42	72.6	353.02	274.85	1022.18
c53593_g1	ASPG1_ARATH	ASPG1_ARATH	0	2.50071	0.00890861	75.68	89.24	41.44	704.43	177.23	613.15
c53331_g1	CHUP1_ARATH	CHUP1_ARATH	0	2.49164	0.0214548	4.62	3.74	3.03	39.66	10.9	32.88
c55311_g2	HIP1_ORYSJ	HIP1_ORYSJ	0	2.49053	0.000676589	6.47	4.98	5.23	38.85	37.63	42.1
c42904_g1	0	0	0	2.48663	0.0384357	1.65	2.17	2.73	21.94	4.93	21.85
c52175_g2	0	STP5_ARATH	0	2.4809	0.00860428	10.54	8.82	2.31	88.15	23.61	43.49
c41985_g1	0	0	0	2.48019	0.0152495	2.02	2.62	0.88	10.87	16.45	12.72
c40335_g1	0	0	0	2.47086	0.018476	3.98	0.92	1.98	21.44	16.19	11.65
c56629_g2	MA658_ARATH	MA658_ARATH	0	2.4557	0.0121561	14.85	9.22	6.46	109.69	26.56	79.39
c25397_g1	0	Y1063_ARATH	0	2.45096	0.0325955	3.47	1.42	1.55	17.69	7.5	21.38
c1491_g1	0	0	0	2.44978	0.0294029	7.81	4.03	9.18	36.08	19.93	93.16
c51671_g1	CESA7_ORYSJ	CESA7_ORYSJ	0	2.44971	0.00497514	8.41	12.46	11.1	89.12	32.04	102.81
c36701_g1	0	0	0	2.44447	0.0486178	1.23	1.08	0.57	8.91	4.56	8.07
c49390_g2	YCP9_SCHPO	CSGA_MYXXA	0	2.44282	0.00621954	3.22	4.11	2.67	31.42	14.31	24.5
c50235_g1	NPC6_ARATH	NPC6_ARATH	0	2.43752	0.0419412	4.83	1.92	7.54	52.36	13.41	34.25
c47261_g1	MANA_CANEN	MANA_CANEN	0	2.43477	0.0360753	28.61	18.75	9.53	222.25	48.99	123.07
c53823_g1	COBL5_ORYSJ	COBL5_ORYSJ	0	2.43107	0.022324	24.31	17.81	16.04	167.08	57.06	177.97
c44956_g1	0	0	0	2.43002	0.00196849	8.4	10.91	17.91	109.55	40.37	105.76
c54740_g2	GUB2_HORVU	GUB2_HORVU	0	2.42856	0.0110131	91.64	142.16	58.59	457.47	410.04	1134.35
c49897_g1	0	0	0	2.4191	0.00258245	11.17	7.28	7.06	70.64	27.97	76.59
c54456_g1	0	0	0	2.40524	0.0020255	6.76	7.95	6.19	32.42	60.66	44.47
c28119_g1	0	C78A6_ARATH	0	2.39943	0.00479617	8.15	8.26	2.4	63.11	25.02	38.69
c54435_g2	NPY2_ARATH	NPY2_ARATH	0	2.39851	0.0297119	1.57	0.85	3.08	17.81	10.79	9.31
c47136_g1	LRX6_ARATH	LRX6_ARATH	0	2.39602	0.0205466	3.92	1.83	2.42	22.04	13.08	20.7
c45707_g1	0	0	0	2.38994	0.033788	2.01	0.07	3.53	15.9	11.2	11.33
c56212_g2	AIR3_ARATH	AIR3_ARATH	0	2.38785	0.0325554	23	34.66	4.17	210.49	87.4	110.86
c49320_g1	0	0	0	2.38615	0.00122959	5.02	8.3	4.39	36.64	34.64	45.99
c51671_g2	CESA7_ORYSJ	CESA7_ORYSJ	0	2.37814	0.038941	17.08	11.94	12.06	115.66	35.81	123.18
c50240_g2	AA7GT_DELGR	BGL10_ARATH	0	2.37602	0.00513756	7.32	10.59	10.04	100.04	19.55	66.74
c53128_g2	CESA4_ARATH	CESA4_ARATH	0	2.36621	0.0162376	14.44	8.52	9.3	100.85	30.36	82.24
c30539_g1	0	0	0	2.36513	0.0432588	2.8	3.12	1.85	17.21	21.78	11.91
c43858_g2	0	0	0	2.36502	0.00883526	5.15	2.08	3.59	24.64	14	33.57
c46022_g1	0	0	0	2.35636	0.0431162	11.17	5.36	3.96	88.78	14.29	32.32
c47382_g1	0	0	0	2.3514	0.0370393	1.51	3.4	1.04	9.17	18.57	11.27
c51306_g1	0	0	0	2.34574	0.037152	4.45	6.5	4.25	63.55	13.43	22.32
c52091_g2	CESA4_ORYSI	CESA4_ORYSI	0	2.34412	0.0249185	41.76	20.12	25.14	237.88	84.59	243.05
c47796_g3	0	0	0	2.34017	0.0490374	2.38	0.56	0.71	8.76	8.04	7.98
c32194_g1	0	0	0	2.33997	0.018317	3.8	6.38	1.47	25.9	25.84	23.08
c26445_g1	UFOG_PETHY	UFOG_PETHY	0	2.33976	0.0171215	13.11	22.02	6.44	111.41	26.62	133.71
c52084_g1	NAT11_ARATH	NAT11_ARATH	0	2.33245	0.0497844	6.72	2.59	4.54	45.19	8.23	37.61
c38241_g1	0	0	0	2.3317	0.033788	2.76	1.79	3.01	24.2	8.74	16.73
c45289_g1	STP5_ARATH	STP5_ARATH	0	2.32614	0.0272405	3.97	5.13	1.8	38.64	11.46	20.59
c28734_g1	0	0	0	2.32217	0.033788	1.28	4.65	7.41	44.28	21.57	18.69
c53469_g2	0	0	0	2.31888	0.0140866	14.46	9.72	18.88	105.17	39.8	130.25
c47215_g1	ALKE_BABBO	TAS_ECOLI	0	2.31221	0.0310666	2.04	3.35	1.41	22.65	6.91	14.71
c29208_g1	PR1B4_ARATH	PR1B4_ARATH	0	2.2983	0.0140039	14.87	13.13	21.45	153.4	36.57	121.25
c43010_g1	0	0	0	2.29334	0.00765945	6.81	4.93	4.4	25.14	40.1	34
c53969_g1	0	0	0	2.2914	0.0369719	58.42	20.54	24.44	330.12	80.21	239.29
c49493_g2	ARFH_ORYSJ	ARFH_ORYSJ	0	2.26702	0.0106311	6.54	5.29	7.37	57.19	22.17	38.63
c30601_g2	0	0	0	2.26276	0.0367693	1.4	3.12	1.85	15.88	9.33	14.71
c51632_g1	FLA11_ARATH	FLA11_ARATH	0	2.25379	0.0338656	20.73	18.17	18.94	102.9	58.46	191.99
c9241_g1	0	0	0	2.24339	0.0120968	4.66	10.1	1.64	36.27	33.85	27.54
c55730_g1	RIN4_ARATH	RIN4_ARATH	0	2.23236	0.00893128	16.98	8.87	5.63	34.49	54.32	99.01
c52798_g1	0	0	0	2.22931	0.0317013	6.76	12.12	7.91	94.7	21.6	44.1
c53324_g3	QWRF7_ARATH	QWRF7_ARATH	0	2.2239	0.0414313	4.84	3.89	1.46	26.67	10.02	25.21
c47897_g2	0	0	0	2.22181	0.0473837	2.94	2.5	2.62	21.41	7.96	19.72
c47352_g3	0	0	0	2.22175	0.042639	1.65	2.14	1.47	7.01	13.7	11.21
c57306_g3	CESA9_ORYSJ	CESA9_ORYSJ	0	2.21369	0.0428173	38.88	18.09	16.13	200.56	67.96	165.11
c40623_g1	0	0	0	2.20974	0.02188	3.29	6.35	2.32	31.42	11.31	28.79
c66466_g1	0	0	0	2.20725	0.0385853	10.32	23.03	2.72	108.61	35.69	67.79
c50046_g2	VPE_VICSA	VPE_CITSI	0	2.20525	0.0485819	2.15	1.61	2.75	13.4	7.44	18.56
c27175_g1	0	0	0	2.19242	0.0426977	4.63	0	4.6	18.31	15.73	20.17
c41832_g1	0	0	0	2.19165	0.0413336	3.7	2.85	2.4	23.41	8.65	21.16
c64237_g1	0	0	0	2.18293	0.0387438	6.07	4.03	1.15	12.44	21.1	31.9
c54432_g2	C72A1_CATRO	C72A1_CATRO	0	2.17857	0.0329818	21.4	19.77	5.66	157.23	33.37	80.92
c44094_g1	0	0	0	2.17605	0.0163008	3.27	12.73	3.04	37.62	23.11	49.16
c41053_g1	0	0	0	2.17216	0.0490047	2.51	1.9	0.78	11.52	10.5	8.55
c40384_g1	AL3I1_ARATH	AL3I1_ARATH	0	2.17112	0.0304444	1.45	3.92	5.79	15.61	18.39	30.27
c47146_g1	KC1D_ARATH	KC1A_HUMAN	0	2.1663	0.017961	6.21	13.14	6.86	77.47	30.39	41.16
c52630_g1	CHS1_ORYSJ	CHS1_ORYSJ	0	2.16136	0.0259467	66.49	63.11	30.92	423.48	268.16	202
c17297_g1	MAX1_ARATH	MAX1_ARATH	0	2.16091	0.0497628	1.02	2.27	1.36	7.61	9.43	10.33
c52091_g1	CESA4_ORYSJ	CESA4_ORYSJ	0	2.16075	0.0244169	21.58	11.06	11.11	131.98	31.03	87.96
c56881_g2	0	0	0	2.1585	0.0444166	4.09	12.6	3.46	53.39	20.23	41.36
c72835_g1	URT1_FRAAN	URT1_FRAAN	0	2.15679	0.00551254	14.77	7.96	2.94	53.52	37.28	54.52
c51982_g3	RNZC_ARATH	RNZC_ARATH	0	2.15562	0.00952851	4.58	5.99	2.61	28.37	19.22	27.37
c56142_g1	PTP1_ARATH	PTP1_ARATH	0	2.15354	0.0257498	32.02	12.48	17.85	139.59	120.37	84.81
c53224_g1	C90B1_ARATH	C90B1_ARATH	0	2.14783	0.00664245	8.16	11.79	4.62	41.04	55.08	39.21
c53373_g1	LAC12_ORYSJ	LAC12_ORYSJ	0	2.14357	0.035498	28.06	31.17	24	231.21	97.66	134.49
c46007_g1	0	0	0	2.13717	0.0497844	2.6	4.25	0	13.06	14.81	10.87
c50221_g1	YLS9_ARATH	YLS9_ARATH	0	2.12659	0.0136138	137.95	151.59	46.56	701.79	433.57	716.25
c45473_g3	0	0	0	2.12343	0.0366974	1.97	1.43	3.45	13.88	8.58	16.41
c50389_g2	0	0	0	2.11956	0.0428007	2.54	2.67	0.92	12.13	8.36	14.32
c53414_g4	SRF3_ARATH	SRF3_ARATH	0	2.10617	0.0213481	16.27	14.48	6.66	89.52	45.21	69.46
c54138_g3	CIA2_ARATH	CIA2_ARATH	0	2.10531	0.00196849	10.92	19.43	7.28	71.89	58.47	72.96
c39144_g1	0	0	0	2.09899	0.0242604	5.44	8.78	1.02	25.96	27.06	29.58
c55245_g3	CDG1_ARATH	PERK1_ARATH	0	2.09833	0.0159838	21.41	22.15	13.72	169.06	52.12	90.1
c51899_g1	ROMT_VITVI	ROMT_VITVI	0	2.09569	0.0244169	9.8	28.29	17.57	51.05	122.31	119.96
c50276_g6	0	0	0	2.09538	0.0152295	278.79	253.2	134.3	1153.11	1490.05	843.98
c41243_g1	0	0	0	2.09494	0.0311264	6.86	6.02	2.8	39.28	18.41	27.93
c56881_g4	0	0	0	2.08876	0.0136701	10.41	14.01	8.23	91.08	32.09	53.17
c51819_g1	0	0	0	2.08261	0.011477	13.2	8.33	15.41	95.14	26.32	78.76
c57060_g2	0	0	0	2.08169	0.0216247	4.47	5.1	4.24	36.56	18.15	19.67
c44003_g1	0	0	0	2.08096	0.025859	12.69	7.77	7.58	79.43	22.48	49.91
c56192_g1	MA656_ARATH	MA657_ARATH	0	2.07175	0.0171215	14.84	14.09	10.88	110.99	30.33	72.34
c49338_g1	CFI_HORVU	CFI_HORVU	0	2.07167	0.0311761	22.86	21.16	7.86	155	28.32	96.86
c17082_g1	0	0	0	2.07032	0.0309583	6.26	1.98	6.88	30.4	12.55	39.02
c54477_g1	0	0	0	2.06727	0.033788	4.13	7	1.74	27.24	25.79	14.77
c51645_g3	GXM2_ARATH	GXM3_ARATH	0	2.06328	0.0171215	11.04	9.76	13.01	83.25	22.83	75.03
c55386_g2	Y1684_ARATH	Y1684_ARATH	0	2.05596	0.0136434	64.58	45.26	56.12	224.85	341.66	283.77
c54001_g1	IQD14_ARATH	IQD14_ARATH	0	2.05163	0.0476041	16.28	6.16	5.28	74.14	17.89	56.19
c45683_g1	0	0	0	2.051	0.0426977	1.48	5.67	3.1	23.91	12.11	18.51
c38319_g1	PLAS_HORVU	PLAS_ORYSJ	0	2.04152	0.00765945	290.94	718.23	221.96	1541.51	2317.44	2397.8
c69289_g1	PALY_MAIZE	PALY_MAIZE	0	2.02837	0.00441991	608.96	513.16	640.21	3785.96	1394.36	3964.44
c49158_g1	H1_MAIZE	H1_MAIZE	0	2.0244	0.0419412	3.7	3.93	11.69	27.87	23.43	48.72
c48982_g1	ZDH15_ARATH	ZDH15_ARATH	0	2.01784	0.0421836	5.95	5.59	10.54	56.92	15.99	41.57
c47187_g2	0	0	0	1.98344	0.04892	3.18	7.55	1.63	27.83	19.57	14.43
c56516_g3	AB42G_ORYSJ	AB42G_ORYSJ	0	1.98196	0.0152438	38.1	42.26	24.1	196.58	147.25	172.35
c55726_g1	MRH1_ARATH	MRH1_ARATH	0	1.98124	0.0328418	16.62	10.84	9.82	97.24	26.51	64.49
c54378_g2	PSY_MAIZE	PSY_MAIZE	0	1.97366	0.0282993	49.54	129.45	46.5	340.54	397.29	354.58
c41557_g1	0	0	0	1.96868	0.041418	15.85	13.45	12.26	97.24	26.33	84.96
c49719_g6	0	0	0	1.96622	0.0449372	3.18	2.5	4.58	20.76	9.25	21.74
c48498_g1	0	0	0	1.96395	0.0273525	9.93	36.92	14.25	69.78	121.56	101.93
c53464_g1	NCRK_ARATH	NCRK_ARATH	0	1.96276	0.0419412	17.39	7.66	8.6	78.02	27.71	62
c55241_g3	PMGT2_MOUSE	PMGT2_MOUSE	0	1.93417	0.00790479	12.02	10.17	6.47	53.3	40.55	43.84
c49015_g2	CESA5_ORYSJ	CESA5_ORYSJ	0	1.92125	0.0301198	7.36	5.93	10.06	36.85	19.67	56.73
c49230_g1	PMTS_ARATH	PMTS_ARATH	0	1.91831	0.0173003	7.93	7.36	8.95	41.49	23.08	52.22
c17982_g1	Y2766_ARATH	Y2766_ARATH	0	1.90685	0.00892471	14.19	24.89	10.46	95.95	62.53	74.5
c56010_g3	NEK4_ORYSJ	NEK4_ORYSJ	0	1.90392	0.0149149	15.28	11.14	11.76	76.29	30.16	75.86
c48282_g1	ATL41_ORYSJ	ATL41_ORYSJ	0	1.8803	0.0488618	9.38	6.51	8.56	66.74	13.89	34.65
c56864_g7	Y1174_SYNP6	Y1174_SYNP6	0	1.87625	0.0458457	3.2	3.1	3.36	19.82	13.08	12.37
c51468_g1	YCF23_PYRYE	YCF23_PYRYE	0	1.86613	0.0133718	13.88	21.82	7.98	79.75	50.45	70.33
c52780_g2	OPT7_ARATH	OPT7_ARATH	0	1.86235	0.021856	5.5	5.78	4.45	21.02	22.49	28.88
c56297_g1	S40A2_ORYSJ	S40A2_ORYSJ	0	1.85919	0.0244169	5.48	8.59	6.33	42.3	26.77	24
c49844_g1	SCKL1_ARATH	SCKL1_ARATH	0	1.85391	0.0218605	4.06	6.68	6.04	25.24	27.33	23.54
c48298_g1	NACK1_TOBAC	NACK2_ARATH	0	1.84024	0.0485283	6.87	4.13	2.61	26.51	12.79	23.14
c47321_g2	0	0	0	1.82609	0.0173054	798.82	1755.6	505.89	3757.08	4183.43	5577.95
c39858_g1	NUSG_THET8	NUSG_PSEAE	0	1.80581	0.0432588	3.81	10.99	3.09	31.15	23.65	23.99
c56846_g2	RNR1_ARATH	RNR1_ARATH	0	1.80049	0.0203638	12.08	13.73	4.36	42	48.48	40.52
c42527_g1	0	0	0	1.79206	0.0247498	7.74	13.26	5.94	36.26	42.85	37.17
c57113_g5	0	0	0	1.77981	0.00710503	13.83	19.93	10.39	59.2	58.69	71.89
c53672_g1	HPSE3_ARATH	HPSE3_ARATH	0	1.7747	0.0299451	9.29	14.71	8.17	51.62	49.67	35.43
c43703_g1	STR4A_ARATH	STR4A_ARATH	0	1.75702	0.033788	5.45	9.69	4.33	27.05	27.76	27.83
c46493_g1	GCP2_ARATH	GCP2_ARATH	0	1.75573	0.0152771	9.28	14.63	8.1	58.87	31.91	45.61
c49591_g1	USP_CUCME	USP_CUCME	0	1.75224	0.00811873	10.3	17.61	11.32	56.61	63.14	43.8
c42940_g1	0	0	0	1.74959	0.0195756	12.65	17.69	15.39	86.81	38.35	69.31
c47459_g1	LSD1_ORYSJ	LSD1_ORYSJ	0	1.74504	0.0466302	20.77	32.62	20.37	118.11	107.63	80.02
c48697_g1	0	PST2_PETHY	0	1.7349	0.0445451	8.39	23.42	4.21	47.99	31.69	72.67
c28126_g1	0	0	0	1.72925	0.0130138	12.27	17.7	13.74	45.1	46.2	91.8
c50980_g1	CYP37_ARATH	CYP37_ARATH	0	1.72719	0.011373	7.77	16.53	10.7	40.37	54.27	49.28
c50522_g1	ACP1_HORVU	ACP1_HORVU	0	1.72493	0.0137364	14.87	22.65	9.89	73.43	49.1	74.88
c52543_g2	PSBY_SPIOL	PSBY_SPIOL	0	1.71785	0.0244562	19.11	27.72	17.55	70.36	71.48	124.73
c55937_g1	PP349_ARATH	PP349_ARATH	0	1.71109	0.0342883	17.12	36.7	16.67	87.85	106.8	90.53
c52855_g1	PRRP1_ARATH	PRRP1_ARATH	0	1.70624	0.0332576	5.98	18.04	7.42	35.46	51.05	40.54
c73729_g1	0	0	0	1.69092	0.0408449	8.46	9.23	5.97	29.83	33.75	32
c49749_g1	MENA_ARATH	MENA_ARATH	0	1.67203	0.0275732	9.88	14.27	5.52	51.7	31.43	35.81
c48900_g1	YAB1_ORYSJ	YAB1_ORYSJ	0	1.65699	0.0315308	11.55	11.15	10.32	58.32	27.4	46.09
c48776_g7	AAP6_ARATH	AAP6_ARATH	0	1.64294	0.0362659	19.4	23.38	11.31	81.99	71.71	56.15
c20435_g1	0	U91B1_ARATH	0	1.64194	0.0338656	18.46	16.71	4.88	43.93	47.22	66.15
c48186_g1	PPR3_ARATH	PPR3_ARATH	0	1.63693	0.0353715	7.05	16.21	6.06	35.79	41.17	36.6
c33948_g1	RK24_PEA	RK24_PEA	0	1.63092	0.026441	11.65	18.12	7.18	44.48	42.92	56.21
c54231_g1	SYGM2_ARATH	SYGM2_ARATH	0	1.61014	0.0176933	8.29	14.9	9.74	48.5	37.72	39.57
c56321_g1	CTPA1_ARATH	CTPA1_ARATH	0	1.55543	0.0380831	6.63	19.43	11.95	49.77	54.35	33.72
c50513_g2	FLU_ARATH	FLU_ARATH	0	1.54929	0.0449923	12.8	13.86	4.73	48.56	30.61	36.48
c45390_g1	GATB_SORBI	GATB_SORBI	0	1.5466	0.0384357	12.29	18.33	10.41	52.23	57.98	37.96
c37789_g2	0	0	0	1.51469	0.0466302	16.05	23.64	9.83	63.95	66.19	44.88
c55787_g1	ICS1_ARATH	ICS2_ARATH	0	1.48665	0.0365924	9.91	22.94	9.4	56.51	43.73	47.73
c56412_g1	DEGP2_ARATH	DEGP2_ARATH	0	1.46142	0.0281119	13.98	22.27	12.28	55.39	56.56	54.31
c52137_g1	NOL_ORYSJ	NOL_ORYSJ	0	1.43697	0.0445451	9.43	20.96	10.25	43.31	44.08	49.95
c53935_g1	PTA12_ARATH	PTA12_ARATH	0	1.4203	0.0357041	17.81	14.82	9.66	49.21	42.33	50.32
c39633_g1	RS6_ALCBS	RS6_ALCBS	0	1.41205	0.0453464	17.23	18.71	13.68	65.69	53.66	44.95
c5358_g1	0	0	0	-1.11953	0.00473006	182940	179674	112354	92131.5	105932	70541.2
c35189_g1	0	0	0	-1.37186	0.0471055	40.13	50.82	41.61	26.18	17.27	20.08
c53254_g1	UBC28_ARATH	UBC28_ARATH	0	-1.47664	0.04844	492.28	557.52	453.53	204.95	231.74	231.61
c3325_g1	0	0	0	-1.50025	0.0358686	38.94	31.88	55.24	11.2	15.12	29.15
c52648_g2	GRPA_MAIZE	GRPA_MAIZE	0	-1.51448	0.0461097	69.4	69.18	51.41	19.97	34.5	27.11
c53387_g1	GLTP1_ARATH	GLTP1_ARATH	0	-1.53834	0.0488977	32.47	46.17	62.62	17.57	20.9	21.35
c54649_g4	ERF1_ORYSJ	ERF1_ORYSJ	0	-1.55798	0.0129495	2507.18	4062.92	3036.56	1003.44	1131.55	1950.28
c53500_g3	0	0	0	-1.58416	0.030402	56.48	35.18	49.59	19.93	22.13	15.83
c41088_g1	0	RS241_ARATH	0	-1.59056	0.0313935	29.59	53.53	49.1	16.65	15.67	22.02
c48104_g2	P2C50_ORYSJ	P2C50_ORYSJ	0	-1.5998	0.0466302	48.04	64.53	28.61	15.41	16.58	25.97
c51725_g2	ERF78_ARATH	0	0	-1.6056	0.0357041	63.31	68.3	37.8	14.48	25.9	28.36
c46746_g1	C3H35_ORYSJ	C3H35_ORYSJ	0	-1.6084	0.0320433	54.99	28.34	47.95	23.82	8.61	21.62
c49344_g2	ATP9_ARATH	ATP9_SOLTU	0	-1.61045	0.0266516	37.76	29.18	29.44	11.92	15.06	11.78
c53480_g1	DWRF8_MAIZE	DWRF8_MAIZE	0	-1.61708	0.0399421	45.47	48.55	23.1	8.68	19.67	18.57
c56622_g1	PUB16_ARATH	PUB16_ARATH	0	-1.62026	0.0431875	39.07	42.54	28.07	10.68	16.75	16.46
c53803_g1	ISOA3_ARATH	ISOA3_ARATH	0	-1.62299	0.0466302	29.52	43.72	24.29	5.71	16.86	16.21
c35517_g1	0	0	0	-1.62547	0.0313935	76.9	62.41	52.53	25.79	30.55	19.97
c53058_g1	FES1_ASPTN	FES1_ASPTN	0	-1.64299	0.0294631	28.63	28.72	28.04	14.36	11.96	7.19
c40120_g1	0	0	0	-1.64584	0.0290436	31.6	42.29	49.1	18.74	15.67	13.94
c19429_g1	P2C34_ORYSJ	P2C34_ORYSJ	0	-1.65919	0.032871	40.38	30.9	49.8	15.2	22.87	8.4
c77786_g1	0	0	0	-1.67965	0.0492133	27.09	15.47	29.65	11.9	5.42	10.64
c53404_g2	0	PIF1_PSYWF	0	-1.72243	0.00517815	40.24	33.96	50.57	15.22	13.11	18.49
c46866_g1	BZP60_ARATH	BZP60_ARATH	0	-1.72767	0.0449715	52.97	30.94	83.6	12.31	30.48	18.53
c4551_g1	0	0	0	-1.7678	0.0429519	68.43	111.14	142.24	52.65	27.29	37.69
c82723_g1	0	0	0	-1.77078	0.0166032	69.36	78.86	37.57	24.91	16.72	26.34
c50893_g4	GRP2_SORBI	GRP2_SORBI	0	-1.77537	0.0325554	815.06	328.85	782.71	234.74	181.3	290.44
c52514_g10	0	0	0	-1.77553	0.0203184	57.65	39.95	48.96	18.7	18.42	15.61
c49529_g3	C3H35_ORYSJ	C3H35_ORYSJ	0	-1.77731	0.0373725	23.62	13.01	23.5	8.49	5.11	8.01
c63358_g1	0	0	0	-1.79064	0.0311761	38.6	46.95	14.9	11.65	12.33	11.78
c42218_g1	HIP26_ARATH	HIP26_ARATH	0	-1.79301	0.0329818	38.47	21.28	36.32	16.88	10.14	7.09
c53165_g5	MD37C_ARATH	MD37C_ARATH	0	-1.79328	0.0365924	631.46	464.46	627.12	136.72	272.58	198.03
c43015_g2	0	0	0	-1.8031	0.0219812	82.2	45.76	55.87	15.96	21.94	27.43
c18975_g1	0	0	0	-1.82885	0.0485283	20.61	19.91	24.71	4.61	7.77	10.12
c53833_g1	RBM42_BOVIN	RBM42_BOVIN	0	-1.83304	0.0105245	56.99	45.94	77.55	22.53	14.46	26.17
c51891_g2	SAP8_ORYSI	SAP8_ORYSI	0	-1.84894	0.0229923	139.13	186.53	117.2	50.22	48.29	53.93
c44551_g1	0	0	0	-1.85267	0.0203951	78.53	80.85	35.87	21.56	21.16	24.34
c53369_g1	ASIL2_ARATH	ASIL2_ARATH	0	-1.86638	0.0385853	32.84	16.54	37.62	4.56	13.9	10.55
c52344_g2	0	0	0	-1.86652	0.0441366	28.38	13.5	17.55	4.44	6.56	9.02
c51034_g1	0	0	0	-1.87205	0.0171066	23.38	22.15	43.98	8.36	11.53	9.97
c52119_g1	CIPKG_ORYSJ	CIPKG_ORYSJ	0	-1.87977	0.0165074	47.5	24.42	32.71	4.94	13.5	16.59
c46729_g2	0	0	0	-1.89158	0.0293845	807.59	222.88	737.85	230.02	152.14	215.46
c45371_g1	ACR8_ARATH	ACR8_ARATH	0	-1.89532	0.0320969	96.25	68.08	84.11	18.31	30.16	34.03
c70162_g1	0	0	0	-1.90545	0.0231221	31.28	62.75	44.01	24.38	16.52	3.96
c51992_g1	QORH_ARATH	QORH_ARATH	0	-1.92907	0.017867	86.74	27.12	48.95	16.72	14.86	21.72
c53127_g1	Y1491_SYNY3	Y1491_SYNY3	0	-1.92997	0.0476522	27.31	15.29	26.04	8.72	4.53	9.03
c39995_g1	0	0	0	-1.93025	0.0271079	51.1	49.97	86.3	21.5	20.91	17.95
c46179_g1	MBF1C_ARATH	MBF1C_ARATH	0	-1.93707	0.00922214	35.01	90.57	66.98	21.14	26.09	13.92
c42790_g1	0	0	0	-1.94176	0.0244169	65.26	46.69	66.71	9.02	33.78	12.99
c49301_g1	0	0	0	-1.94609	0.0380443	37.91	48.16	37.55	6.61	18.98	13.36
c21248_g1	0	0	0	-1.94749	0.0393307	41.81	53.43	57.21	3.59	21.76	22.94
c50251_g1	RTNLB_ARATH	RTNLB_ARATH	0	-1.94919	0.012641	27.19	18.76	23.82	8.72	6.2	7.27
c51587_g7	0	0	0	-1.94975	0.00579824	63.53	41.06	51.65	17.49	18.76	13.42
c3070_g1	0	0	0	-1.96656	0.0476041	22.29	30.03	98.56	18.93	12.36	16.29
c54661_g2	0	0	0	-1.97292	0.033788	10.65	9.64	10.97	4.83	3.41	1.31
c29896_g1	0	0	0	-1.97337	0.0469304	23.63	9.61	23.85	6.02	7.34	4.26
c44398_g2	LOX3_ORYSJ	LOX3_ORYSJ	0	-1.97436	0.0219812	32.66	18.64	32.47	4.6	12.02	9.32
c35650_g1	0	0	0	-1.98096	0.0480342	357.2	508.28	444.27	166.48	99.52	149.16
c48698_g2	0	0	0	-1.98162	0.0423915	14.9	10.75	35.36	4.42	7.19	7.14
c49827_g1	0	0	0	-1.99266	0.049749	24.14	8.26	31.32	7.77	4.86	7.03
c55112_g1	ACR8_ARATH	ACR4_ARATH	0	-1.99372	0.00897976	53.11	23.85	52.85	8.83	14.51	16.81
c14533_g1	XERIC_ARATH	0	0	-1.9977	0.0169223	134.2	72.44	59.67	29.17	20.94	33.48
c32113_g1	RUBB_PEA	RUBB_PEA	0	-2.01021	0.0269033	17.87	12.35	25.72	5.43	4.92	6.6
c72526_g1	0	0	0	-2.01882	0.0448481	23.14	12.54	22.47	9.2	5.32	2.95
c42116_g2	0	GAT12_ARATH	0	-2.02057	0.0166468	18.8	14.39	30.88	5.25	7.78	6.14
c61385_g1	0	0	0	-2.02086	0.0355566	27.36	13.55	31.96	7.85	6.17	8.03
c39237_g1	LTI6A_ORYSJ	LTI6A_ORYSJ	0	-2.0252	0.0325554	624.93	524.76	708.53	142.7	256.93	155.72
c47617_g2	COBL1_ORYSJ	COBL1_ORYSJ	0	-2.03121	0.00490743	40.72	31.66	55.14	6.47	12.57	19.48
c66077_g1	0	0	0	-2.03139	0.0244932	77.26	76.61	126	22.87	26.08	35.87
c43729_g1	EF109_ARATH	EF109_ARATH	0	-2.03297	0.0107884	869.25	938.29	310.59	197.2	206.09	241.74
c35907_g1	1433_LILLO	14334_ORYSJ	0	-2.03503	0.00930717	21.95	37.77	44.25	8.99	12.29	9.63
c52150_g1	CHAC2_CHICK	CHAC1_HUMAN	0	-2.03595	0.00867524	95.89	68.85	46.36	19.6	17.79	26.82
c52365_g1	NUDT8_ARATH	NUDT8_ARATH	0	-2.03945	0.0370393	26.82	15.89	10.92	7.42	5.38	3.08
c45339_g1	G2OX8_ARATH	G2OX8_ARATH	0	-2.03996	0.0154579	59.83	37.47	76.06	8.44	16.31	27.56
c35540_g1	0	0	0	-2.04269	0.00566774	45.53	88.56	57.81	27.04	9.42	21.81
c46238_g4	GLT2_ORYSJ	GLT2_ORYSJ	0	-2.06624	0.0381995	23.3	53.7	22.58	3.89	18.27	6.18
c35897_g1	0	0	0	-2.06715	0.0311075	19.14	17.29	37.09	2.4	8.14	10.86
c37405_g1	0	0	0	-2.0681	0.0240384	39.64	30.95	23.39	3.21	9.84	14.57
c44871_g1	PUB4_ARATH	PUB13_ARATH	0	-2.07129	0.0150614	49.73	31.3	19.44	6.5	14.19	8.41
c1809_g1	0	0	0	-2.07355	0.022324	25.63	13.05	43.71	4.75	10.23	8.8
c46729_g1	0	0	0	-2.0779	0.0396438	228.3	110.24	255.62	75.76	28.27	74.17
c32113_g4	CPNB1_ARATH	CPNB1_ARATH	0	-2.08541	0.00375912	32.75	27.75	57.92	7.43	10.58	16.38
c8848_g1	0	0	0	-2.09092	0.0318009	236.9	260.09	298.4	42.01	111.16	73.34
c23090_g1	0	0	0	-2.09786	0.0313935	285.59	549.06	394.9	89.17	121.18	145.02
c56097_g1	GLPT1_ARATH	GLPT1_ARATH	0	-2.09828	0.0269468	30.96	15.2	85.55	8.73	16.06	12.55
c5072_g1	0	0	0	-2.09912	0.00511295	37.42	32.82	62.67	12.72	7.7	18.17
c48557_g1	0	0	0	-2.10057	0.014417	35.03	88.03	49.53	14.76	17.3	17.34
c47042_g3	RLF33_ARATH	RLF33_ARATH	0	-2.10154	0.0420025	324.64	181.31	332.4	42.69	98.28	99.47
c8294_g1	0	0	0	-2.10157	0.0427015	15.7	10.36	12.1	1.62	6.1	2.89
c46568_g3	PTR18_ARATH	PTR18_ARATH	0	-2.12679	0.0462509	10.11	18.49	12.05	1.65	4.87	4.65
c52407_g1	BZP17_ARATH	BZP17_ARATH	0	-2.12733	0.038941	9.51	6.21	8.67	1.64	2.94	2.01
c27111_g1	Y283_BACHD	Y283_BACHD	0	-2.12823	0.0181443	29.09	58.16	25.42	12.68	9.84	9.11
c37862_g1	0	0	0	-2.13333	0.00359953	31.91	22.67	30.53	9.63	9.07	4.95
c48193_g1	0	0	0	-2.13425	0.0437009	18.56	18.25	22.73	2.96	8.04	5.32
c52105_g1	APX1_ORYSJ	APX1_ORYSJ	0	-2.13427	0.0409469	19.18	17.17	61	7.22	10.94	8.71
c27763_g1	0	0	0	-2.13489	0.0473919	12.74	10.49	11.42	3.09	6.03	0.2
c49073_g2	BAME2_ARATH	BAME2_ARATH	0	-2.14524	0.0370489	12.83	17.15	46.67	5.41	6.51	9.22
c53420_g2	DNJH_CUCSA	DNJH2_ALLPO	0	-2.15353	0.00590268	557.26	724.14	420.22	129.38	136.84	212.14
c29849_g1	0	0	0	-2.16036	0.00262166	5296.31	3304.11	4613.58	645.11	1597.18	1383.41
c34626_g3	0	0	0	-2.16185	0.0279444	26.9	21.53	96.32	5.33	17.58	16.33
c24435_g1	0	0	0	-2.16215	0.0423149	8.99	6.31	13.55	2.37	1.27	4.07
c38870_g1	SERP2_HUMAN	0	0	-2.16276	0.0127757	12.56	19.72	25.8	6.35	3.67	5.79
c33905_g1	0	0	0	-2.16756	0.0490374	39.27	31.77	14.39	2.9	7.83	12.73
c42283_g1	FTSH6_ORYSJ	FTSH6_ORYSJ	0	-2.17458	0.00572123	30.02	25.74	61.48	12.75	10.32	8.7
c16284_g1	0	0	0	-2.18138	0.00686125	42.2	51.39	34.83	5.22	17.34	11.8
c55252_g2	0	0	0	-2.1815	0.0299446	8.91	8.81	12.27	2.19	3.27	2.39
c26079_g1	EP1G_DAUCA	EP1G_DAUCA	0	-2.18222	0.0458457	11.81	14.81	7.3	1.2	1.83	6
c36872_g1	0	0	0	-2.18807	0.0173782	19.65	54.26	22.48	3.36	6.27	16.59
c44542_g1	ASD2_ARATH	ASD2_ARATH	0	-2.1955	0.0418621	12.85	20.98	5.64	2.29	3.39	4.71
c51785_g2	UBC7_WHEAT	UBC7_WHEAT	0	-2.19899	0.0103595	236.19	270.55	189.39	71.38	44.65	74.11
c58863_g1	0	0	0	-2.20944	0.0191284	55.65	50.36	128.22	20.73	18.98	22.74
c78628_g1	0	0	0	-2.21551	0.00925506	81.25	37.98	20.66	17.39	8.55	11.62
c11757_g1	0	0	0	-2.21727	0.0305227	18.5	72.32	49.64	11.54	17.33	7.48
c56283_g1	0	0	0	-2.21728	0.017476	117.64	42.57	30.96	27.13	14.86	8.98
c52407_g2	BZP17_ARATH	BZP17_ARATH	0	-2.21833	0.00430754	72.77	67.58	110.72	15.88	29.56	20.23
c43238_g1	GATA9_ARATH	GATA9_ARATH	0	-2.21854	0.0338549	7.37	6.75	10.52	3.63	1.28	1.33
c42838_g1	0	0	0	-2.21986	0.0269468	12.33	9.75	7.89	1.87	1.76	4.06
c38660_g1	0	0	0	-2.22219	0.0188407	20.45	7.79	12.93	3.87	3.32	3.46
c25601_g1	0	0	0	-2.22857	0.0485283	8.77	5.1	5.78	2.77	0.65	1.46
c43015_g4	0	0	0	-2.22961	0.0164354	41.12	29.95	16.68	4.56	5.65	13.01
c52999_g2	0	CML50_ARATH	0	-2.23088	0.0413336	9.4	7.06	6.6	2.83	2.34	0.58
c48134_g1	0	0	0	-2.24014	0.0210813	11.23	9.46	7.29	1.94	2.92	2.15
c20047_g1	0	0	0	-2.24287	0.0117682	15.52	16.51	12.36	1.54	4.35	5.42
c27562_g1	0	0	0	-2.24908	0.0129855	13.52	55.81	73.3	11.05	15.79	9.41
c45711_g1	0	0	0	-2.25655	0.00810801	20.76	18.39	34.33	5.42	7.67	5.53
c26132_g1	0	0	0	-2.25797	0.0104204	63.32	27.55	87.76	10.92	8.04	28.01
c56950_g4	0	0	0	-2.25971	0.039208	136.64	66.76	217.24	56.13	26.83	26.07
c54331_g2	0	0	0	-2.26558	0.0330214	15.32	5.44	22.78	3.47	3.16	4.29
c40553_g1	0	0	0	-2.27003	0.0238459	8.51	15.91	13.33	2.72	4.69	1.88
c76720_g1	0	0	0	-2.27119	0.0466302	420.94	619.67	102.05	74.34	75.53	148.49
c55835_g4	0	0	0	-2.27284	0.00892471	31.74	12.24	35.38	8.56	5.33	6.23
c41410_g1	0	0	0	-2.2815	0.0480678	106.33	61.21	311.08	31.63	24.42	67.81
c34210_g1	0	0	0	-2.28306	0.04636	414.39	60.46	99.02	61.45	42.03	44.42
c46176_g2	0	0	0	-2.28375	0.00572123	76.76	143.65	59.78	23.53	29.07	17.63
c50464_g1	P2C37_ORYSJ	P2C37_ORYSJ	0	-2.28678	0.0492133	16.96	9.53	16.71	1.54	3.21	5.96
c55450_g1	ADO3_ORYSJ	ADO3_ORYSJ	0	-2.2871	0.0240811	12.6	12.92	12.41	2.79	2.87	3.66
c53103_g4	HST_TOBAC	HST_TOBAC	0	-2.28836	0.0152438	120	231.53	163.24	55.64	24.72	52.03
c72565_g1	NRAM5_ORYSJ	NRAM5_ORYSJ	0	-2.2942	0.00823924	20.69	21.94	19.08	2.17	8.9	4.01
c52751_g4	NAC68_ORYSJ	NAC68_ORYSJ	0	-2.29603	0.0207529	97.28	58.01	96.75	15.72	28.98	17.69
c57463_g1	0	0	0	-2.29766	0.00975952	22.14	19.42	14.95	3.95	7.17	2.68
c38747_g1	0	LOX4_ORYSJ	0	-2.29834	0.00502722	37.78	20.17	23	9.21	3.84	7.26
c56223_g3	0	0	0	-2.30044	0.00133286	61.81	42.08	56.84	14.7	10.66	15.06
c52112_g1	PSLS_METTH	0	0	-2.30719	0.00262166	28.55	26.81	62.28	12.52	5.72	11.12
c51534_g1	0	0	0	-2.31238	0.0479338	303.16	183.1	343.75	33.32	85.59	86.43
c50924_g2	0	0	0	-2.3264	0.00596029	123.95	151.32	87.28	20.27	29.91	39.46
c46905_g1	0	0	0	-2.3353	0.0469484	82.18	91.49	85.05	8.82	30.21	23.22
c70372_g1	0	0	0	-2.35172	0.000688197	45.37	59.31	54.43	13.47	12.18	12.68
c24916_g1	0	0	0	-2.35269	0.044813	221.84	97.74	181.39	24	59.5	35.56
c49534_g1	CIPK6_ORYSJ	CIPK6_ORYSJ	0	-2.35347	0.0167551	119.17	38.69	80.42	11.8	20.92	24.95
c50580_g1	PPSP1_ARATH	PPSP1_ARATH	0	-2.35351	0.0259467	70.33	230.74	128.04	33.17	47.68	20.49
c22654_g1	0	0	0	-2.35864	0.0408823	19.02	13	42.51	5.23	4.92	7.58
c49970_g3	0	0	0	-2.35992	0.0290476	40.67	19.39	62.75	2.42	20.76	5
c41552_g1	0	0	0	-2.36431	0.00614843	14.36	20.93	22.83	2.83	5.35	5.44
c46568_g2	PTR18_ARATH	PTR18_ARATH	0	-2.36491	0.0441637	6.73	11.74	5.02	1.33	3	0.95
c45665_g1	0	0	0	-2.36607	0.0104837	12.66	9.37	22.16	1.96	3.76	4.56
c31383_g1	0	0	0	-2.36702	0.042639	15.16	4.39	10.91	3.4	3.53	0
c6086_g1	0	0	0	-2.37128	0.0448201	6.36	5.38	12.59	1.82	0.85	2.84
c54739_g2	0	SRC30_ARATH	0	-2.37556	0.00140588	64.46	57.67	41.82	4.79	18.73	15
c36222_g1	0	0	0	-2.38177	0.039594	20.66	12.48	101.09	12.59	14.53	3.66
c59418_g1	0	0	0	-2.38475	0.0213481	11.46	8.74	6.24	2.42	2.5	1.01
c14391_g1	0	0	0	-2.38876	0.0162376	26.48	44.62	28.93	5.48	11.12	6.43
c52617_g1	0	0	0	-2.39955	0.0370393	9.27	7.72	17.97	1.12	4.65	2
c78629_g1	0	0	0	-2.41068	0.0188076	9.76	9.85	6.45	2.33	2.2	1.2
c48965_g1	0	0	0	-2.41549	0.0170314	14.18	31.9	22.49	1.94	6.23	7.37
c47089_g2	TCTP_ELAGV	TCTP_ELAGV	0	-2.41562	0.00566774	316.36	387.25	443.99	75.58	89.67	100.74
c56327_g1	PHYA_SORBI	PHYA_SORBI	0	-2.42264	0.00434158	17.52	32.46	22.24	3.67	5.83	6.85
c28915_g1	U90A1_ARATH	U90A1_ARATH	0	-2.42496	0.023123	8.28	6.82	12.28	1.1	3.39	1.45
c38426_g1	0	P2C68_ORYSJ	0	-2.42668	0.0102677	31.47	11.62	32	2.9	5.1	9.1
c45790_g1	0	0	0	-2.42693	0.0275578	10.29	8.87	15.64	1	1.52	5.22
c44169_g1	FTSH6_ORYSJ	FTSH6_ORYSJ	0	-2.43309	0.012024	14.57	9.39	17.57	2.79	2.78	3.64
c27086_g1	0	0	0	-2.43647	0.0459172	134.03	56.59	87.97	28.1	28.45	5.78
c55771_g3	PFKA3_ARATH	PFKA3_ARATH	0	-2.43832	0.0469684	56.81	40.02	168.94	15.44	32.2	10.83
c48457_g1	CKX5_ORYSJ	CKX5_ORYSJ	0	-2.44059	0.0310394	24.34	11.28	13.14	1.05	3.71	6.11
c45772_g1	USPAL_ARATH	USPAL_ARATH	0	-2.44188	0.00456843	53.19	55.06	106.98	19.11	17.67	11.56
c49970_g2	0	0	0	-2.44702	0.00841346	50.88	24.58	27.33	2.17	15.22	5.13
c42766_g2	EIN2_ARATH	EIN2_ARATH	0	-2.45129	0.0253295	7.26	6.39	6.78	1.81	1.72	0.75
c51575_g2	0	0	0	-2.45612	0.00964149	18.42	13.51	19.8	4.5	0.71	6.31
c51035_g1	0	0	0	-2.46116	0.00565092	19.38	17.76	16.43	2.35	5.29	4.04
c46238_g10	GLT1_ORYSJ	GLT1_ORYSJ	0	-2.46186	0.0296346	16.38	25	10.72	0.78	8.38	1.94
c41920_g1	GRXS5_ORYSJ	GRXS5_ORYSJ	0	-2.47095	0.00566774	87.61	69.33	34.52	15.68	14.77	12.07
c48335_g1	0	0	0	-2.47153	0.0295039	133.81	153.46	121.72	12.03	53.45	22.67
c48104_g3	0	0	0	-2.47194	0.0281599	48.46	24.12	21.58	3.05	9.09	8.52
c26043_g1	Y5814_ORYSJ	Y5814_ORYSJ	0	-2.47865	0.029665	5.98	7.16	11.23	2.22	0.59	2.28
c46238_g6	GLT2_ORYSJ	GLT2_ORYSJ	0	-2.4855	0.00843008	22.09	46.79	22.09	1.11	11.97	6.33
c72884_g1	0	0	0	-2.486	0.0467833	40.13	12.94	16.94	3.41	5.69	6.11
c2491_g1	0	0	0	-2.48872	0.0259467	624.56	309.06	539.21	29.52	196.93	87.23
c51314_g3	P5CS_ORYSJ	P5CS_ORYSJ	0	-2.49218	0.0270952	15.44	8.21	56.93	6.6	5.49	5.23
c46238_g9	GLUT1_ARATH	GLUT1_ARATH	0	-2.49726	0.0185908	6.62	12.71	6.72	1.26	3.17	0.91
c57082_g3	0	0	0	-2.49785	0.00930717	15.17	19.87	14.2	1.2	3.97	5.3
c42341_g1	0	0	0	-2.49844	0.0106285	18.09	10.96	22.57	1.62	7.02	2.17
c32552_g1	0	0	0	-2.49898	0.00486691	76.09	97.81	44.98	10.33	17.29	20.09
c3208_g1	EXO_ARATH	EXO_ARATH	0	-2.50131	0.0169206	64.96	38.31	169.78	29.04	14.32	16.25
c24204_g1	0	0	0	-2.50603	0.00415969	91.59	33.11	25.38	9.23	14.94	8.07
c48011_g1	PIP21_MAIZE	PIP21_MAIZE	0	-2.50931	0.00596029	52.09	74.79	71.01	7.3	14.67	20.85
c55614_g3	MCU1_ARATH	MCU1_ARATH	0	-2.51936	0.00456843	93.08	30.4	24.49	9.75	11.05	11.07
c83857_g1	0	0	0	-2.51948	0.0221687	4.76	8.66	12.5	0.74	2.09	2.41
c85656_g1	0	0	0	-2.51951	0.00790479	8.24	12.03	13.69	1.79	1.69	3.53
c47089_g1	TCTP_ELAGV	TCTP_ELAGV	0	-2.51965	0.00374808	463.73	471.02	313.76	150.92	43.7	80.38
c44963_g1	XYL1_ARATH	XYL1_ARATH	0	-2.52702	0.0212573	20.87	12.42	16.96	1.72	3.61	5.17
c44847_g1	0	0	0	-2.5375	0.0473484	15.16	13.82	17.58	0.42	6.96	1.97
c57167_g2	0	0	0	-2.53865	0.0152771	32.48	8.85	25.52	2.55	5.97	5.37
c21564_g1	0	0	0	-2.53914	0.0315308	45.4	14.74	10.21	1.75	2.96	10.32
c9038_g1	0	CXE15_ARATH	0	-2.54165	0.00572123	22.67	25.8	45.7	0.84	6.53	12.41
c54755_g5	P2C08_ORYSJ	P2C08_ORYSJ	0	-2.54342	0.00524386	9.47	11.43	12.06	2.43	2.13	2.1
c16732_g1	0	0	0	-2.55157	0.0187904	5	7.61	17.3	2.36	1.11	2.51
c53490_g1	BGL04_ORYSJ	BGL04_ORYSJ	0	-2.55311	0.00176985	28.68	34.54	63.18	9.53	5.44	11.6
c40507_g1	0	0	0	-2.55474	0.0174818	11.74	16.57	8.27	1.56	4.05	1.7
c67049_g1	0	0	0	-2.55932	0.0468103	8.54	18.84	5.64	3.34	2.09	1.15
c50147_g1	PER12_ARATH	PER12_ARATH	0	-2.56045	0.046529	9.07	4.33	27.8	2.23	2.17	3.92
c8369_g1	0	0	0	-2.56909	0.0327472	9.14	7.16	9.03	0.74	0.93	3.3
c28033_g1	0	0	0	-2.56989	0.0399385	7.39	15.43	3.65	2.62	1.85	0.69
c38749_g2	0	0	0	-2.57689	0.00539663	73.58	35.99	64.7	0	19.97	15.34
c47566_g1	0	0	0	-2.58647	0.00890861	12.1	12.32	9.63	1.2	3.5	1.95
c26141_g1	0	0	0	-2.59903	0.0295039	15.89	10.55	24.07	2.52	4.73	2.63
c47949_g1	AP2L4_ARATH	AP2L4_ARATH	0	-2.60647	0.00358359	12.15	20.42	17.9	2.99	3.67	3.24
c45195_g1	0	0	0	-2.60681	0.0266161	9.31	6.77	18.52	1.53	1.44	3.75
c15492_g1	APL_ARATH	APL_ARATH	0	-2.60983	0.0317634	7.73	8.21	37.4	2.18	3.59	4.66
c51223_g1	HMDH_MAIZE	HMDH_MAIZE	0	-2.61099	0.0156835	10.16	12.43	52	4.13	5.3	5.24
c8426_g1	6PGD1_ORYSJ	6PGD1_ORYSJ	0	-2.61298	0.00232533	24.29	19.23	47.5	11.65	4.72	1.68
c24053_g2	0	0	0	-2.61517	0.0420017	14.5	7.63	2.78	1.55	1.46	1.7
c60140_g1	0	0	0	-2.6156	0.00801843	37.57	19.1	47.5	12.36	6.45	1.82
c40557_g1	0	0	0	-2.6161	0.00501415	20.14	13.53	13.11	0.42	4.12	4.57
c54544_g2	0	0	0	-2.62138	0.0218708	14.05	7.53	6.05	0.82	2.8	1.58
c38194_g1	0	0	0	-2.62429	0.0161959	82.38	21.85	33.86	2.01	18.08	6.64
c52418_g2	0	0	0	-2.62841	0.00839396	43.53	21.15	10.57	5.14	4.77	4.93
c45790_g2	0	0	0	-2.64207	0.0318009	8.08	5.89	6.75	0.72	0.81	2.24
c44227_g1	CIPK6_ORYSJ	CIPK6_ORYSJ	0	-2.6454	0.0110979	52.54	15.17	28.22	3.35	8.33	6.93
c41878_g1	SBT12_ARATH	SBT12_ARATH	0	-2.64781	0.0299708	11.34	3.98	14.06	1.5	1.04	2.95
c28372_g1	0	0	0	-2.64859	0.022324	16.3	6.4	6.28	1.97	1.86	1.56
c13536_g1	0	0	0	-2.65098	0.00860428	72.3	30.08	68.42	6.93	16.43	9.52
c49617_g1	LAF1_ARATH	LAF1_ARATH	0	-2.65124	0.0349445	14.55	5.42	20.08	1.45	2.51	3.6
c43847_g2	MDHM_FRAAN	MDHM_FRAAN	0	-2.66137	0.0492133	9.27	5.11	11.49	1.11	0.26	3.4
c29544_g1	0	0	0	-2.67252	0.0487787	4.96	8.29	3.08	1.09	1.71	0
c51314_g4	0	P5CS_ORYSJ	0	-2.67411	0.0248334	17.11	3.95	46.84	5.27	3.21	4.37
c54331_g1	0	0	0	-2.67751	0.0216208	11.62	7.16	24.71	1.16	1.58	5.4
c51733_g1	CO410_WHEAT	CO410_WHEAT	0	-2.68275	0.0407818	937.48	117.69	629.32	69.09	153.1	98.15
c36139_g1	MKKA_DICDI	MKKA_DICDI	0	-2.68703	0.022453	32.91	25	10.02	4.31	4.89	3.52
c43214_g1	NDC80_XENLA	NDC80_HUMAN	0	-2.6924	0.0398531	4.23	5.44	9.46	0.47	1.7	1.12
c41690_g1	0	PUB19_ARATH	0	-2.6924	0.0315308	14.53	5.74	4.27	0.94	2.67	0.72
c49727_g1	HSP7H_ARATH	HSP7H_ARATH	0	-2.70129	0.00230352	75.91	48.92	113.64	16.38	11.93	17.07
c45974_g1	P2C08_ORYSJ	P2C08_ORYSJ	0	-2.70309	0.0106285	15.11	5.87	16.67	1.34	2.6	2.87
c54211_g2	DNJH2_ALLPO	DNJH2_ALLPO	0	-2.70497	0.00099833	291.56	226.84	308.76	45.5	45.65	66.98
c54554_g4	0	0	0	-2.70627	0.00949829	9.37	6.53	10.1	2.02	1.91	0.64
c28197_g1	EXOL1_ARATH	EXOL1_ARATH	0	-2.71018	0.00186795	964.33	796.41	340.6	98.06	177.13	118.04
c44137_g1	NEP1_NEPGR	ASPG1_ARATH	0	-2.71026	0.00328498	33.5	15.43	61.15	8.72	4.93	6.94
c54246_g1	RFS2_ARATH	RFS2_ARATH	0	-2.72194	0.00176985	92.3	23.33	46.87	10.32	6.69	13.7
c14080_g1	0	0	0	-2.72217	0.0450273	12.13	8.02	63.04	5.29	5.6	4.2
c54936_g2	SUOX_ARATH	SUOX_ARATH	0	-2.72231	0.0381995	9.53	8.98	147.54	9.48	12.86	7.82
c48721_g1	ALF5_ARATH	ALF5_ARATH	0	-2.72271	0.00810801	16.29	5.18	17.61	2	2.58	2.4
c15857_g1	0	0	0	-2.72862	0.0393477	2.41	5.7	12.01	0.97	1.37	1.04
c53013_g9	0	0	0	-2.72896	0.00643599	25.76	17.31	7.42	3.42	3.77	1.89
c20537_g1	0	0	0	-2.72997	0.0459911	2.67	5.85	26.3	0.94	3.09	2.02
c54020_g3	0	0	0	-2.73189	0.0149149	10.63	13.88	3.36	1.81	1.13	1.92
c53633_g1	ARP1_ARATH	ARP1_ARATH	0	-2.73284	0.0107146	22.82	10.27	14.52	1.89	1.63	5.11
c40482_g1	0	0	0	-2.73299	0.0143726	12.34	15.48	13.13	0.51	2.4	4.39
c81289_g1	0	0	0	-2.73959	0.0445451	4.37	7.2	5.97	0.47	0.89	1.53
c39586_g1	0	0	0	-2.74345	0.00964149	63.77	43.15	38.78	0.81	10.65	15.25
c38570_g1	0	0	0	-2.7466	0.0120862	137.76	83.97	188.28	26.27	20.56	29.08
c46959_g1	RHA1B_ARATH	RHA1B_ARATH	0	-2.74823	0.0446678	144.2	68.86	46.66	10.27	32.25	3.11
c84445_g1	0	0	0	-2.75392	0.0242685	10.6	8.08	3.93	2.84	0	0.98
c45997_g1	0	EDL3_ARATH	0	-2.75673	0.00343813	13.16	19.27	16.74	0.46	4.71	3.43
c36805_g1	0	0	0	-2.76628	0.0248334	8.52	35.15	61.83	11.84	3.28	3.78
c74878_g1	0	0	0	-2.77246	0.0108879	7.74	12.72	11.49	1.84	2.6	0.96
c55040_g3	0	0	0	-2.77492	0.0232157	5.16	4.53	5.38	1.22	1.14	0
c49970_g1	0	0	0	-2.77842	0.00378735	126.22	97.64	134.21	9.55	34.7	18.6
c40355_g1	0	0	0	-2.79176	4.5037e-05	47.59	55.9	34.68	11.39	7.67	5.33
c44213_g1	0	0	0	-2.79361	0.0050155	12.06	7.7	15.05	2.42	1.17	2.29
c40810_g1	0	0	0	-2.79696	0.0129921	20.16	22.28	19.41	4.74	3.16	2.78
c43433_g1	NUD14_ARATH	NUD14_ARATH	0	-2.80065	0.00175778	27.24	18.78	18.28	4.14	4.1	2.84
c49757_g1	ARG2_VIGRR	0	0	-2.80639	0.0110305	88.01	105.05	86.09	4.08	14.82	30.81
c26954_g1	CML50_ARATH	CML50_ARATH	0	-2.81544	0.0449187	5.67	5.36	4.11	0	2.28	0
c42819_g2	0	0	0	-2.83444	0.0112391	6.94	15.28	19.96	1.84	3.22	1.84
c51555_g2	0	SBH1_ARATH	0	-2.83509	0.0177726	6.01	4.11	15.58	1.6	1.86	0.61
c31325_g1	0	0	0	-2.83989	0.0434774	37.48	58.36	7.08	2.44	6.64	8.42
c23076_g1	0	0	0	-2.84126	0.016415	41.3	20.49	10.8	4.14	7.8	0
c46075_g1	IBBR_ORYSI	IBBR_ORYSI	0	-2.8435	0.00602612	139.57	64.16	105.19	24.54	13.48	15.46
c25992_g1	0	0	0	-2.85424	0.0243596	11.57	24.58	42.9	1.66	6.29	5.04
c40191_g1	0	0	0	-2.86025	0.0295039	27.81	20.73	8.28	1.44	5.07	2.74
c50218_g1	0	0	0	-2.87011	0.00942727	9.4	5.62	23.89	1.05	2.59	2.56
c55598_g1	NRX2_ORYSJ	NRX2_ORYSJ	0	-2.87318	0.000403413	115.02	50.27	51.05	9.6	11.72	15.23
c40964_g1	ZIP8_ORYSJ	ZIP8_ORYSJ	0	-2.8785	0.0440456	17.96	6.26	5.71	0.32	2.11	2.26
c36957_g1	TSJT1_TOBAC	TSJT1_TOBAC	0	-2.88977	0.00683707	8.24	9.92	20.87	3.24	1.31	1.61
c49949_g1	FER3_MAIZE	FER3_MAIZE	0	-2.89105	0.0266161	93.24	38.4	234.61	7.48	31.78	19.99
c24092_g1	0	0	0	-2.8934	0.00622504	42.98	30.87	24.83	3.84	10.83	1
c36895_g1	0	0	0	-2.89658	0.00984907	27.58	10.75	27.49	2.09	7.09	1.18
c45789_g1	0	0	0	-2.89705	0.028017	6.71	5.05	4.94	0.13	1.54	0.73
c12621_g1	RFS2_ARATH	RFS2_ARATH	0	-2.89913	0.00162392	74.13	19.57	45.38	7.96	4.74	10.43
c56039_g1	GLGB_ORYSJ	GLGB_ORYSJ	0	-2.90103	1.79747e-05	80.75	44.92	59.53	8.16	8.66	13.82
c46796_g2	0	0	0	-2.90649	0.034078	7.05	13.41	3.32	3.58	0	0
c17476_g1	EXOL1_ARATH	EXOL1_ARATH	0	-2.91245	0.0094759	34.39	14.21	12.71	3.02	4.04	2.67
c66863_g1	0	0	0	-2.925	0.0240811	14.18	11.62	15.38	2.36	3.88	0
c83583_g1	0	0	0	-2.92994	0.011477	455.28	195.49	2868.13	126.01	214.92	223.86
c57254_g5	XTH28_ARATH	XTH28_ARATH	0	-2.93351	0.00471489	15.97	22.73	12.04	2.4	3.64	1.78
c40649_g1	0	0	0	-2.93399	0.0155789	71.46	11.1	12.33	4.17	3.75	7.42
c46419_g1	0	0	0	-2.93482	0.025105	4.89	11.96	6.42	0	2.25	1.12
c25948_g1	0	0	0	-2.93603	9.76551e-05	45.4	41.08	51.22	11.87	7	3.01
c54095_g1	LAAT1_CAEEL	YPQ1_YEAST	0	-2.93899	0.0162367	7.03	4.54	27.25	1	2.28	2.59
c48868_g1	EXO_ARATH	EXO_ARATH	0	-2.94153	0.0373725	66.71	4.34	14.1	3.75	2.81	7.16
c4948_g1	GLGB_MAIZE	GLGB_MAIZE	0	-2.94484	0.00579824	16.26	5.07	10.17	0.97	1.84	1.9
c17824_g1	0	0	0	-2.94548	0.0313935	7.24	5.69	5.58	0	0.81	1.8
c15824_g1	0	0	0	-2.94958	0.04636	4.63	19.23	29.88	0	4.72	3.36
c36858_g1	0	0	0	-2.95005	0.0118073	20	9.28	6.68	1.84	3.03	0.5
c45790_g3	SKI27_ARATH	FB316_ARATH	0	-2.95766	0.0257792	112.32	307.22	369.17	48.44	60.88	12.02
c65331_g1	ERF80_ARATH	EF109_ARATH	0	-2.95932	0.00414093	582.08	816.94	147.9	94.55	51.41	105.39
c49051_g1	ACT1_MAIZE	ACT1_MAIZE	0	-2.97307	0.00652164	21.42	15.19	37.78	1.32	4.81	5.19
c38808_g1	0	XIP1_WHEAT	0	-2.97636	0.0325554	6.8	6.26	27.46	2.16	2.95	0.8
c42189_g2	0	0	0	-2.97996	0.0238459	5.22	8.65	7.85	0.53	2.47	0
c25362_g1	0	0	0	-2.98642	0.0313935	9.55	4.16	3.72	0.61	1.73	0
c51565_g1	0	BI1_ORYSJ	0	-2.99115	0.00438547	647.47	568.11	1929.6	78.93	180.77	227.59
c36974_g1	0	0	0	-2.99348	0.0036484	26.64	12.95	9.22	0.88	3.72	2.62
c76977_g1	TYDC1_ARATH	TYDC1_ARATH	0	-2.99351	0.0410116	5.65	5.31	8.7	2.69	0	0
c34084_g1	0	PSBD_ORYNI	0	-2.99461	0.00122959	48.74	22.83	29.4	6.82	2.89	5.83
c37455_g1	ALF5_ARATH	ALF5_ARATH	0	-2.99578	0.0213274	4.45	3.93	6.99	0.57	0.36	1.08
c64179_g1	0	0	0	-3.00038	0.0342572	66.71	451.01	44.62	10.49	30.74	45.59
c74371_g1	GPDL1_ARATH	GPDL1_ARATH	0	-3.00106	0.00308829	12.07	11.94	17.12	2.58	1.62	1.8
c46727_g2	0	0	0	-3.00212	0.00964149	14.71	5.84	34.92	1	4.58	2.51
c38288_g1	0	0	0	-3.00457	0.0241701	3.94	8.09	5.21	1.13	0	1.16
c50661_g2	CHIA_SECCE	CHIA_SECCE	0	-3.00881	0.0279444	27.4	9.43	36.77	0.97	5.74	4.11
c50130_g2	P2C37_ORYSJ	P2C37_ORYSJ	0	-3.0091	0.00276852	56.72	24.45	31.54	4.95	6.49	5.56
c51717_g1	0	0	0	-3.01044	0.0404709	10.42	9.26	3.76	0	1.28	1.96
c80703_g1	0	0	0	-3.01113	0.0162376	4.37	10.09	7.95	1.57	1.48	0
c47740_g1	0	14334_ORYSJ	0	-3.01452	0.00710503	10.89	6.79	18.71	3.59	0.75	0.88
c47125_g2	0	0	0	-3.02144	0.0366974	11.51	3.36	18.57	0.67	2.2	1.83
c10824_g1	0	0	0	-3.02633	0.0247498	9.55	7.21	57.68	3.98	5.62	1.07
c44437_g2	SK1_ORYSJ	SK2_ORYSJ	0	-3.03546	0.0497041	10.15	4.7	18.53	1.19	0.48	3.06
c39094_g1	0	EDL3_ARATH	0	-3.03606	0.00281863	19.73	28.97	14.15	0	7.59	1.32
c43473_g1	0	0	0	-3.04226	0.00588889	29.91	12.47	34.49	1.57	8.07	1.26
c34813_g1	0	0	0	-3.04597	0.00730573	6.42	10.11	8.83	0	1.19	2.24
c38759_g1	0	0	0	-3.04929	7.81657e-06	84.5	74.64	60.93	11.01	11.53	10.05
c51992_g5	0	0	0	-3.0559	0.0107884	15.88	6.65	7.94	3.69	0.19	0.32
c4768_g1	0	C71D6_SOLCH	0	-3.06743	0.0378445	6.3	7.59	3.89	1.67	0	0.59
c37965_g1	ASR1_SOLLC	0	0	-3.07501	0.042639	42.64	182.26	73.3	2.04	11.55	30.59
c48332_g1	PME51_ARATH	PME51_ARATH	0	-3.07885	0.0393477	18.92	10.35	230.09	17.22	5.02	15.94
c46238_g5	GLT2_ORYSJ	GLT2_ORYSJ	0	-3.08305	0.00153762	41.42	67.26	21.69	3.19	13.02	1.94
c45206_g1	0	0	0	-3.09199	0.0367649	3.01	4.93	9.95	0	0	2.23
c43401_g1	0	0	0	-3.10754	0.0285259	39.48	16.62	5.2	1.96	0.41	6.37
c80888_g1	GRP2_NICSY	GRP2_NICSY	0	-3.11441	0.0380433	110.61	44.42	613.79	28.74	45.35	33.43
c25548_g1	0	0	0	-3.1155	0.0322499	8.79	2.59	10.67	0.91	0	1.89
c54429_g1	0	0	0	-3.11714	0.0244519	24.29	15.58	9.13	6.73	0	0
c53491_g2	0	0	0	-3.12003	0.0325554	10.49	9.68	136.38	8.85	5.32	7.74
c48776_g5	0	0	0	-3.12932	0.0410116	5.98	2.14	6.05	0.16	0.84	0.62
c35259_g1	0	0	0	-3.1306	0.0290476	15.55	1.25	8.23	0.7	1.32	1.15
c53947_g2	0	0	0	-3.13548	4.3238e-05	39.05	45.79	29.6	7.11	4.71	3.98
c42418_g1	0	0	0	-3.13584	0.00258245	41.53	16.94	16.74	4.96	3.45	1.85
c49791_g1	0	0	0	-3.13814	0.00883526	87.62	71.81	137.43	1.27	26.04	12.72
c32509_g1	C71Z6_ORYSJ	C7D55_HYOMU	0	-3.14241	0.0372053	5.45	5.59	10.09	0.17	1.25	1.15
c14701_g1	0	0	0	-3.14365	0.0370166	27.46	1.7	12.84	2.51	2.95	0
c71221_g1	0	0	0	-3.14483	0.00579824	11.12	7.2	6.63	1.6	1.51	0
c2145_g1	0	0	0	-3.15222	0.0281895	18.44	22.27	11.82	0.71	5.99	0
c42776_g2	0	0	0	-3.15274	0.0036484	36.75	10.18	21.03	1.27	3.61	4.25
c20972_g1	0	0	0	-3.15503	0.000403413	14.3	14.61	16.12	3.4	1.6	0.89
c8846_g1	0	PTR1_ARATH	0	-3.1613	0.00843008	11.33	10.32	42.83	1.94	2.77	3.82
c38098_g1	COPT1_ORYSJ	COPT1_ORYSJ	0	-3.17183	0.00422408	11.98	8.37	8.06	1.27	2.24	0
c27746_g1	PIP11_ORYSJ	PIP11_ORYSJ	0	-3.18011	0.0345601	28	26.82	4.43	1.95	0.92	5.05
c55504_g1	VAR3_ARATH	VAR3_ARATH	0	-3.1835	0.0315135	2.57	4.88	7.82	0	1.68	0
c63788_g1	0	0	0	-3.18894	0.00422408	7.02	9.21	8.9	2.31	0.72	0
c75508_g1	0	0	0	-3.19291	0.0140866	14.18	11.51	3.83	2.76	0.87	0
c36140_g1	0	0	0	-3.1974	0.0213481	2.14	6.29	6.63	0.43	1.21	0
c41377_g1	0	PER45_ARATH	0	-3.19824	0.000269263	28.33	55.93	60.08	10.34	2.91	6.03
c28370_g1	0	0	0	-3.19827	0.00479617	20.5	8.11	9.54	1.96	1.26	1.58
c64074_g1	0	0	0	-3.19849	0.0338656	13.69	4.53	4.53	0	2.65	0
c41076_g2	P2C51_ORYSJ	P2C51_ORYSJ	0	-3.20228	4.86977e-05	42.71	24.36	77.13	4.18	6.69	8.16
c57550_g1	0	0	0	-3.20767	0.0179352	104.41	18.54	57.91	8.19	2.01	14.59
c41857_g1	0	0	0	-3.20878	0.0407818	5.83	2.74	2.55	0	1.1	0
c47989_g1	HYES_PIG	HYES_PIG	0	-3.21027	0.0430814	7.98	6.84	2.44	1.34	0.44	0.15
c56542_g4	ACT7_ORYSI	ACT7_ORYSI	0	-3.21635	0.00515631	35.64	24.08	101.92	3.11	8.21	9.73
c56351_g3	0	0	0	-3.2207	0.000106724	45.85	40.49	33.99	3.52	8.51	3.41
c74785_g1	0	0	0	-3.2232	0.000688197	20.35	22.91	13.41	3.84	0	3.4
c12773_g1	0	0	0	-3.22462	0.0213481	5.49	11.34	68.27	2.79	4.8	3.11
c46238_g3	GLT1_ORYSJ	GLT1_ORYSJ	0	-3.22814	0.0300739	2.58	7.34	4.08	0	0.69	0.77
c40718_g2	0	0	0	-3.22889	0.0471055	6.27	10.49	2.96	0	0.33	1.91
c37356_g2	0	0	0	-3.23381	0.000667292	39.51	30.58	11.85	2.82	2.22	5.52
c40184_g1	0	0	0	-3.2395	0.0235176	9.17	30.57	11.45	2.57	3.63	0
c42955_g2	0	0	0	-3.24122	0.00484828	8.54	16.63	41.81	3.36	0	5.17
c60988_g1	0	0	0	-3.24145	0.0145767	6.84	2.72	14.87	1.4	0	1.43
c23336_g1	0	0	0	-3.24801	0.00114295	109.51	54.57	40.01	1.99	9.58	14.93
c79538_g1	0	0	0	-3.24833	0.0240384	163.65	71.42	24.28	18.41	14.6	0
c39052_g1	0	0	0	-3.2487	0.0381995	6.13	6.29	7.06	2.16	0	0
c44158_g1	0	0	0	-3.25096	0.0260109	29.79	2.11	100.74	3.17	5.99	7.65
c18279_g1	0	0	0	-3.2523	0.00513756	8.44	12.79	4.3	1.71	1.22	0
c80065_g1	0	0	0	-3.25815	0.00976068	4.64	8.61	10.43	1.33	0	1.36
c69706_g1	0	0	0	-3.26302	0.0156846	5.35	3.96	4.96	0	1.45	0
c32166_g1	0	0	0	-3.27183	0.020851	6.25	3.69	9.12	0.81	0.38	0.87
c53784_g2	CXE18_ARATH	CXE18_ARATH	0	-3.28449	0.0149324	7.37	4.42	8.43	0	0.51	1.68
c6455_g1	0	0	0	-3.28787	0.0414313	1.63	5.31	5.38	1.17	0	0
c61945_g1	0	0	0	-3.28928	0.0235176	1.82	14.4	7.24	0	1.23	1.34
c16948_g1	0	0	0	-3.29111	0.0378082	5.89	2.1	4.59	0.62	0.58	0
c38541_g1	TLP1_PRUPE	TLP1_PRUPE	0	-3.29797	0.00900878	12.04	6.45	4.85	0.71	0.41	1.45
c49682_g1	CND2_ARATH	CND2_ARATH	0	-3.3011	0.0108494	7.52	4.31	7.81	0.48	0.79	0.81
c33260_g2	0	0	0	-3.30129	0.0315308	5.46	5.05	5.06	1.57	0	0
c24762_g1	0	0	0	-3.31026	0.00240753	17.07	12.49	23.04	1.06	5	0
c37166_g1	GLGL1_HORVU	GLGL1_HORVU	0	-3.31325	9.76551e-05	107.28	41.28	41.14	10.49	4.88	8.28
c21161_g1	0	0	0	-3.31402	0.023233	21.74	15.13	31.05	0	6.88	0.88
c23096_g1	0	0	0	-3.31542	0.0393477	1.68	3.91	7.22	1.2	0	0
c45699_g2	CRF4_ARATH	0	0	-3.31601	0.00810801	18.51	5.65	8.35	1.19	0.26	2.26
c8380_g1	0	0	0	-3.31616	0.0171066	3.83	5.69	5.41	0	1.46	0
c80695_g1	0	0	0	-3.32051	0.0188235	6.51	3.81	8.79	0	0.77	1.21
c57842_g1	0	0	0	-3.32059	0.00996634	8.1	7.48	13.79	1.66	1.57	0
c34890_g1	0	0	0	-3.32363	0.011373	17.68	4.15	7.89	1.07	0.76	1.49
c47549_g1	0	CHI6_ORYSJ	0	-3.32657	0.00175414	118.04	95.53	25.47	14.62	8.05	6.71
c23390_g1	0	0	0	-3.32824	0.000688197	44.1	14.76	24.49	5.06	4.77	0
c80350_g1	LRK81_ARATH	0	0	-3.32929	0.0449923	14.98	1.6	10.39	0	2.87	0
c39292_g1	0	0	0	-3.33456	0.00566774	24.86	12.94	11.85	0	5.57	0
c56727_g4	0	0	0	-3.33528	0.0466933	6.49	3.03	6.5	0	0	1.59
c49503_g2	M2K7_ARATH	M2K7_ARATH	0	-3.3444	0.00247218	17.03	16.76	7.45	1.77	1.46	1.43
c8032_g1	0	0	0	-3.34804	0.0025753	77.97	26.85	49.12	1.65	6.6	10.25
c46081_g1	0	0	0	-3.35118	0.00551254	601.49	155.57	1008.18	24.35	92.15	95.39
c39800_g1	0	0	0	-3.3521	0.00219571	24.35	26.71	142.11	3.87	11.58	7.09
c30527_g1	DSP4_CASSA	DSP4_CASSA	0	-3.35412	0.0025753	9.02	9.09	8.08	0	0.87	1.92
c23147_g1	LOX21_HORVU	LOX21_HORVU	0	-3.36025	0.0268249	5.49	84.8	21.21	3.55	1.98	7.76
c49942_g1	0	0	0	-3.36504	0.00187187	84.91	22.76	37.34	3.09	6.28	7.81
c44158_g3	WRK51_ARATH	WRK51_ARATH	0	-3.36655	0.0106214	48.77	14.5	23.11	1.48	1.87	6.88
c51676_g2	XIP1_ORYSJ	XIP1_ORYSJ	0	-3.37169	0.00790479	22.8	5.4	149.93	3.67	8.23	8.8
c75062_g1	0	0	0	-3.37997	0.0472719	1.48	7.63	3.43	0	0	1.1
c47828_g1	ANXD1_ARATH	ANXD1_ARATH	0	-3.39589	0.00484828	43.79	18.35	82.33	3.33	3.91	9.58
c43209_g1	PER30_ARATH	PER30_ARATH	0	-3.39813	0.0256336	15.96	2.77	32.56	1.6	1.88	2.15
c37792_g1	0	0	0	-3.39913	0.000214464	19.51	20.73	46.87	2.08	6.82	0.73
c62309_g1	0	0	0	-3.40414	0.0179667	345.03	88.82	195.24	13.86	9.13	53.45
c42988_g1	0	0	0	-3.4124	0.0195513	14.24	7.48	1.93	1.13	0.88	0.36
c46496_g1	COR2_PAPSO	COR2_PAPSO	0	-3.41892	0.0389432	14.74	6.02	26.83	0.07	3.46	1.48
c46238_g8	GLT2_ORYSJ	GLT2_ORYSJ	0	-3.42722	0.0110979	7.53	14.83	3.13	0	1.68	0.85
c34161_g1	0	0	0	-3.42747	0.0342548	5.43	2.15	3.78	0	0.91	0
c52238_g1	PUB35_ARATH	PUB35_ARATH	0	-3.43227	0.00141393	21.32	9.41	9.24	2.63	1.02	0.57
c42149_g1	0	0	0	-3.4405	0.0244519	10.8	8.7	3.21	0	2.17	0
c25089_g1	0	0	0	-3.44534	0.0405338	23.83	4.69	198.12	3.6	11.62	9.63
c82150_g1	0	0	0	-3.44673	0.0407818	16.14	20	68.78	1.29	4.85	5.27
c40140_g2	0	0	0	-3.44936	0.0106285	4.97	5.67	3.26	0	1.18	0
c28086_g1	0	0	0	-3.4499	0.00879493	18.12	12.56	13.25	1.75	2.48	0.32
c58643_g1	0	0	0	-3.45452	0.0113989	5.36	4.64	11.56	0	1.3	0.73
c12842_g1	0	0	0	-3.46197	0.0472585	1.86	3.22	4.98	0	0.73	0
c44576_g1	ACCO1_ORYSI	ACCO1_DORSP	0	-3.47817	0.0165152	10.14	16.62	1.61	2.09	0.56	0.12
c13675_g1	0	0	0	-3.4793	0.00192692	12.52	12.84	10.74	1.07	2.52	0
c23395_g1	AX10A_SOYBN	A10A5_SOYBN	0	-3.47971	0.00304983	9.45	7.06	6.65	1.61	0.57	0
c40969_g1	CNR13_MAIZE	CNR13_MAIZE	0	-3.48421	0.00456843	9.33	5.91	8.72	1.72	0.54	0
c34902_g1	0	0	0	-3.48668	0.00790479	8.05	5.39	30.47	1.63	1.02	1.81
c42567_g1	NOIL_ELAOL	0	0	-3.49182	0.00471489	44.91	10.78	39.78	2.85	1.06	6.46
c53841_g1	0	CKX5_ORYSJ	0	-3.50756	0.000174872	88.41	42.63	32.84	2.24	5.01	10.49
c8601_g1	0	0	0	-3.51449	0.0107146	10.87	5.45	20.52	0	0.46	3.18
c50650_g1	HOX24_ORYSI	HOX24_ORYSI	0	-3.5156	0.00389048	347.44	108.67	613.36	40.7	27.62	48.54
c47994_g4	0	0	0	-3.51621	0.0193879	8.8	21.81	1.54	0.71	1.8	0.55
c52860_g2	EDL3_ARATH	0	0	-3.51678	0.00315688	338.55	386.18	57.98	17.43	22.35	46.24
c44456_g2	0	0	0	-3.51813	0.0311264	6.65	0.9	18.64	1.19	0.37	0.88
c70807_g1	0	PFKA1_ARATH	0	-3.52345	0.0116115	17.06	15.78	87.04	2.08	5.85	4.38
c43681_g3	0	ENL2_ARATH	0	-3.52371	0.00175414	46.62	16.25	58.44	1.05	3.33	8.46
c24225_g1	BGL26_ORYSJ	BGL26_ORYSJ	0	-3.52539	0.0346366	3.78	4.6	2.85	0	0	0.81
c56860_g4	0	0	0	-3.52772	0.0058803	8.24	6.41	6.42	0	0.69	1.18
c73771_g1	0	0	0	-3.53204	0.0045723	124.36	156.58	343.44	18.98	21.46	25.93
c41733_g1	THN3_HORVU	THN6_HORVU	0	-3.53262	0.00258245	3565.74	17907.3	10113.9	263.97	327.63	2942.43
c12722_g1	0	0	0	-3.54	0.0116661	2.8	10.44	9.97	1.03	0.49	0.55
c44437_g1	SK1_ORYSJ	SK1_ORYSJ	0	-3.5461	0.0114398	31.37	23.13	99.06	3.57	1.74	10.97
c56437_g2	PHSL_IPOBA	PHSL_IPOBA	0	-3.55023	0.00037722	28.31	11.76	46.68	2.55	4.17	1.99
c25944_g1	0	CCR2_ARATH	0	-3.55114	0.0259496	6.28	13.1	66.19	0.6	4.25	3.64
c13665_g1	0	OCT2_ARATH	0	-3.55621	0.0136701	29	13.65	50.64	0	6.17	3.03
c84310_g1	0	0	0	-3.5736	0.00890861	5.9	3.45	8.1	0	1.41	0
c69001_g1	DNLI4_ORYSJ	DNLI4_ORYSJ	0	-3.58354	0.0353482	6.78	8.21	1.19	1.28	0	0
c35504_g1	0	0	0	-3.6061	0.0193485	7.66	2.05	7.47	0.77	0.32	0.26
c47438_g1	0	0	0	-3.61574	0.00551254	55.54	7.24	142.87	5.97	2.66	12.21
c63767_g1	0	0	0	-3.61753	0.0292515	11.18	1.44	12.75	0	0.49	1.69
c73962_g1	0	0	0	-3.61845	0.0313411	5.21	8.32	2.86	0.61	0	0.65
c15870_g1	0	0	0	-3.62216	0.0398531	2.39	4.32	2.47	0	0	0.52
c19496_g1	0	0	0	-3.62889	0.00952851	6.53	6.68	5.25	0	1.44	0
c14387_g1	0	0	0	-3.631	0.0179036	3.92	3.18	4.43	0	0.75	0
c43172_g2	0	0	0	-3.66065	0.0187904	4.64	4.35	4.81	0.95	0	0
c51993_g1	DDC_CATRO	DDC_CATRO	0	-3.66091	0.00299472	24.81	8.37	8.16	1.93	1.51	0.22
c26899_g1	0	0	0	-3.66792	0.0292515	12.01	5.05	51.3	0	5.93	0
c3127_g1	0	0	0	-3.69417	0.0108487	4.89	3.46	4.44	0	0.82	0
c48745_g1	Y3471_ARATH	Y3471_ARATH	0	-3.69911	0.0144313	6.45	35	9.12	0	4.26	0
c56316_g9	0	0	0	-3.70144	0.0444166	6.97	11.02	0.64	0	0.77	0.6
c44380_g1	0	0	0	-3.7071	0.00925506	71.08	71.58	126.72	1.18	21.2	1.22
c61072_g1	0	0	0	-3.70726	0.0328418	17.63	4.89	1.19	0.36	0.34	1.18
c45246_g1	OMT17_ORYSJ	OMT17_ORYSJ	0	-3.70837	0.0343142	8.07	2.98	1.62	0.18	0.34	0.28
c74724_g1	0	0	0	-3.70968	0.041418	6.08	2.82	10.73	1.46	0	0
c46727_g1	0	0	0	-3.70993	3.87516e-06	54.77	26.17	47.79	1.57	3.7	6.61
c26520_g1	0	0	0	-3.71493	0.00248068	131.04	41.4	331.49	3.54	22.25	20.63
c22642_g1	TCPG_ARATH	TCPG_ARATH	0	-3.71799	0.0104975	17.08	12.47	96.65	2.14	1.01	8.59
c15773_g1	0	0	0	-3.74014	0.033937	1.31	4.16	4.31	0	0	0.5
c49761_g1	0	0	0	-3.74403	0.0396438	3.94	4.94	1.56	0.56	0	0
c12187_g1	0	0	0	-3.74876	0.0325554	15.75	2.45	38.75	1.03	2.26	1.5
c48198_g2	0	0	0	-3.7509	0.00421978	10.73	4.6	6.28	0	1.58	0
c41076_g1	0	0	0	-3.75167	0.0312575	7.37	3.21	2.99	0	0	0.85
c47387_g2	RGA4_SOLBU	RGA4_SOLBU	0	-3.75511	0.0454616	3.09	1.49	5.85	0.55	0	0
c80988_g1	0	0	0	-3.75668	0.0301198	5.35	5.94	9.22	0	1.45	0
c42124_g2	0	0	0	-3.75904	0.0269468	6.1	2	60.85	2.62	1.59	1.66
c32461_g1	0	0	0	-3.76402	0.0100992	10.09	10.98	71.34	1.59	4.18	2.08
c78348_g1	0	0	0	-3.7773	0.0337687	5.63	2.39	16.55	0.37	1.41	0
c50237_g1	0	0	0	-3.78459	0.0240384	7.51	2.82	6.94	0.48	0.3	0.37
c32290_g1	IQD1_ARATH	IQD1_ARATH	0	-3.79221	0.0469484	2.35	1.56	10.85	0.12	0.23	0.56
c48188_g1	ACCO3_PETHY	ACCO3_PETHY	0	-3.79936	0.000233976	107.85	168.59	20.48	13.84	5.41	7.11
c76082_g1	0	0	0	-3.80684	0.0025753	6.43	10.92	10.94	0	0.77	1.33
c72948_g1	0	0	0	-3.80788	0.00258245	11.74	7.29	21.08	0.17	2.55	0.38
c21765_g1	0	0	0	-3.82675	0.0036484	5.58	5.25	13.49	0.88	0.83	0
c2423_g1	0	0	0	-3.8302	0.033788	1.19	10.11	3.15	0.85	0	0
c36743_g1	0	0	0	-3.83329	0.0285259	5.14	1.06	6.67	0.44	0.27	0
c4512_g1	0	0	0	-3.84429	0.000624564	20.03	27.83	23.71	1.97	3.71	0
c45746_g1	0	0	0	-3.84844	0.0179055	61.23	10.56	14.43	1.58	0.83	4.84
c31117_g1	0	0	0	-3.85606	0.0125363	4.97	7.32	3.75	0	0.96	0
c86322_g1	0	0	0	-3.85797	0.0125363	11.56	9.73	53.57	1.51	1.43	3.07
c64769_g1	HMDH3_ORYSJ	HMDH3_ORYSJ	0	-3.87219	0.00460836	23.36	12.34	62.61	0	4.54	3.24
c11903_g1	0	0	0	-3.8839	0.038023	2.84	5.32	1.49	0.4	0	0
c50026_g1	SBT16_ARATH	SBT16_ARATH	0	-3.90924	0.00433324	12.63	7.83	55.79	2.36	0.98	2.57
c55974_g4	0	0	0	-3.9171	0.0216235	3.52	2.19	4.42	0	0.42	0
c61871_g1	XYL2_ARATH	XYL2_ARATH	0	-3.92421	0.00186795	15.37	15.14	8.26	1.38	0	1.41
c69186_g1	0	0	0	-3.92536	0.00305492	5.85	6.84	4.35	0	0.98	0
c80775_g1	0	0	0	-3.92721	0.0432726	13.91	3.11	10.93	1.89	0	0
c20380_g1	0	0	0	-3.93918	0.0424463	3.83	3.31	13.78	0	1.25	0
c40387_g1	0	0	0	-3.94148	0.0136701	5.88	5.93	89.72	2.42	1.71	3.66
c17611_g1	0	0	0	-3.94172	0.00240753	6.64	5.51	7.59	0	1.18	0
c51314_g2	P5CS_ORYSJ	P5CS_ORYSJ	0	-3.94334	0.000647695	16.67	8.1	48.64	1.71	2.03	1.74
c51225_g4	0	DIV_ANTMA	0	-3.94393	4.38504e-05	70.86	43.29	139.94	8.69	9.25	1.76
c40151_g1	0	0	0	-3.94981	0.017476	2.52	4.32	15.54	0	0.42	0.96
c199_g1	0	OCT2_ARATH	0	-3.95721	0.0458457	6.43	0.53	4.35	0	0.49	0
c72870_g1	PPA1_ARATH	PPA1_ARATH	0	-3.95967	0.00927648	3.34	5	13.51	0.68	0.64	0
c1313_g1	0	0	0	-3.96077	0.0149586	4.55	2.53	8.2	0	0.8	0
c42868_g2	U89A2_ARATH	0	0	-3.97573	0.0154579	3.94	5	5.73	0	0.74	0
c45869_g1	HFC2B_ORYSJ	HFC2B_ORYSJ	0	-3.98989	0.0036484	13.91	2.7	7.51	0.07	1.22	0.18
c52816_g2	0	0	0	-3.99491	0.00434158	41.97	546.19	143.03	10.37	30.77	13.44
c38742_g1	0	0	0	-3.99923	0.0154579	12.74	3.31	4.37	0.09	0.49	0.6
c44945_g3	0	0	0	-4.02253	0.0426977	21.68	30.74	348.42	13.77	7.75	8.5
c10887_g1	0	0	0	-4.03292	0.0475024	2.93	4.96	4.1	0	0.49	0
c45869_g2	HFC2A_ORYSJ	HFC2A_ORYSJ	0	-4.03611	7.81657e-06	43.47	17.75	33.46	1.37	3.01	2.37
c33649_g1	CCR1_ARATH	CCR1_ARATH	0	-4.04605	0.0342883	2.6	2.86	27.6	0.21	1.79	0
c46001_g1	ACCO1_ARATH	ACCO1_ARATH	0	-4.04644	0.0482947	1.6	3.54	279.08	1.43	11.39	7.35
c44380_g2	0	0	0	-4.05698	0.000211802	22.35	28.86	40.45	1.94	3.02	1.4
c6021_g1	VPS2B_ARATH	VPS2B_ARATH	0	-4.06377	0.0462509	4.23	0.75	22.36	0	0.48	1.13
c36140_g2	WRK19_ARATH	WRK19_ARATH	0	-4.06736	0.00568889	2.88	7.1	6.89	0	0.83	0
c1854_g1	0	0	0	-4.07486	0.0315308	7.59	1.75	3.15	0	0	0.51
c22477_g1	0	0	0	-4.09584	0.040473	6.36	2.12	2.16	0	0	0.36
c52216_g2	0	0	0	-4.09757	0.0244169	5.38	8.33	27.28	0	1.21	1.32
c26883_g1	0	0	0	-4.10918	0.0407818	5.67	1.17	30.94	1.14	0.54	0.61
c57527_g1	0	0	0	-4.1103	0.00138466	26	14.71	22.99	0.85	2.18	1.11
c38044_g1	0	0	0	-4.11142	0.0176933	9.69	16.58	12.2	0	1.68	0.63
c406_g1	0	0	0	-4.12132	0.000740464	12.02	11.19	12.43	0	1.34	0.78
c42851_g1	BH094_ARATH	BH096_ARATH	0	-4.12294	0.0343926	16.42	2.33	56.27	0	2.88	1.94
c42740_g1	0	0	0	-4.12966	0.0135011	2.11	28.51	6.26	0.75	1.41	0
c53688_g1	DNJB8_MOUSE	DNAJ_THEAC	0	-4.14723	5.28716e-06	137.8	64.09	149.89	5.55	8.7	9.98
c8414_g1	0	0	0	-4.15742	0.0476856	122.9	1.15	343.33	8.72	6.56	17.3
c52051_g1	LAC15_ORYSJ	LAC15_ORYSJ	0	-4.17124	0.000110237	49.04	5.86	58.49	1.76	2.73	2.91
c28162_g1	0	0	0	-4.17634	0.00953693	13.1	7.27	2.36	0.42	0	0.74
c5094_g1	0	0	0	-4.1774	0.00890169	8.94	7.87	1.57	0.85	0	0
c46870_g2	SWT15_ORYSJ	SWT15_ORYSJ	0	-4.19397	0.0309933	80.72	9.15	12.85	5.61	0.21	0.93
c69683_g1	EXOL5_ARATH	EXOL5_ARATH	0	-4.19568	0.0313935	7.38	3.64	49.65	1.38	0.78	1.53
c46517_g1	GASAA_ARATH	PMLN_PRUPE	0	-4.21228	0.00535646	20.19	5.17	8.37	0.37	0.19	1.31
c45491_g2	U74F1_ARATH	U74F1_ARATH	0	-4.21245	0.0188288	11.53	1.24	6.33	0.16	0.7	0
c50604_g1	LTI65_ARATH	0	0	-4.21597	0.00696321	37.23	2	91.78	3.81	3.58	0.8
c9978_g1	0	0	0	-4.22557	0.00406423	6.22	3.24	10.94	0	0.93	0
c43143_g1	ADC2_ORYSJ	ADC2_ORYSJ	0	-4.23911	0.00471489	210.86	401.3	154.93	0.8	21.94	26.93
c11437_g1	ANXD1_ARATH	ANXD1_ARATH	0	-4.24166	9.76551e-05	58.35	21.61	62.87	1.37	2.78	4.86
c33858_g1	0	0	0	-4.2487	0.0425152	5.91	0.61	2.79	0	0.19	0
c36306_g2	0	0	0	-4.25487	0.0466933	2.35	0.52	7.13	0.23	0	0
c71414_g1	C74A3_ORYSJ	C74A3_ORYSJ	0	-4.25714	0.0394905	3.36	1.59	39.15	0.8	0	1.67
c26460_g1	P2C51_ORYSJ	P2C51_ORYSJ	0	-4.26552	0.00139946	40.62	30.29	16.68	0	2.96	2.25
c72438_g1	0	0	0	-4.2687	0.033418	13.69	16.31	106.06	8.42	0	0
c30013_g1	0	PER29_ARATH	0	-4.28266	0.00765824	27.29	2.19	73.15	2.17	1.28	2.71
c51225_g3	DIV_ANTMA	DIV_ANTMA	0	-4.30057	0.000612574	16.25	9.96	47.15	1.89	2.19	0.06
c27494_g1	0	0	0	-4.30882	0.0467003	2.65	1.87	2.19	0	0	0
c75208_g1	0	0	0	-4.31503	0.0466302	3.14	2.36	1.24	0	0	0
c78730_g1	VPS2B_ARATH	VPS2C_ARATH	0	-4.31997	0.00664245	6.1	4.39	17	0	0.29	1
c28444_g3	0	0	0	-4.32307	0.0454616	2.89	2.3	1.59	0	0	0
c65477_g1	0	0	0	-4.32649	0.0214154	18.86	2.42	55.1	3.62	0.68	0
c77688_g1	0	0	0	-4.33116	0.0310917	0.85	3.18	23.13	0	0	1.26
c59814_g1	0	0	0	-4.33119	0.0465904	2.96	0.94	2.92	0	0	0
c78774_g1	FB253_ARATH	FB253_ARATH	0	-4.34303	0.00754033	11.63	4.19	64.24	1.76	0.74	1.99
c76116_g1	0	0	0	-4.34569	0.0479338	3.57	0.97	2.35	0	0	0
c64502_g1	PHYC_ORYSJ	PHYC_ORYSI	0	-4.348	0.00566774	2.48	19.06	4.62	0	0.55	0.62
c45448_g1	0	0	0	-4.34904	0.0425016	1.88	3.06	1.97	0	0	0
c79420_g1	PLP3_ARATH	PLP3_ARATH	0	-4.3494	0.0408449	3.43	1.3	11.8	0.3	0.28	0
c37530_g1	PLP1_ARATH	PLP1_ARATH	0	-4.35299	0.0477188	11.7	0	29.87	0	0.65	1.46
c62842_g1	0	0	0	-4.36142	0.00511295	4.26	4.09	4.57	0.17	0	0.19
c27510_g2	EXLB1_ORYSJ	EXLB1_ORYSJ	0	-4.36676	0.0411153	1.96	1.81	3.23	0	0	0
c45788_g1	CDR1_ARATH	CDR1_ARATH	0	-4.37403	0.0188407	38.4	17.55	217.55	3.33	2.91	9.94
c46686_g4	0	0	0	-4.38078	0.033788	1.18	0.68	136.21	2.03	3.72	1.83
c37583_g1	SBT12_ARATH	SBT12_ARATH	0	-4.39445	0.0179352	4.29	2.15	36.52	0.92	0.15	1.05
c3496_g1	0	0	0	-4.39513	0.036868	9.91	2.99	2.25	0.48	0	0
c2358_g1	0	0	0	-4.40228	0.0466302	11.27	3.34	60.12	3.15	0	0.86
c55771_g4	PFKA1_ARATH	PFKA1_ARATH	0	-4.40481	0.000596219	19.37	10.56	70.37	0	2.52	2.89
c19642_g1	0	0	0	-4.40546	0.0367693	1.66	2.62	2.92	0	0	0
c10704_g1	0	0	0	-4.41124	0.0360836	2.31	3.09	1.83	0	0	0
c14405_g1	0	0	0	-4.42464	0.00788019	4.34	3.74	30.87	1.23	0.58	0
c28590_g1	0	0	0	-4.42573	0.0429519	1.95	1.51	3.85	0	0	0
c53887_g2	SCP19_ARATH	SCP19_ARATH	0	-4.42696	0.0158856	3.32	2.01	5.45	0	0.2	0
c66748_g1	HIPL2_ARATH	HIPL2_ARATH	0	-4.43197	0.0343096	2.24	2.16	2.94	0	0	0
c40032_g1	0	0	0	-4.43201	0.013549	16.76	0.61	53.18	0.92	2.6	0
c37326_g2	0	0	0	-4.43405	0.0346243	3.33	2.92	1.1	0	0	0
c63474_g1	0	0	0	-4.43569	0.033788	1.68	2.35	3.33	0	0	0
c63556_g1	0	0	0	-4.43957	0.033788	3.49	2.74	1.15	0	0	0
c19957_g1	0	0	0	-4.44284	0.00996634	10.43	12.73	1.06	0.97	0	0
c63128_g1	0	0	0	-4.44364	0.0094759	1.32	9.53	31.99	0.36	1.02	0.61
c39874_g1	0	LEA3_MAIZE	0	-4.44366	0.00360214	693.69	77.39	273.09	36.11	18.14	4.95
c64213_g1	0	0	0	-4.44582	0.0477515	2.99	0	105.76	0.71	0.67	4.48
c14694_g1	0	0	0	-4.45239	0.00622504	5.23	3.84	12.27	0	0.78	0
c52622_g2	0	0	0	-4.45718	0.000174872	21.03	10.35	68.89	1.23	3.46	0.44
c60743_g1	0	0	0	-4.46951	0.0446519	0.88	4.92	1.75	0	0	0
c24359_g1	0	0	0	-4.47061	0.0410116	2.67	1.01	3.87	0	0	0
c26253_g1	0	0	0	-4.47746	4.6292e-06	38.43	74.55	173.76	0.7	5.92	8.86
c8687_g2	PPR45_ARATH	PPR45_ARATH	0	-4.47874	0.0337687	3.88	2.17	1.54	0	0	0
c46015_g2	GSTX3_TOBAC	GSTU8_ARATH	0	-4.485	0.00406423	108	38.03	1234.88	41.56	19.19	14.76
c46740_g1	0	0	0	-4.49567	0.00456843	19.12	17.68	138.46	1.79	5.69	1.41
c41137_g1	0	0	0	-4.50071	0.000714599	61.58	38.44	15.11	1.05	4.33	0.4
c27378_g1	0	0	0	-4.50261	0.0338656	1.16	4.27	2.3	0	0	0
c61341_g1	0	NRX2_ORYSJ	0	-4.51762	0.00421978	4.58	2.81	5.76	0	0.29	0
c74413_g1	0	0	0	-4.52812	0.0260996	3.59	2.5	1.78	0	0	0
c27719_g1	0	0	0	-4.538	0.013891	5	3.9	16.22	0.47	0.44	0
c45191_g1	DHN3_HORVU	DHN3_HORVU	0	-4.54077	0.0370393	17.35	1.86	0.86	0.24	0.23	0.19
c8822_g1	0	0	0	-4.5433	0.00949829	10.21	1.28	13.94	0	0.92	0
c33290_g1	0	0	0	-4.54912	0.00803362	12.54	1.5	53.34	1.75	0.99	0.38
c28256_g1	0	0	0	-4.55075	0.0444166	5.88	1.23	0.86	0	0	0
c69840_g1	0	0	0	-4.55439	0.0274834	3.1	2.87	2.05	0	0	0
c33748_g2	0	0	0	-4.55487	0.0346243	20.64	14.33	0	0	1.4	0
c51307_g6	0	0	0	-4.55516	0.0356388	10.86	0	12.74	0	0.81	0
c53146_g7	WRK41_ARATH	WRK46_ARATH	0	-4.55716	0.00422408	13.66	1.49	45.17	0.68	1.23	0.82
c46015_g3	GST23_MAIZE	GST23_MAIZE	0	-4.56093	0.00497514	9.92	2.6	58.46	1.83	0.62	0.85
c46686_g2	LRX4_ARATH	LRX3_ARATH	0	-4.57615	0.0360753	0.42	1.17	39.84	0.34	0.96	0.39
c72614_g1	0	0	0	-4.59169	0.0269033	3.48	0.57	4.19	0	0	0
c80461_g1	0	0	0	-4.59236	0.00872831	20.83	0.83	10.29	0	0.58	0.65
c32620_g2	0	0	0	-4.59271	0.0309583	3.57	3.46	1.21	0	0	0
c80520_g1	0	0	0	-4.59809	0.0257498	1.97	4.69	1.62	0	0	0
c63152_g1	RFS2_ARATH	RFS2_ARATH	0	-4.59824	0.0210813	2.76	3.24	2.28	0	0	0
c4324_g1	0	0	0	-4.60323	0.0209323	2.36	3.15	2.8	0	0	0
c15400_g1	0	0	0	-4.60847	0.047432	5.65	0.59	2.07	0	0	0
c78418_g1	0	0	0	-4.6086	0.011477	8.58	2.26	4.31	0.35	0	0
c52787_g3	RCCR_HORVU	RCCR_HORVU	0	-4.61479	0.0242327	2.95	1.7	3.73	0	0	0
c33187_g1	0	0	0	-4.62155	0.0285259	3.1	1.91	3.41	0	0	0
c28082_g1	0	0	0	-4.62577	0.0202722	2.26	0.79	27.87	0.58	0.53	0
c22443_g1	0	CBL11_ARATH	0	-4.62601	0.038721	2.07	0.65	25.53	0.99	0	0
c366_g1	0	0	0	-4.64037	0.0414313	1.74	5.65	1.15	0	0	0
c71387_g1	0	0	0	-4.64378	0.0217336	1.96	2.72	3.88	0	0	0
c53719_g1	EXPA2_ORYSJ	EXPA2_ORYSJ	0	-4.65302	0.0197185	5.97	4.18	29.9	1.22	0.32	0
c54671_g1	0	0	0	-4.65423	0.0432558	3.71	0	4.91	0	0	0
c86324_g1	0	0	0	-4.65697	0.00227565	15.04	22.44	4.6	1.66	0	0
c55866_g4	RNHX1_ARATH	RNHX1_ARATH	0	-4.66521	7.56839e-05	29.3	13.96	10.43	1.62	0	0.61
c26979_g2	0	0	0	-4.67106	0.0215951	4.56	2.31	1.85	0	0	0
c66429_g1	0	0	0	-4.68106	0.0162376	3.4	3.14	2.25	0	0	0
c34452_g2	0	0	0	-4.68109	0.0165592	3.4	3.14	2.25	0	0	0
c87535_g1	0	0	0	-4.68843	0.0423149	1.7	6.75	0.39	0	0	0
c25409_g1	0	0	0	-4.69043	0.0158433	2.5	4.02	2.33	0	0	0
c66006_g1	FH4_ORYSJ	FH4_ORYSJ	0	-4.6905	0.0156401	3.65	3.39	1.81	0	0	0
c27849_g1	0	0	0	-4.6952	0.0286064	6.52	0.26	9.25	0	0.34	0
c22517_g2	MAOC_ORYSJ	MAOC_ORYSJ	0	-4.70105	0.033788	2.91	2.36	3.65	0	0	0
c46371_g3	0	0	0	-4.71022	0.000797379	19.6	3.18	18.1	0	1.5	0
c70033_g1	0	0	0	-4.71293	0.0397313	1.68	1.06	6.28	0	0	0
c24957_g1	0	0	0	-4.71299	0.0297119	5.12	0	3.86	0	0	0
c11405_g1	0	0	0	-4.71999	0.0025753	5.46	5.62	9.61	0.17	0	0.38
c38533_g1	0	0	0	-4.73093	0.0240384	0.64	4.24	4.25	0	0	0
c40686_g1	CIPKJ_ORYSJ	CIPKC_ORYSJ	0	-4.74275	0.0132295	2.76	3.24	3.19	0	0	0
c47444_g2	0	0	0	-4.74429	0.00698029	13.53	0.56	30.67	0.84	0.79	0
c35475_g1	0	0	0	-4.74937	0.0227455	4.25	1.22	16.81	0.6	0	0
c30828_g2	0	0	0	-4.75206	0.00930717	16.48	8.88	257.75	5.03	2.37	5.26
c81183_g1	0	0	0	-4.76747	0.0411942	6.84	1.81	0.65	0	0	0
c8070_g1	0	0	0	-4.7735	0.0174818	3.37	5.24	0.78	0	0	0
c55305_g2	0	0	0	-4.77641	0.038023	24.29	11.29	0	0	1.17	0
c10798_g1	0	0	0	-4.77737	0.013549	4	2.24	3.18	0	0	0
c40354_g1	0	0	0	-4.77899	0.0443589	4.67	0	4.75	0	0	0
c49903_g1	0	0	0	-4.79295	0.0496041	0.67	1.79	13.75	0	0.29	0
c3386_g1	0	0	0	-4.79917	0.0108815	4.37	3.03	2.17	0	0	0
c61575_g1	0	0	0	-4.80773	0.0036484	537.69	325.18	294.88	15.84	32.74	0
c49913_g4	0	0	0	-4.80985	0.00900878	5.31	2.3	30.25	0	0.77	0.46
c75776_g1	0	0	0	-4.81347	0.0496049	6.67	0	2.95	0	0	0
c85933_g1	0	0	0	-4.81396	0.00128819	7.32	5.53	12.26	0.35	0.33	0
c83413_g1	0	0	0	-4.82181	0.0459911	3.91	0	5.82	0	0	0
c4451_g1	0	0	0	-4.83715	0.0173265	1.4	4.1	4.35	0	0	0
c64845_g1	0	0	0	-4.8372	0.0244114	3.83	5.71	0.28	0	0	0
c80371_g1	0	0	0	-4.83832	0.0393477	3.72	0	6.13	0	0	0
c58710_g1	0	0	0	-4.86323	0.0313935	7.02	1.53	1.42	0	0	0
c27138_g1	0	0	0	-4.86778	0.0384357	3.08	0.74	6.25	0	0	0
c34439_g1	GLN13_ORYSJ	GLN13_ORYSJ	0	-4.87975	0.0411942	3.32	0.52	24.44	0	0.74	0
c43927_g2	NOP56_PONAB	NOP56_PONAB	0	-4.88302	0.025559	20.72	0	7.47	0.51	0.18	0.08
c56815_g3	0	0	0	-4.8865	0.0137364	4.11	5.27	0.8	0	0	0
c52200_g1	0	0	0	-4.88998	0.0151732	21.45	0.12	12.39	0.59	0.38	0.03
c10836_g1	0	0	0	-4.89161	0.0343123	6.87	2.7	0.6	0	0	0
c51606_g3	IDS3_HORVU	IDS3_HORVU	0	-4.89714	0.0165592	1.84	1.11	50.41	0	0.6	1.18
c518_g1	0	0	0	-4.901	0.00121745	68.65	19.08	13.71	0.63	0.59	2.66
c42495_g1	RFS2_ARATH	RFS2_ARATH	0	-4.90212	0.00389048	19.36	0.9	9.59	0.11	0.32	0.39
c56784_g6	0	0	0	-4.90321	8.92663e-06	16.1	14.56	8.36	0	0	1.2
c19873_g1	0	0	0	-4.91144	0.0121561	1.01	4.69	4.69	0	0	0
c81545_g1	0	0	0	-4.91166	0.00890861	1.58	5.15	3.65	0	0	0
c60496_g1	0	0	0	-4.91767	0.00730573	4.52	2.7	3.2	0	0	0
c28437_g1	0	0	0	-4.92032	0.00729159	4.2	2.35	3.89	0	0	0
c34060_g1	0	0	0	-4.92038	0.0328418	6.4	20.06	379.62	0.76	12.43	1.94
c39291_g1	OP162_ARATH	OP162_ARATH	0	-4.92431	7.81657e-06	43.91	14.95	19.82	0.65	1.33	0.82
c75858_g1	TBL42_ARATH	TBL42_ARATH	0	-4.93908	0.0149988	5.29	4.1	1.17	0	0	0
c74405_g1	0	0	0	-4.94967	0.0280632	3.47	6.41	0.77	0	0	0
c49236_g1	0	0	0	-4.95198	0.00625228	2.65	4.97	3.06	0	0	0
c77309_g1	0	0	0	-4.95724	0.00622504	3.59	4.17	2.96	0	0	0
c64759_g1	0	0	0	-4.96191	0.0459911	3.23	1.76	38.03	0	1.23	0
c69855_g1	0	0	0	-4.96246	0.0195513	6.17	1.64	2.92	0	0	0
c30473_g1	0	0	0	-4.97515	0.0458457	2.99	0	7.9	0	0	0
c45507_g1	0	0	0	-4.98003	0.0017954	9.65	11.09	107.63	0.52	1.15	2.95
c34496_g1	LT02_HORVU	LT02_HORVU	0	-4.98749	9.76551e-05	46.47	16.65	19.63	0.92	0.97	0.94
c28290_g1	0	0	0	-4.98899	0.00430781	40.57	2.76	24.25	1.36	0	0.9
c45565_g1	0	0	0	-4.99107	0.00976068	5.37	2.84	2.76	0	0	0
c25685_g1	0	0	0	-4.99826	0.00539937	2.56	3.97	4.51	0	0	0
c47590_g1	0	0	0	-5.02343	0.00994299	6.55	1.09	3.84	0.01	0	0
c66364_g1	0	0	0	-5.02605	0.0273525	6.38	4.23	0.6	0	0	0
c43934_g2	0	0	0	-5.03154	0.0135528	2.75	3.55	72.34	0.17	2.09	0.19
c1341_g1	0	SPXM4_ORYSJ	0	-5.03155	0.0301198	3.12	7.15	1.03	0	0	0
c52202_g2	0	0	0	-5.03188	0.0144313	4.47	6.04	0.78	0	0	0
c35308_g1	0	0	0	-5.03804	0.00817017	8.02	0.45	181.84	2.01	2.52	2.12
c42414_g2	DHN1_MAIZE	0	0	-5.03826	0.00655154	41.42	6.32	8.84	0.71	1	0
c64049_g1	0	0	0	-5.04543	0.00551254	3.21	3.96	4.25	0	0	0
c47078_g1	LEA3_MAIZE	LEA3_MAIZE	0	-5.05114	0.00262166	36.81	4.49	37.86	1.41	0	1.17
c50554_g1	ERF1Y_ARATH	ERF1Y_ARATH	0	-5.06101	3.68668e-05	185.26	71.29	190.54	2.44	8.14	5.4
c77195_g1	0	0	0	-5.06184	0.000412082	13.18	17.71	3.31	0	0.84	0
c43098_g1	YAB4_ORYSJ	YAB4_ORYSJ	0	-5.06577	0.0407084	6.94	0	4.6	0	0	0
c22757_g1	0	0	0	-5.06618	0.0152771	5.16	0.96	5.46	0	0	0
c8211_g1	0	0	0	-5.06763	0.00952851	8.21	2.54	212.29	3.93	1.23	2.68
c40863_g1	0	0	0	-5.0752	0.0456143	1.07	9.91	0.71	0	0	0
c81067_g1	CDC21_ARATH	CDC21_ARATH	0	-5.0755	0.034078	3.69	0	8	0	0	0
c15404_g1	0	0	0	-5.07556	0.00195673	9.25	1.85	21.55	0	0.35	0.42
c57226_g2	0	AAE1_ARATH	0	-5.09869	0.00622504	1.22	4.61	6.05	0	0	0
c43181_g2	0	FBK30_ARATH	0	-5.10645	0.0169206	5.78	5.34	0.77	0	0	0
c51812_g1	TPS2_SORBI	TPS2_SORBI	0	-5.10719	0.0174818	379.24	141.01	47.82	0.92	16.69	1.33
c30004_g1	0	0	0	-5.11277	0.0474356	3.7	0	8.31	0	0	0
c79176_g1	0	0	0	-5.11953	0.0412582	6.31	5.15	0.52	0	0	0
c29596_g1	PCO1_ARATH	PCO1_ARATH	0	-5.12746	0.0090992	5.88	3.13	71.6	0	0	2.47
c59834_g1	0	0	0	-5.14379	0.0439917	7.68	0	4.51	0	0	0
c73078_g1	0	TET2_ARATH	0	-5.14577	0.0379812	3.81	0	27.97	0.68	0	0
c33276_g1	0	0	0	-5.14684	0.00471489	3.54	3.27	5.47	0	0	0
c87206_g1	NAC22_ARATH	NAC22_ARATH	0	-5.15872	0.0215863	4.72	7.63	0	0	0	0
c85365_g1	VILI3_ARATH	VILI3_ARATH	0	-5.1613	0.0327558	2.61	0	31.29	0.74	0	0
c8328_g1	0	0	0	-5.16591	5.28716e-06	46.39	13.69	175.94	0.85	4	2.76
c69777_g1	0	0	0	-5.17193	0.0149454	0	5.93	6.63	0	0	0
c61518_g1	0	0	0	-5.17349	0.0496049	3.98	0	8.56	0	0	0
c25834_g1	0	0	0	-5.17452	0.0446999	1.42	1.33	9.85	0	0	0
c83061_g1	LEA34_GOSHI	LEA34_GOSHI	0	-5.18341	1.26713e-05	32.12	12.11	33.99	0.88	0.63	0.74
c31379_g1	0	0	0	-5.18837	0.0275148	1.88	1.18	35.21	0	0.84	0
c43297_g1	GSO1_ARATH	0	0	-5.20418	0.00375912	3.49	5.69	3.61	0	0	0
c81984_g1	0	0	0	-5.21258	0.00860676	5.35	3.96	3.54	0	0	0
c41591_g1	CSA1_ARATH	CSA1_ARATH	0	-5.23388	0.00927648	2.34	7.15	3.59	0	0	0
c8343_g1	0	0	0	-5.23706	0.0373488	3.31	0	9.83	0	0	0
c74055_g1	0	0	0	-5.24421	0.0377554	7.09	0	6.03	0	0	0
c6789_g1	0	PFKA4_ARATH	0	-5.24567	0.0220177	3.34	1.03	8.84	0	0	0
c61546_g1	0	0	0	-5.25399	0.0200798	7.94	0	5.26	0	0	0
c79195_g1	0	0	0	-5.26438	0.0136434	2.48	9.24	1.64	0	0	0
c22254_g1	0	0	0	-5.26548	0.0166582	22	0.9	3.41	0.43	0	0
c68662_g1	0	0	0	-5.26707	0.0149344	2.23	1.39	9.81	0	0	0
c850_g1	0	0	0	-5.26877	0.0272094	21.34	0	12.34	0.1	0.55	0
c23560_g1	0	0	0	-5.27009	0.0149149	2.36	8.72	2.34	0	0	0
c36530_g1	0	0	0	-5.30694	0.0338656	4.6	2.35	6.82	0	0	0
c45869_g3	0	0	0	-5.31048	0.0152876	9.07	3.14	1.5	0	0	0
c51314_g5	0	0	0	-5.32734	0.000101329	9.15	6.5	19.31	0.31	0	0.34
c20403_g1	0	0	0	-5.32754	0.00859542	8	79.44	3.38	0	1.88	0.43
c80294_g1	0	0	0	-5.34237	0.0266516	2.98	0.82	10.37	0	0	0
c7232_g2	GPDL3_ARATH	GPDL3_ARATH	0	-5.34248	0.0386149	1.58	0.95	29.71	0.4	0	0.15
c86038_g1	0	0	0	-5.35237	0.0229328	6.34	0	7.86	0	0	0
c85696_g1	0	0	0	-5.37754	0.0222073	4	10.45	0	0	0	0
c48421_g1	NO93_SOYBN	NO93_SOYBN	0	-5.39199	0.00806379	8.33	2.77	356.58	0	4.77	5.46
c69224_g1	XTH_WHEAT	XTH_WHEAT	0	-5.39739	0.045996	0.63	0	23.61	0	0.27	0
c57370_g3	0	0	0	-5.41767	0.00927648	8.11	5.45	1.26	0	0	0
c7831_g1	0	0	0	-5.42706	0.00247218	5.26	5.11	4.61	0	0	0
c46217_g1	BIM1_ARATH	BIM1_ARATH	0	-5.42957	0.0197257	2.68	0.73	62.98	0.48	0.14	0.86
c85485_g1	0	0	0	-5.43265	0.0100422	5.78	13.74	0	0.13	0	0
c51687_g2	0	0	0	-5.44718	0.0233319	19.32	0	3.43	0	0.22	0
c47275_g1	0	0	0	-5.46362	0.0325554	5.88	0	9.51	0	0	0
c50676_g1	0	0	0	-5.48445	0.00297063	4.93	2.2	8.49	0	0	0
c34441_g2	0	0	0	-5.48839	0.00900878	9.46	1.95	4.17	0	0	0
c31_g1	0	0	0	-5.49245	0.0315558	2.56	0.57	12.66	0	0	0
c45768_g1	0	0	0	-5.54215	0.0436691	32.54	0.51	0.27	0.11	0.16	0.2
c68375_g1	0	0	0	-5.55019	0.0297013	2.84	0	13.61	0	0	0
c49890_g3	HMDH_MAIZE	HMDH_MAIZE	0	-5.55706	0.0142503	1.82	0.85	13.87	0	0	0
c84821_g1	0	0	0	-5.56548	0.00927648	5.35	1.98	9.22	0	0	0
c24808_g1	0	0	0	-5.5885	0.00900878	0.84	9.38	6.66	0	0	0
c46197_g1	0	0	0	-5.60077	0.0066598	6.38	9.32	1.21	0	0	0
c83686_g1	0	0	0	-5.62462	0.00358359	3.54	4.36	9.38	0	0	0
c32168_g1	0	0	0	-5.63284	0.0244169	4.26	0	13.15	0	0	0
c8456_g2	RBR1_ORYSJ	RBR1_ORYSJ	0	-5.64582	0.0493733	2.31	0	15.32	0	0	0
c54385_g4	POL3_DROME	POL2_DROME	0	-5.65081	0.00343909	4.02	12.32	4.07	0.03	0.02	0.02
c38277_g1	0	0	0	-5.67818	0.0115247	2.8	0.53	79.4	0	1.5	0
c52144_g1	0	0	0	-5.68338	0.0142205	90.67	0.63	565.79	3.73	1.35	10.78
c68454_g1	0	0	0	-5.68626	0.00589186	6.31	6.81	4.87	0	0	0
c46517_g2	SNAK1_SOLTU	GASA8_ARATH	0	-5.69162	4.45101e-05	31.47	8.73	221.42	1.99	3.44	0.25
c23633_g1	0	0	0	-5.70942	0.00598481	5.26	1.95	11.13	0	0	0
c44379_g1	0	0	0	-5.72489	0.00711728	2.62	2.55	234.57	0.63	0.8	3.81
c21166_g1	0	0	0	-5.75072	0.00490743	17.18	9.95	241.21	1.77	3.22	0.56
c12918_g1	0	PER2_HORVU	0	-5.78474	0.0296346	0.5	0.78	52.15	0	0	0.77
c69198_g1	0	MYB1_MAIZE	0	-5.78645	0.00402003	3.54	5.15	10.7	0	0	0
c30683_g1	0	0	0	-5.80354	0.0297013	0.13	0.14	61.91	0.44	0.48	0
c27425_g1	0	0	0	-5.80436	0.00930717	3.95	1.4	234.51	0.97	3.66	0
c31222_g2	0	0	0	-5.80889	0.0281297	0.21	0	45.97	0.58	0	0
c57868_g1	0	PLP3_ORYSJ	0	-5.81495	0.000153525	5.42	8.81	5.49	0	0	0
c47387_g7	0	0	0	-5.84532	0.0138116	0	3.97	16.36	0	0	0
c57901_g1	0	0	0	-5.84588	0.0219812	5.29	14.84	0	0	0	0
c57553_g1	0	0	0	-5.85317	0.0446678	2.13	0	18.3	0	0	0
c40140_g1	0	0	0	-5.8636	0.0109362	9.44	0	10.94	0	0	0
c35230_g1	0	0	0	-5.86602	0.0144313	6.51	0	13.98	0	0	0
c26238_g1	0	0	0	-5.90487	0.00375912	4.17	21.22	3.44	0	0.16	0
c73721_g1	0	0	0	-5.93007	0.000596219	8.26	7.63	5.47	0	0	0
c42339_g1	LAC15_ORYSJ	0	0	-5.93966	0.00571193	50.93	29.7	437.27	0	1.43	8.84
c17750_g1	0	PLA4_ORYSJ	0	-5.95214	0.0121109	7.68	0.93	44.55	0	0.61	0
c74243_g1	0	0	0	-5.9522	0.0492133	1.18	0	105.51	1.7	0	0
c24168_g1	0	0	0	-5.95634	0.000437896	9.7	7.38	4.66	0	0	0
c30199_g1	PLA7_ORYSJ	PLA7_ORYSJ	0	-5.98098	0.034078	1.85	0	20.52	0	0	0
c66945_g1	0	0	0	-5.98345	0.0102504	3.41	18.26	0.56	0	0	0
c9084_g1	0	0	0	-6.00444	0.0449923	0	0	22.8	0	0	0
c12277_g1	0	0	0	-6.1165	0.00551254	12.15	12.1	0	0	0	0
c45847_g4	0	0	0	-6.13803	0.0121561	13.42	11.15	0.02	0	0	0
c84460_g1	0	0	0	-6.16939	0.0169206	5.07	0.94	19.44	0	0	0
c11295_g1	0	0	0	-6.18247	0.00710503	13.23	0	12.24	0	0	0
c10912_g1	OLP1_SOLLC	OLP1_SOLLC	0	-6.23274	0.00182374	346.08	61.23	1997.17	16.76	6.93	15.96
c87123_g1	MAOX_PHAVU	MAOX_PHAVU	0	-6.24881	0.000667292	11.52	4.95	10.25	0	0	0
c46686_g3	LRX1_ARATH	LRX1_ARATH	0	-6.26459	0.0216235	0.72	0.24	49.24	0	0	0.37
c55666_g1	0	0	0	-6.27254	0.00927648	39.27	0	29.83	0	0	0.69
c23656_g1	CCB11_ORYSJ	CCB11_ORYSJ	0	-6.30014	0.0207097	2.06	0	25.95	0	0	0
c20283_g1	GLN13_ORYSJ	GLNA2_MAIZE	0	-6.31033	0.00625228	3.06	2.86	22.23	0	0	0
c6493_g1	LRX7_ARATH	LRX7_ARATH	0	-6.33911	0.0121131	0.18	1.69	128.77	0	0.96	0.56
c63721_g1	0	0	0	-6.36991	0.0107179	1.48	0	27.95	0	0	0
c76732_g1	0	0	0	-6.43804	0.0425152	16.06	0	469.4	3.28	0	3.39
c73492_g1	MCM6_ORYSJ	MCM6_ORYSJ	0	-6.47811	0.0290476	4.17	0	27.52	0	0	0
c60981_g1	0	0	0	-6.49112	0.0449187	1008.29	3.84	5.92	3.23	2.37	8.63
c14700_g1	0	0	0	-6.49849	9.76551e-05	13.41	4.78	13.66	0	0	0
c24597_g1	0	0	0	-6.53006	0.0244042	0	0	107.2	0	0	1.01
c84147_g1	0	0	0	-6.54137	0.00696321	5.26	0	27.83	0	0	0
c13737_g1	SSG1_ORYSA	SSG1_ORYSA	0	-6.54693	0.0025753	9.57	0.46	23.06	0	0	0
c78610_g1	U73C4_ARATH	U73C4_ARATH	0	-6.55796	0.0193633	0.4	0	33.23	0	0	0
c23657_g1	0	0	0	-6.56476	9.76551e-05	16.92	11.07	5.27	0	0	0
c7181_g1	0	0	0	-6.65363	0.00996634	8.58	0	27.14	0	0	0
c47557_g1	SSG1_ORYGL	SSG1_ORYSJ	0	-6.65791	0.00153921	11.5	0.36	28.01	0	0.05	0
c31703_g1	0	0	0	-6.7533	0.00803362	6.82	0	31.55	0	0	0
c16529_g1	0	STAD1_ORYSJ	0	-6.87807	0.000311178	3.66	6.84	31.4	0	0	0
c69951_g1	0	0	0	-6.89749	0.0244169	41.43	0	0	0	0	0
c38604_g1	0	0	0	-6.90743	0.000188179	13.41	6.91	22.19	0	0	0
c22484_g1	0	0	0	-6.92906	0.00964149	32.1	10.49	0	0	0	0
c35020_g1	0	U73C3_ARATH	0	-6.94999	0.00589186	1	0.4	73.68	0	0	0.31
c24547_g1	0	0	0	-6.98384	0.00511295	7.81	0	37.28	0	0	0
c77859_g1	0	0	0	-7.01477	0.00421978	9.71	35.96	0.08	0	0	0
c52096_g3	0	0	0	-7.07655	0.0330803	58.73	4.88	1339.32	9.92	0.93	1.71
c47439_g2	0	0	0	-7.15703	0.00664245	21.09	29.21	0	0	0	0
c25011_g1	0	0	0	-7.23314	0.000101329	8.17	6.24	39.22	0	0	0
c48272_g1	0	0	0	-7.26696	0.00566774	3.68	1.59	209.9	0.3	0.36	0.62
c30156_g1	0	0	0	-7.4643	0.0034344	2.36	0	60.96	0	0	0
c52051_g2	0	LAC15_ORYSJ	0	-7.4695	0.00105891	2.22	8.23	53.03	0	0	0
c56558_g7	IMK2_ARATH	Y3475_ARATH	0	-7.55054	3.16073e-06	12.1	39.21	15.32	0	0	0
c85804_g1	0	0	0	-7.64698	0.0216196	7.45	0.16	64.18	0	0	0
c48278_g1	NLTP4_ORYSJ	NLTP4_ORYSJ	0	-7.81048	0.00869223	1.03	0.6	144.11	0.09	0.26	0
c2780_g1	0	0	0	-7.82659	0.0308319	35.78	0	44.73	0	0	0
c48253_g1	0	0	0	-7.89456	0.0311761	59	0	24.74	0	0	0
c69059_g1	0	0	0	-7.94524	0.0296982	85.97	0	0	0	0	0
c30926_g1	0	0	0	-7.94822	0.0269468	16.49	0.18	92.24	0	0.1	0
c65525_g1	0	0	0	-7.9706	0.00336785	8.67	0	81.28	0	0	0
c52096_g1	0	0	0	-8.13181	0.0207097	60.64	2.13	1158.94	4.49	0.47	0
c48253_g2	0	0	0	-8.73726	0.0179352	103.76	0	46.76	0	0	0
c52096_g2	0	0	0	-9.07476	0.0230144	226.86	3.27	3560.94	0.38	1.34	6.74
c56238_g3	0	0	0	-9.5	0.00324028	0	259.07	0	0	0	0
c28282_g1	0	0	0	-9.71466	7.81657e-06	21.18	13.32	267.85	0	0	0
c53038_g3	0	0	0	-10.6705	0.00102035	427.31	145.65	0.71	0	0	0
c5429_g1	LECH_HORVU	LECH_HORVU	0	-13.2894	0.000168377	2590.78	4642.7	0.42	0.12	0.12	0.22

## Sheet: L16 cf H16
Seq ID	Blastp	Blastx	L-16	H-16 log-fold change	FDR	A16	N16	TR16	BB16	CA16	OG16
c29327_g1	DIR1_ARATH	DIR1_ARATH	0	4.59479	0.0169903	0.76	2.55	0	67.9	3.37	20.54
c12017_g1	CB48_MAIZE	CB48_MAIZE	0	3.93896	0.0213262	1.07	6.94	1.42	94.3	11.53	47.45
c54138_g2	0	0	0	2.80068	0.0191659	1.15	11.1	4.34	39.95	35.27	39.34
c43433_g1	NUD14_ARATH	NUD14_ARATH	0	-2.6722	0.0474999	27.24	18.78	18.28	3.22	2.6	3.77
c45711_g1	0	0	0	-2.6759	0.0301363	20.76	18.39	34.33	4.94	4.05	1.95
c41377_g1	0	PER45_ARATH	0	-2.83006	0.0191659	28.33	55.93	60.08	12.7	2.84	4.43
c26253_g1	0	0	0	-3.15722	0.0122806	38.43	74.55	173.76	14.29	12.97	3.6
c51225_g3	DIV_ANTMA	DIV_ANTMA	0	-3.6781	0.045132	16.25	9.96	47.15	2.65	2.6	0
c56784_g6	0	0	0	-4.45354	0.00208489	16.1	14.56	8.36	0.18	0.4	0.83
c55866_g4	RNHX1_ARATH	RNHX1_ARATH	0	-4.52692	0.00382422	29.3	13.96	10.43	1.28	0.06	0.63
c46015_g2	GSTX3_TOBAC	GSTU8_ARATH	0	-4.90894	0.0191659	108	38.03	1234.88	20.57	4.44	20.37
c61575_g1	0	0	0	-5.17779	0.0191659	537.69	325.18	294.88	0	20.98	8.01
c57868_g1	0	PLP3_ORYSJ	0	-5.81495	0.00863964	5.42	8.81	5.49	0	0	0
c26482_g3	0	0	0	-5.90889	0.0487792	6.81	10.48	3.76	0	0	0
c71221_g1	0	0	0	-6.15135	0.00382422	11.12	7.2	6.63	0	0	0
c29596_g1	PCO1_ARATH	PCO1_ARATH	0	-6.20252	0.0474999	5.88	3.13	71.6	0.73	0	0
c48421_g1	NO93_SOYBN	NO93_SOYBN	0	-6.38022	0.0286566	8.33	2.77	356.58	2.05	1.79	0.08
c14700_g1	0	0	0	-6.49849	0.00392676	13.41	4.78	13.66	0	0	0
c35884_g1	0	0	0	-7.09954	0.0474999	19.37	4.85	1002.97	3.34	3.09	0.44
c56558_g7	IMK2_ARATH	Y3475_ARATH	0	-7.39396	7.82673e-05	12.1	39.21	15.32	0.01	0	0.03
c52051_g2	0	LAC15_ORYSJ	0	-7.4695	0.0191659	2.22	8.23	53.03	0	0	0
c56238_g3	0	0	0	-9.5	0.0474999	0	259.07	0	0	0	0
c5429_g1	LECH_HORVU	LECH_HORVU	0	-12.5526	0.00392676	2590.78	4642.7	0.42	0.04	0.05	0.74

## Sheet: H0 cf H16
Seq ID	Blastp	Blastx	H-0	H-16 log-fold change	FDR	BB0	CA0	OG0	BB16	CA16	OG16
c87123_g1	MAOX_PHAVU	MAOX_PHAVU	0	7.05336	0.000132065	0	0	0	15.9	3.53	27.33
c36530_g1	0	0	0	6.36573	0.0383081	0	0	0	24.76	1.09	4.46
c38604_g1	0	0	0	6.2444	0.0100057	0	0	0	19.58	0.55	7.31
c41895_g1	0	0	0	6.08852	0.00121646	0	0	0	4.14	6.74	12.26
c45869_g3	0	0	0	5.9171	0.0280473	0	0	0	0.99	8.56	10.51
c4451_g1	0	0	0	5.78951	0.00377946	0	0	0	9.06	2.6	7.51
c7831_g1	0	0	0	5.45466	0.0121708	0	0	0	5.89	1.46	7.71
c84005_g1	0	0	0	5.37848	0.0422984	0	0	0	8.73	1.2	4.58
c63152_g1	RFS2_ARATH	RFS2_ARATH	0	5.30201	0.00980462	0	0	0	5.44	3.67	4.3
c26979_g2	0	0	0	5.00417	0.0493447	0	0	0	2.39	5.12	3.27
c51314_g5	0	0	0	4.83947	0.00837588	0.31	0	0.34	6.79	4.59	12.88
c83061_g1	LEA34_GOSHI	LEA34_GOSHI	0	4.83771	0.000343745	0.88	0.63	0.74	21.41	7.38	32.26
c518_g1	0	0	0	4.66497	0.0121708	0.63	0.59	2.66	64.73	3.72	21.75
c43143_g1	ADC2_ORYSJ	ADC2_ORYSJ	0	4.63591	0.0118853	0.8	21.94	26.93	36.9	437.45	465.92
c47078_g1	LEA3_MAIZE	LEA3_MAIZE	0	4.59765	0.0422984	1.41	0	1.17	6.06	2.91	47.6
c83166_g1	0	0	0	4.48102	0.0487036	1.51	1.43	0	31.16	5.66	24.92
c23147_g1	LOX21_HORVU	LOX21_HORVU	0	4.43066	0.0140626	3.55	1.98	7.76	24.96	61.67	136.6
c39291_g1	OP162_ARATH	OP162_ARATH	0	4.33241	0.00103884	0.65	1.33	0.82	27.19	9.73	15.39
c41137_g1	0	0	0	4.25335	0.0100057	1.05	4.33	0.4	42.31	48.26	3.53
c46371_g3	0	0	0	4.22372	0.0326644	0	1.5	0	10.81	9.47	8.17
c50554_g1	ERF1Y_ARATH	ERF1Y_ARATH	0	4.21796	0.00419339	2.44	8.14	5.4	28.53	56.47	154.74
c46238_g3	GLT1_ORYSJ	GLT1_ORYSJ	0	4.00629	0.00805746	0	0.69	0.77	6.79	8.7	8.07
c38886_g1	0	0	0	3.99828	0.0420552	0.12	0.56	0.79	2.4	8.01	12.82
c48198_g2	0	0	0	3.68497	0.0382567	0	1.58	0	6.31	9.15	4.57
c45869_g2	HFC2A_ORYSJ	HFC2A_ORYSJ	0	3.66999	0.000383842	1.37	3.01	2.37	17.23	19.99	34.11
c8380_g1	0	0	0	3.6418	0.0327678	0	1.46	0	6.24	7.51	4.56
c12621_g1	RFS2_ARATH	RFS2_ARATH	0	3.61585	0.000132065	7.96	4.74	10.43	66.14	105.55	47.67
c61871_g1	XYL2_ARATH	XYL2_ARATH	0	3.5678	0.0422984	1.38	0	1.41	13.41	10.31	5.95
c55507_g1	0	0	0	3.52245	0.0484342	0	0	2.68	5.57	5.87	16.03
c53688_g1	DNJB8_MOUSE	DNAJ_THEAC	0	3.50083	0.000598545	5.55	8.7	9.98	36.24	69.43	109.61
c4512_g1	0	0	0	3.44963	0.0209233	1.97	3.71	0	29.01	3.67	22.24
c30527_g1	DSP4_CASSA	DSP4_CASSA	0	3.41983	0.0106911	0	0.87	1.92	10.73	6.16	10.06
c51314_g2	P5CS_ORYSJ	P5CS_ORYSJ	0	3.31253	0.0422984	1.71	2.03	1.74	19.7	10.39	16.46
c54246_g1	RFS2_ARATH	RFS2_ARATH	0	3.28288	0.000287677	10.32	6.69	13.7	78.02	91.73	63.21
c23336_g1	0	0	0	3.27498	0.00637807	1.99	9.58	14.93	42.77	65.39	92.89
c52860_g2	EDL3_ARATH	0	0	3.26643	0.0420552	17.43	22.35	46.24	327.51	88.44	250.45
c52051_g1	LAC15_ORYSJ	LAC15_ORYSJ	0	3.25563	0.0383081	1.76	2.73	2.91	15.98	16.96	25.32
c28370_g1	0	0	0	3.17516	0.0355632	1.96	1.26	1.58	8.3	11.14	17.04
c49503_g2	M2K7_ARATH	M2K7_ARATH	0	3.16344	0.0347966	1.77	1.46	1.43	5.65	13.62	15.64
c24092_g1	0	0	0	2.91777	0.0397546	3.84	10.83	1	17.05	60.68	16.05
c74878_g1	0	0	0	2.89571	0.0422984	1.84	2.6	0.96	9.6	8.9	15.42
c32142_g1	FTSH6_ORYSJ	FTSH6_ORYSJ	0	2.86313	0.0422984	4.23	5.59	10.8	15.82	18.71	83.91
c46238_g5	GLT2_ORYSJ	GLT2_ORYSJ	0	2.8442	0.0280473	3.19	13.02	1.94	25.39	47.24	32.8
c39094_g1	0	EDL3_ARATH	0	2.81959	0.0422984	0	7.59	1.32	19.3	16.56	16.95
c43690_g1	P2C49_ORYSJ	P2C49_ORYSJ	0	2.751	0.0422984	0.66	3.15	2.64	7.71	14.75	13.23
c44169_g1	FTSH6_ORYSJ	FTSH6_ORYSJ	0	2.63667	0.0336369	2.79	2.78	3.64	13.42	11.72	21.58
c37166_g1	GLGL1_HORVU	GLGL1_HORVU	0	2.63401	0.0280473	10.49	4.88	8.28	65.39	25.76	28.12
c53947_g2	0	0	0	2.59723	0.0100057	7.11	4.71	3.98	24.26	29.98	21.91
c48011_g1	PIP21_MAIZE	PIP21_MAIZE	0	2.59573	0.0313264	7.3	14.67	20.85	62.95	68.2	72.19
c46727_g1	0	0	0	2.5685	0.0321007	1.57	3.7	6.61	20.39	23.39	12.68
c72565_g1	NRAM5_ORYSJ	NRAM5_ORYSJ	0	2.40532	0.0336369	2.17	8.9	4.01	20.43	24.68	19.46
c56039_g1	GLGB_ORYSJ	GLGB_ORYSJ	0	2.36074	0.00805746	8.16	8.66	13.82	62.51	23.31	41.54
c55598_g1	NRX2_ORYSJ	NRX2_ORYSJ	0	2.27644	0.0497043	9.6	11.72	15.23	29.96	40.1	68.7
c5358_g1	0	0	0	1.52398	0.000132065	92131.5	105932	70541.2	188043	223508	196560
c20591_g1	0	0	0	-2.14522	0.0438241	67.25	33.46	42.49	7.13	13	4.5
c54399_g1	CRYD_ORYSJ	CRYD_ORYSJ	0	-2.49056	0.021657	33.78	28.33	39.67	5.26	6.14	2.43
c47144_g1	SPP2_MAIZE	SPP2_MAIZE	0	-2.90701	0.0327678	104.93	16.81	37.37	7.89	3.65	4.71
c83223_g1	0	0	0	-3.06707	0.0422984	17.13	9.22	16.33	0	2.74	0.88
c1491_g1	0	0	0	-3.35691	0.0165721	36.08	19.93	93.16	4.55	1.86	4.49
c61480_g1	0	0	0	-3.61194	0.0121708	8.57	10.38	11.31	0.75	0	0.88
c45717_g2	REP1_USTMA	0	0	-3.90839	1.60289e-07	56.7	48.47	60.95	5.99	1.11	1.36
c87318_g1	0	0	0	-6.2649	0.0422984	21.5	0.7	12.49	0	0	0
c67598_g1	0	0	0	-7.45042	0.000223127	9.69	27.9	39.47	0	0	0

## Sheet: L0 cf L16 cf H0 cf H16
Seq ID	Blastp	Blastx	L-0	L-16 log-fold change	H-0 log-fold change	H-16 log-fold change	FDR	A0	N0	TR0	A16	N16	TR16	BB0	CA0	OG0	BB16	CA16	OG16
c56238_g3	0	0	0	9.5	0	0	1.64978e-07	0	0	0	0	259.07	0	0	0	0	0	0	0
c42414_g1	DHN3_HORVU	DHN3_HORVU	0	7.22105	3.26079	6.19919	0.0109625	0	0	0	42.15	0	10.08	3.86	0	0	16.44	0	10.2
c20283_g1	GLN13_ORYSJ	GLNA2_MAIZE	0	6.31033	0	5.34585	0.000639029	0	0	0	3.06	2.86	22.23	0	0	0	12.04	2.45	0
c87123_g1	MAOX_PHAVU	MAOX_PHAVU	0	6.24881	0	7.05336	1.97279e-08	0	0	0	11.52	4.95	10.25	0	0	0	15.9	3.53	27.33
c42414_g2	DHN1_MAIZE	0	0	6.24692	1.20866	5.54975	0.000137279	0	0.23	0.16	41.42	6.32	8.84	0.71	1	0	27.2	0.26	9.07
c86473_g1	0	0	0	5.87896	4.43065	2.39937	0.0224974	0	0	0.06	2.53	7.4	14.43	0	0	11.24	0.91	0	0.92
c48421_g3	NO93_SOYBN	NO93_SOYBN	0	5.81411	1.29557	0.264783	0.000358822	0.25	0.1	1.38	1.25	2.99	115.29	0	4.67	1.05	2.1	0.11	0
c41137_g1	0	0	0	5.54129	1.04058	5.29392	1.85416e-07	0.99	0.35	0.78	61.58	38.44	15.11	1.05	4.33	0.4	42.31	48.26	3.53
c34486_g1	NLTPX_ORYSI	NLTPX_ORYSI	0	5.53408	0	5.34547	0.0279165	0	0	0	12.72	0	3.28	0	0	0	15.05	0	0
c13737_g1	SSG1_ORYSA	SSG1_ORYSA	0	5.51812	-1.0288	1.77187	6.22038e-05	0.37	0	0	9.57	0.46	23.06	0	0	0	0.39	0.26	1.43
c58386_g1	PTR5_ARATH	PTR5_ARATH	0	5.48484	1.94771	4.42926	0.0128271	0	0	0	2.6	1.61	11.47	0	0	1.28	1.52	3.72	1.8
c53703_g9	0	0	0	5.30798	2.63499	3.39429	0.0205433	0	0	0	4.96	7.7	1.09	1.18	1.12	0	0.72	0.88	1.71
c25011_g1	0	0	0	5.15997	-2.07317	1.74632	6.52199e-07	0	0.64	0.47	8.17	6.24	39.22	0	0	0	3.9	0.79	0
c59834_g1	0	0	0	5.14379	0	0	0.00573065	0	0	0	7.68	0	4.51	0	0	0	0	0	0
c71692_g1	CSLF4_ORYSJ	CSLF4_ORYSJ	0	5.08973	0	2.48942	0.0312481	0	0	0	1.71	0	10.15	0	0	0	0.75	0	0.88
c45191_g1	DHN3_HORVU	DHN3_HORVU	0	5.03953	0.498757	3.16678	0.0145788	0.2	0	0.07	17.35	1.86	0.86	0.24	0.23	0.19	0.57	1.53	3
c66364_g1	0	0	0	5.02605	0	0	0.00300592	0	0	0	6.38	4.23	0.6	0	0	0	0	0	0
c26036_g1	0	0	0	4.9425	2.54305	3.92044	0.00442229	1.26	0	2.07	31.65	34.32	46.97	25.11	1.48	0	35.2	3.53	17.99
c38604_g1	0	0	0	4.89523	-2.0122	4.2322	6.00085e-06	0	0.24	0.82	13.41	6.91	22.19	0	0	0	19.58	0.55	7.31
c84968_g1	0	0	0	4.88727	0	1.70337	0.025401	0	0	0	0	4.23	6.03	0	0	0	0.8	0	0
c42840_g2	EMBP1_WHEAT	EMBP1_WHEAT	0	4.85371	0	4.0206	0.0404227	0	0	0	4.28	0	5.67	0	0	0	0.93	0	4.41
c75776_g1	0	0	0	4.81347	0	4.355	0.0244377	0	0	0	6.67	0	2.95	0	0	0	0.97	1.2	4.58
c39291_g1	OP162_ARATH	OP162_ARATH	0	4.74133	-0.18298	4.14943	2.75196e-09	0.69	1.04	0.83	43.91	14.95	19.82	0.65	1.33	0.82	27.19	9.73	15.39
c85804_g1	0	0	0	4.72521	-2.92177	3.90917	0.0197556	0	0	2.32	7.45	0.16	64.18	0	0	0	43.3	0	0
c27425_g1	0	0	0	4.70526	-1.0991	-1.2427	5.56344e-05	2.87	0.41	5.56	3.95	1.4	234.51	0.97	3.66	0	3.33	0.24	0
c22517_g2	MAOC_ORYSJ	MAOC_ORYSJ	0	4.70105	0	5.10431	0.00235303	0	0	0	2.91	2.36	3.65	0	0	0	2.83	0.82	8.05
c26253_g1	0	0	0	4.65505	0.177586	1.49782	1.70329e-12	3.95	2.59	4.29	38.43	74.55	173.76	0.7	5.92	8.86	14.29	12.97	3.6
c48421_g1	NO93_SOYBN	NO93_SOYBN	0	4.64964	-0.742349	-1.73058	8.81911e-06	2.35	2.68	8.82	8.33	2.77	356.58	0	4.77	5.46	2.05	1.79	0.08
c2752_g1	PP168_ARATH	PP168_ARATH	0	4.54104	0	0	0.0492156	0	0	0	5.07	2.82	0	0	0	0	0	0	0
c69951_g1	0	0	0	4.53714	-2.36035	-2.36035	0.00161242	1.53	0	0	41.43	0	0	0	0	0	0	0	0
c49650_g1	HS26P_ORYSJ	HS26P_ORYSJ	0	4.53175	2.48175	3.89398	0.00964851	1.12	2.07	7.56	55.78	102.06	105.63	72.09	3	5.11	127.12	16.4	31.28
c43143_g1	ADC2_ORYSJ	ADC2_ORYSJ	0	4.52636	0.287245	4.92316	7.0483e-06	16.86	10.07	5.8	210.86	401.3	154.93	0.8	21.94	26.93	36.9	437.45	465.92
c55771_g4	PFKA1_ARATH	PFKA1_ARATH	0	4.47878	0.0739691	1.5189	1.1988e-06	1.08	0.84	2.15	19.37	10.56	70.37	0	2.52	2.89	6.76	3.3	2.33
c518_g1	0	0	0	4.43435	-0.466656	4.19831	1.18538e-05	0.51	0	3.85	68.65	19.08	13.71	0.63	0.59	2.66	64.73	3.72	21.75
c81803_g1	0	0	0	4.42164	0	0	0.0373918	0	0	0	4.88	0.76	1.61	0	0	0	0	0	0
c27510_g2	EXLB1_ORYSJ	EXLB1_ORYSJ	0	4.36676	0	2.66275	0.038699	0	0	0	1.96	1.81	3.23	0	0	0	0.85	0	1.01
c85314_g1	0	0	0	4.3517	0	4.57741	0.0254241	0	0	0	3.65	0.85	2.41	0	0	0	0	4.89	2.83
c33649_g1	CCR1_ARATH	CCR1_ARATH	0	4.33982	0.293773	1.18794	0.00558137	0.34	0	0.93	2.6	2.86	27.6	0.21	1.79	0	2.92	0.47	0
c11405_g1	0	0	0	4.32724	-0.392752	2.91198	0.000575046	0	0	0.68	5.46	5.62	9.61	0.17	0	0.38	5.68	0.13	1.7
c35020_g1	0	U73C3_ARATH	0	4.31723	-2.63276	-1.95958	0.000105793	1.56	0.71	1.1	1	0.4	73.68	0	0	0.31	0.18	0.2	0.21
c24808_g1	0	0	0	4.26122	-1.32728	2.46189	0.00604171	0	0	0.53	0.84	9.38	6.66	0	0	0	3.67	0.9	0
c38098_g1	COPT1_ORYSJ	COPT1_ORYSJ	0	4.26087	1.08904	2.80908	0.000225848	0.44	0.12	0.57	11.98	8.37	8.06	1.27	2.24	0	6.2	2.3	1.54
c406_g1	0	0	0	4.25912	0.137791	3.45593	2.13649e-05	0.58	0.45	0.47	12.02	11.19	12.43	0	1.34	0.78	1.6	6.61	11.27
c29596_g1	PCO1_ARATH	PCO1_ARATH	0	4.24876	-0.878701	-1.95376	4.21636e-05	2.91	0	1.06	5.88	3.13	71.6	0	0	2.47	0.73	0	0
c86340_g1	0	0	0	4.21869	0	3.67475	0.0496478	0	0	0	2.58	2.42	1.28	0	0	0	0	2.74	1.34
c40140_g2	0	0	0	4.20515	0.755786	0.677107	0.00112463	0	0	0.41	4.97	5.67	3.26	0	1.18	0	0.4	0.46	0
c47557_g1	SSG1_ORYGL	SSG1_ORYSJ	0	4.18171	-2.4762	0.899304	0.000125645	1.55	0.29	0.02	11.5	0.36	28.01	0	0.05	0	1.48	0.77	1.45
c73801_g1	PSAA_ORYNI	PSAA_SORBI	0	4.17441	0	5.23971	0.0412482	0	0	0	5.51	0	0.51	0	0	0	0	8.96	3.06
c30683_g1	0	0	0	4.15508	-1.64846	-2.53616	0.00127081	1.25	0.12	1.77	0.13	0.14	61.91	0.44	0.48	0	0.24	0	0
c25944_g1	0	CCR2_ARATH	0	4.12642	0.575274	1.19649	0.00143065	2.18	0	2.39	6.28	13.1	66.19	0.6	4.25	3.64	7.97	2.9	0
c21485_g1	0	PDC1_MAIZE	0	4.12076	0.396912	0.118046	0.0256394	15.04	8.1	47.87	21.24	38.13	1199.65	3.4	75.46	32.55	28.78	44.58	0
c42467_g1	0	0	0	4.11854	3.84726	6.57755	0.0426816	0.25	0	0	7.82	1.96	0.27	0	0.82	10	1.55	0.65	53.81
c38742_g1	0	0	0	4.06794	0.0687152	3.40366	0.00470656	0.21	0.47	0.19	12.74	3.31	4.37	0.09	0.49	0.6	1.2	3.16	8.02
c23336_g1	0	0	0	4.06781	0.819802	4.09478	4.32483e-08	8.3	2.54	1.16	109.51	54.57	40.01	1.99	9.58	14.93	42.77	65.39	92.89
c2423_g1	0	0	0	4.05248	0.222283	3.68852	0.0109127	0	0.52	0	1.19	10.11	3.15	0.85	0	0	2.61	4.42	3.72
c46238_g8	GLT2_ORYSJ	GLT2_ORYSJ	0	4.03491	0.607689	3.76446	0.000645822	0.2	0.33	0.67	7.53	14.83	3.13	0	1.68	0.85	5.47	9.79	5.02
c40969_g1	CNR13_MAIZE	CNR13_MAIZE	0	3.96558	0.481371	3.7697	0.00010005	0.46	0.63	0.09	9.33	5.91	8.72	1.72	0.54	0	3.53	7.35	9.31
c52622_g3	P2C09_ORYSJ	P2C09_ORYSJ	0	3.96178	0.0387896	3.84462	0.0244118	0.47	0	0	9.5	0.79	2.18	0	0	0.62	2.18	2.16	6.91
c10912_g1	OLP1_SOLLC	OLP1_SOLLC	0	3.9579	-2.27484	1.56212	0.000471131	41.26	19.42	92.72	346.08	61.23	1997.17	16.76	6.93	15.96	455.89	19.38	8.57
c27732_g1	0	0	0	3.94766	-0.361599	3.63708	0.0467748	0.18	0	0.25	6.92	0.18	4.7	0.11	0.21	0	7.8	1.57	0.26
c53688_g1	DNJB8_MOUSE	DNAJ_THEAC	0	3.89959	-0.247638	3.2532	4.50789e-10	7.83	7.97	6.89	137.8	64.09	149.89	5.55	8.7	9.98	36.24	69.43	109.61
c80461_g1	0	0	0	3.88607	-0.706284	2.69171	0.00382183	0.5	0.76	0.54	20.83	0.83	10.29	0	0.58	0.65	9.94	1.82	2.27
c83061_g1	LEA34_GOSHI	LEA34_GOSHI	0	3.87997	-1.30344	3.53427	3.55243e-08	0.71	2.73	1.37	32.12	12.11	33.99	0.88	0.63	0.74	21.41	7.38	32.26
c23096_g1	0	0	0	3.87624	0.56082	3.61831	0.00985495	0	0	0.53	1.68	3.91	7.22	1.2	0	0	5.14	2.7	2.61
c69001_g1	DNLI4_ORYSJ	DNLI4_ORYSJ	0	3.82496	0.241424	0.56363	0.00942067	0	0.79	0	6.78	8.21	1.19	1.28	0	0	0.4	0.47	0.47
c26899_g1	0	0	0	3.80483	0.136906	1.38678	0.006318	2.53	0	2.07	12.01	5.05	51.3	0	5.93	0	3.81	5.88	2.25
c78610_g1	U73C4_ARATH	U73C4_ARATH	0	3.79866	-2.7593	-2.7593	0.00173814	1.36	0	0.74	0.4	0	33.23	0	0	0	0	0	0
c46517_g2	SNAK1_SOLTU	GASA8_ARATH	0	3.74746	-1.94416	0.0895692	1.19877e-07	3.79	3.81	11.03	31.47	8.73	221.42	1.99	3.44	0.25	8.34	6.48	4.99
c43890_g1	P4H4_ARATH	P4H4_ARATH	0	3.70937	0.810613	0.525972	0.0155223	0.94	0.23	1.4	2.7	3.78	31.96	0.09	3.88	1.87	1.86	1.92	0
c6789_g1	0	PFKA4_ARATH	0	3.66398	-1.58169	1.6031	0.0259652	0	0	0.7	3.34	1.03	8.84	0	0	0	2.91	0	0
c24597_g1	0	0	0	3.66112	-2.86894	2.26413	0.0366057	5.04	2.95	0	0	0	107.2	0	0	1.01	31.02	1.72	8.93
c73721_g1	0	0	0	3.64806	-2.282	1.94199	0.000239021	1.37	0	0	8.26	7.63	5.47	0	0	0	0	1.27	4.85
c46870_g2	SWT15_ORYSJ	SWT15_ORYSJ	0	3.63898	-0.554984	4.02608	0.00372127	0.96	0.68	6.29	80.72	9.15	12.85	5.61	0.21	0.93	134.93	3.99	6.17
c45746_g1	0	0	0	3.60586	-0.242582	2.701	0.00660342	3.87	1.27	1.72	61.23	10.56	14.43	1.58	0.83	4.84	2.24	3.67	39.05
c50554_g1	ERF1Y_ARATH	ERF1Y_ARATH	0	3.55924	-1.50177	2.71619	1.01937e-06	11.48	20.23	3.74	185.26	71.29	190.54	2.44	8.14	5.4	28.53	56.47	154.74
c31703_g1	0	0	0	3.55856	-3.19473	1.23001	0.00817389	0.34	0	2.55	6.82	0	31.55	0	0	0	6.58	0.92	0
c46238_g2	GLT2_ORYSJ	GLT2_ORYSJ	0	3.52136	1.32471	3.42534	0.00376534	0.35	0.77	1.1	5.14	16.53	8.14	0.72	5.37	1.5	7.5	11.63	7.68
c70807_g1	0	PFKA1_ARATH	0	3.50206	-0.0213829	1.50107	0.00210198	3.9	1.71	4.54	17.06	15.78	87.04	2.08	5.85	4.38	25.28	4.1	1.02
c83166_g1	0	0	0	3.49003	-0.0754242	4.4056	0.00102422	1.22	0	1.33	23.12	8.76	0	1.51	1.43	0	31.16	5.66	24.92
c34439_g1	GLN13_ORYSJ	GLN13_ORYSJ	0	3.48964	-1.39011	2.97365	0.0379815	0.63	0.48	1.03	3.32	0.52	24.44	0	0.74	0	17.96	2.34	0
c61025_g1	LEA3_ORYSI	LEA3_ORYSJ	0	3.48673	0.252625	0.552974	0.0392269	1.08	1.41	1.57	3.49	0	47.4	1.34	3.36	1.44	3.94	1.65	0.67
c27746_g1	PIP11_ORYSJ	PIP11_ORYSJ	0	3.47239	0.292276	2.78348	0.0100077	1.34	2.37	1.16	28	26.82	4.43	1.95	0.92	5.05	6.56	2.17	27.46
c63152_g1	RFS2_ARATH	RFS2_ARATH	0	3.4446	-1.15365	4.14837	0.00032228	0	0	0.43	2.76	3.24	2.28	0	0	0	5.44	3.67	4.3
c65525_g1	0	0	0	3.40831	-4.56229	-1.18813	0.000621121	5.46	0	2.97	8.67	0	81.28	0	0	0	3.45	0	0
c47994_g4	0	0	0	3.40478	-0.111433	2.41009	0.00990045	0.77	1.19	0.69	8.8	21.81	1.54	0.71	1.8	0.55	9.79	3.65	2.51
c36957_g1	TSJT1_TOBAC	TSJT1_TOBAC	0	3.36376	0.473994	2.53789	0.000743965	1.26	0.4	1.76	8.24	9.92	20.87	3.24	1.31	1.61	10.94	3.05	7.68
c77195_g1	0	0	0	3.35699	-1.70485	1.65926	0.000124546	1.44	0	1.57	13.18	17.71	3.31	0	0.84	0	2.75	4	3.26
c45337_g1	RNS3_ARATH	RNS3_ARATH	0	3.35254	1.86741	4.01345	0.00434129	22.9	24.84	7.95	44.72	393.69	158.63	39.82	28.82	205.54	181.94	382.36	327.4
c46517_g1	GASAA_ARATH	PMLN_PRUPE	0	3.34581	-0.866468	2.72157	0.00175231	0.9	0.89	1.17	20.19	5.17	8.37	0.37	0.19	1.31	16.89	2.82	2.58
c44169_g1	FTSH6_ORYSJ	FTSH6_ORYSJ	0	3.34388	0.910797	3.54746	1.69948e-05	0.98	0.36	2.38	14.57	9.39	17.57	2.79	2.78	3.64	13.42	11.72	21.58
c42988_g1	0	0	0	3.33155	-0.0808496	1.84344	0.0127701	0.91	0.28	0.83	14.24	7.48	1.93	1.13	0.88	0.36	4.85	1.32	2.02
c45869_g2	HFC2A_ORYSJ	HFC2A_ORYSJ	0	3.32553	-0.710579	2.95941	1.38657e-08	2.88	2.89	3.2	43.47	17.75	33.46	1.37	3.01	2.37	17.23	19.99	34.11
c37583_g1	SBT12_ARATH	SBT12_ARATH	0	3.3229	-1.07155	0.324862	0.00745178	0.49	0	3.42	4.29	2.15	36.52	0.92	0.15	1.05	3.63	1.15	0.24
c46686_g4	0	0	0	3.31175	-1.06903	-1.4866	0.00258759	2.69	3.38	7	1.18	0.68	136.21	2.03	3.72	1.83	1.09	1.41	1.92
c38277_g1	0	0	0	3.30793	-2.37025	-2.02355	0.000895405	3.21	3.43	1.05	2.8	0.53	79.4	0	1.5	0	0.49	0	1.17
c35884_g1	0	0	0	3.30324	-1.38691	-3.79631	0.00067679	6.25	9.27	85.62	19.37	4.85	1002.97	8.34	32.49	5.07	3.34	3.09	0.44
c46238_g5	GLT2_ORYSJ	GLT2_ORYSJ	0	3.29834	0.215298	3.05949	5.06001e-06	1.72	5.42	5.3	41.42	67.26	21.69	3.19	13.02	1.94	25.39	47.24	32.8
c46686_g2	LRX4_ARATH	LRX3_ARATH	0	3.29645	-1.2797	-0.969427	0.00862828	0.63	0.91	2.22	0.42	1.17	39.84	0.34	0.96	0.39	0.08	0.85	0.79
c69224_g1	XTH_WHEAT	XTH_WHEAT	0	3.28164	-2.11574	3.37603	0.0363132	0.94	0.19	1.02	0.63	0	23.61	0	0.27	0	23.7	0.86	2.42
c18257_g1	FBT9_ARATH	FBT9_ARATH	0	3.28081	0.523746	2.42846	0.0443568	0.32	0.07	0.45	3.1	3.29	5.01	0.39	0.75	0.58	1.86	1.12	3.04
c63721_g1	0	0	0	3.26416	-3.10575	1.50494	0.017461	0.86	0	1.86	1.48	0	27.95	0	0	0	5.19	2.37	0.77
c28162_g1	0	0	0	3.26266	-0.913677	2.64108	0.00553306	0.18	0.15	1.7	13.1	7.27	2.36	0.42	0	0.74	10.09	2.18	2.54
c13665_g1	0	OCT2_ARATH	0	3.25561	-0.300597	0.0997309	0.00112463	2.27	0	7.2	29	13.65	50.64	0	6.17	3.03	3.84	5.9	0
c18257_g2	FBT9_ARATH	FBT9_ARATH	0	3.25217	0.66892	2.86931	0.0253899	0.3	0.26	0.37	3.16	3.71	5.17	0.62	0.54	0.97	3.77	2.19	2.99
c64502_g1	PHYC_ORYSJ	PHYC_ORYSI	0	3.20889	-1.13912	2.55892	0.00290467	0.47	1.45	0.51	2.48	19.06	4.62	0	0.55	0.62	4.37	4.76	6.91
c69213_g1	PDC1_ORYSJ	PDC1_ORYSJ	0	3.16356	-0.966008	-0.0172618	0.0307555	3.58	0	3.91	1.03	3.82	64.19	0	4.2	0	2.7	2.22	2.13
c46238_g3	GLT1_ORYSJ	GLT1_ORYSJ	0	3.16271	-0.0654247	3.94086	0.000100504	0	0.9	0.32	2.58	7.34	4.08	0	0.69	0.77	6.79	8.7	8.07
c4512_g1	0	0	0	3.14701	-0.697288	2.75235	2.46386e-05	2.38	1.8	3.46	20.03	27.83	23.71	1.97	3.71	0	29.01	3.67	22.24
c82253_g1	0	0	0	3.14373	1.34294	4.35177	0.00183763	1.31	0	0	2.27	8.39	3.76	0	1.54	3.3	6.92	6.12	19.84
c35217_g1	FT_ARATH	CET1_TOBAC	0	3.14369	0.925716	4.03604	0.0216717	2.94	2.4	0	28.89	7.4	14.38	0.93	11.53	0	3.48	54.44	29.25
c60496_g1	0	0	0	3.13128	-1.78639	1.49821	0.0118768	0	0	0.86	4.52	2.7	3.2	0	0	0	1.23	0	1.82
c51606_g3	IDS3_HORVU	IDS3_HORVU	0	3.12712	-1.77002	-2.87725	0.000653979	1.7	1.92	1.96	1.84	1.11	50.41	0	0.6	1.18	0.14	0.16	0.16
c51314_g5	0	0	0	3.12133	-2.20601	2.63346	1.44941e-05	1	0.99	1.64	9.15	6.5	19.31	0.31	0	0.34	6.79	4.59	12.88
c46238_g4	GLT2_ORYSJ	GLT2_ORYSJ	0	3.11354	1.0473	3.00527	0.00028413	1.57	3.61	5.67	23.3	53.7	22.58	3.89	18.27	6.18	21.71	32.65	34.36
c35284_g1	0	0	0	3.11229	-0.0890896	0.210869	0.0189457	2.64	1.43	3.15	4.52	1.67	60.1	1.81	4.64	1.85	3.65	2.44	2.24
c7831_g1	0	0	0	3.0922	-2.33487	3.11979	0.000266614	0.8	0.62	0	5.26	5.11	4.61	0	0	0	5.89	1.46	7.71
c52860_g2	EDL3_ARATH	0	0	3.0841	-0.43268	2.83375	0.000147492	30.74	43.59	13.4	338.55	386.18	57.98	17.43	22.35	46.24	327.51	88.44	250.45
c32142_g1	FTSH6_ORYSJ	FTSH6_ORYSJ	0	3.0834	1.07782	3.94095	4.88378e-05	1.37	0.79	5.36	22.11	19.94	25.15	4.23	5.59	10.8	15.82	18.71	83.91
c46238_g6	GLT2_ORYSJ	GLT2_ORYSJ	0	3.08074	0.595241	2.90209	6.58958e-05	2.51	4.12	3.5	22.09	46.79	22.09	1.11	11.97	6.33	23.45	30.15	23.85
c42979_g2	CSLF4_ORYSJ	CSLF4_ORYSJ	0	3.07678	-0.479145	-1.18569	0.0242707	2.02	0.17	0.56	2.04	0.9	22.81	0	1.67	0.58	0.69	0.19	0.1
c12773_g1	0	0	0	3.06426	-0.16035	-0.195236	0.00154841	2.06	2.14	5.38	5.49	11.34	68.27	2.79	4.8	3.11	5	2.07	1.36
c26238_g1	0	0	0	3.06339	-2.84148	2.15309	0.00403333	1.35	1.55	0.15	4.17	21.22	3.44	0	0.16	0	0.22	5.12	9.05
c85696_g1	0	0	0	3.06307	-2.31447	2.17406	0.037156	0.92	0	0.5	4	10.45	0	0	0	0	0.7	1.71	4.98
c31222_g2	0	0	0	3.05011	-2.75878	-1.03408	0.0159069	1.65	0	3.61	0.21	0	45.97	0.58	0	0	0.76	0.65	0.89
c86700_g1	0	0	0	3.04186	2.73879	3.4163	0.0317585	1.48	0	1.61	12.25	6.06	9.79	15.64	6.93	5.75	21.46	10.27	4.69
c47078_g1	LEA3_MAIZE	LEA3_MAIZE	0	3.03841	-2.01273	2.58492	0.00120351	2.42	3.55	3.06	36.81	4.49	37.86	1.41	0	1.17	6.06	2.91	47.6
c76869_g1	0	0	0	2.99653	0.151748	0.687681	0.0430584	0.88	0.66	14.88	9.18	7.14	119.75	4.38	10.31	7.91	10.03	9.79	6.35
c45507_g1	0	0	0	2.99215	-1.98788	-1.00804	6.13493e-05	1.4	3.2	10.64	9.65	11.09	107.63	0.52	1.15	2.95	0.7	2.84	3.75
c45699_g2	CRF4_ARATH	0	0	2.9882	-0.327816	2.32871	0.00299953	0.74	0.45	2.56	18.51	5.65	8.35	1.19	0.26	2.26	7.07	2.65	10.55
c20403_g1	0	0	0	2.98028	-2.34725	0.506407	0.00852777	0.65	9.12	0.18	8	79.44	3.38	0	1.88	0.43	3.3	7.99	3.89
c30936_g1	0	0	0	2.93019	0.812265	1.5222	0.0494293	2.26	0.86	1.23	10.84	5.16	19.81	1.4	1.97	6.65	0.87	4.15	7.71
c46238_g10	GLT1_ORYSJ	GLT1_ORYSJ	0	2.93002	0.468161	3.0874	0.00067679	1.26	3.47	1.57	16.38	25	10.72	0.78	8.38	1.94	15.99	23.28	16.7
c46081_g1	0	0	0	2.92712	-0.42406	2.01936	0.00143065	65.88	62.48	97.95	601.49	155.57	1008.18	24.35	92.15	95.39	81.78	350.84	452.62
c43890_g2	P4H7_ARATH	P4H2_ARATH	0	2.92505	-0.123377	-0.885449	0.022425	4.4	0.25	3.94	4.47	11.38	50.84	0.19	8.59	0.21	2.04	2.22	0
c50142_g1	0	0	0	2.91295	1.82002	4.36153	0.00798605	0.51	0.79	0.28	4.47	3.85	6.19	0	5.36	2.69	2.76	11.75	23.84
c8846_g1	0	PTR1_ARATH	0	2.90541	-0.25589	1.66842	0.00369867	1.12	4.41	2.35	11.33	10.32	42.83	1.94	2.77	3.82	4.81	12.74	8.15
c41733_g1	THN3_HORVU	THN6_HORVU	0	2.89669	-0.635928	2.00238	0.000580871	734.2	1516.63	1758.84	3565.74	17907.3	10113.9	263.97	327.63	2942.43	3473.77	3796.34	9134.88
c46238_g1	GLT2_ORYSJ	GLT1_ORYSJ	0	2.88107	0.628534	2.74883	0.00980759	0.76	1.13	1.35	5.13	14.64	6.88	0.7	4.68	1.12	6.56	9.59	7.3
c1854_g1	0	0	0	2.87945	-1.19541	2.33053	0.0373918	0.24	0.4	0.73	7.59	1.75	3.15	0	0	0.51	1.22	1.56	5.45
c35926_g1	PMGI_RICCO	PMGI_RICCO	0	2.87677	1.22719	3.43714	0.0247864	0.67	1.13	0.25	2.83	5.25	9.64	0.95	2.6	3.14	2.91	7	15.34
c42283_g1	FTSH6_ORYSJ	FTSH6_ORYSJ	0	2.8715	0.696922	2.75866	7.14653e-06	4.88	2.04	8.63	30.02	25.74	61.48	12.75	10.32	8.7	55.21	25.22	27.22
c57527_g1	0	0	0	2.8578	-1.2525	2.10897	0.000444375	4.78	2.7	0.94	26	14.71	22.99	0.85	2.18	1.11	2.45	9.3	24.5
c77083_g1	0	0	0	2.85744	-0.819015	-2.20299	0.0346816	0.6	0	4.93	3.17	0	39.65	0.75	2.82	0	0.93	0	0
c14111_g1	0	0	0	2.85482	-0.427704	-0.0283642	0.0484924	2.89	0	7.06	19.46	15.94	38.11	0	8.42	0	1.65	7.32	0
c46001_g1	ACCO1_ARATH	ACCO1_ARATH	0	2.84508	-1.20136	-3.03729	0.00120351	7.23	5.16	26.03	1.6	3.54	279.08	1.43	11.39	7.35	1.55	2.12	0.59
c12621_g1	RFS2_ARATH	RFS2_ARATH	0	2.83844	-0.0606939	3.55515	2.33587e-08	3.58	7.03	7.95	74.13	19.57	45.38	7.96	4.74	10.43	66.14	105.55	47.67
c44380_g1	0	0	0	2.83077	-0.876331	1.08759	0.00653856	15.26	3.58	19.23	71.08	71.58	126.72	1.18	21.2	1.22	64.27	12.37	5.99
c58087_g1	0	0	0	2.82992	0.448271	4.16225	0.04752	0	0.72	0.52	0.83	0.77	9.83	2.37	0	0	26	2.65	1.71
c69059_g1	0	0	0	2.82175	-5.12348	-5.12348	0.00523625	13.24	0	0	85.97	0	0	0	0	0	0	0	0
c23633_g1	0	0	0	2.80744	-2.90197	2.0616	0.00916212	0	0.91	1.33	5.26	1.95	11.13	0	0	0	7.33	3.39	0
c41909_g1	0	0	0	2.79753	0.451133	2.39736	0.0270432	1.98	2.39	1.1	17.14	21.43	2.39	5.76	1.94	2.03	9.98	5.3	15.3
c52111_g2	C72A1_CATRO	C7346_ORYSJ	0	2.78797	1.4847	3.05944	0.0120642	27.74	28.96	10.48	81.28	152.57	251.14	30.7	155.01	45.89	215.78	145.68	211.47
c72565_g1	NRAM5_ORYSJ	NRAM5_ORYSJ	0	2.78667	0.492471	2.89779	2.33733e-05	3.11	2.55	2.84	20.69	21.94	19.08	2.17	8.9	4.01	20.43	24.68	19.46
c46238_g9	GLUT1_ARATH	GLUT1_ARATH	0	2.784	0.286737	2.19381	0.00633871	1.7	0.8	0.93	6.62	12.71	6.72	1.26	3.17	0.91	4.81	5.31	6.62
c43401_g1	0	0	0	2.78166	-0.325883	3.08769	0.00258122	1.29	1.43	5.81	39.48	16.62	5.2	1.96	0.41	6.37	52	13.66	12.22
c60988_g1	0	0	0	2.77832	-0.463122	1.81515	0.0136251	1.13	0.84	1.23	6.84	2.72	14.87	1.4	0	1.43	5.97	3.15	3.03
c20887_g2	0	0	0	2.77723	0.203794	-1.21118	0.0239953	1.52	0	1.66	3.31	6.22	14.43	0	4.45	0	1.16	0	0
c25089_g1	0	0	0	2.7478	-0.697545	-0.0384457	0.0186171	7.64	2.95	22.59	23.83	4.69	198.12	3.6	11.62	9.63	22.88	8.71	0.99
c13139_g1	0	0	0	2.73	-1.73521	-1.73521	0.0356882	0	0.81	0	1.89	4.38	1.25	0	0	0	0	0	0
c84821_g1	0	0	0	2.72695	-2.83853	0.936214	0.0195593	1.24	0.92	0	5.35	1.98	9.22	0	0	0	0	0	4.41
c56039_g1	GLGB_ORYSJ	GLGB_ORYSJ	0	2.7233	-0.177738	2.183	3.55243e-08	10.76	8.34	8.26	80.75	44.92	59.53	8.16	8.66	13.82	62.51	23.31	41.54
c50580_g1	PPSP1_ARATH	PPSP1_ARATH	0	2.7184	0.364887	1.28169	0.0044232	19.38	14.97	29.41	70.33	230.74	128.04	33.17	47.68	20.49	82.32	54.45	19.07
c46496_g1	COR2_PAPSO	COR2_PAPSO	0	2.70193	-0.716989	2.26719	0.0328125	1.96	3.56	1.19	14.74	6.02	26.83	0.07	3.46	1.48	0.14	14.67	18.01
c84147_g1	0	0	0	2.68294	-3.85843	-1.82122	0.00243298	3.65	0	1.33	5.26	0	27.83	0	0	0	0	0	1.08
c58018_g1	0	0	0	2.67509	1.88353	1.36917	0.045875	2.86	1.43	8.83	14.88	22.32	49.71	22.5	13.39	26.8	21.66	8.84	4.28
c46371_g3	0	0	0	2.67184	-2.03838	2.18534	0.000327872	1.93	0	4.19	19.6	3.18	18.1	0	1.5	0	10.81	9.47	8.17
c27138_g1	0	0	0	2.66954	-2.19824	3.0071	0.0212396	0.44	0.34	0.48	3.08	0.74	6.25	0	0	0	9.94	2.21	0.8
c24547_g1	0	0	0	2.66833	-4.31551	0.376767	0.00942067	3	3	0.55	7.81	0	37.28	0	0	0	8.33	0	0.9
c69821_g1	BH066_ARATH	0	0	2.6628	2.43607	4.09433	0.0103119	0	0	0.89	3.55	2.66	1.41	3.05	2.87	2.11	8.7	7.57	4.43
c23147_g1	LOX21_HORVU	LOX21_HORVU	0	2.65707	-0.703174	3.72749	0.000312486	0.17	11.35	4.18	5.49	84.8	21.21	3.55	1.98	7.76	24.96	61.67	136.6
c72948_g1	0	0	0	2.65291	-1.15497	0.197746	0.000894989	0.95	0.11	4.95	11.74	7.29	21.08	0.17	2.55	0.38	3.85	1.89	1.17
c53077_g1	PDC1_ORYSI	PDC1_ORYSI	0	2.65193	-0.0447711	-0.800813	0.0178488	7.15	10.26	17.04	16.41	21.61	189.76	1.07	31.69	7.81	4.79	13.12	1.12
c14259_g1	PMGI_RICCO	PMGI_RICCO	0	2.6481	0.861476	3.34044	0.00367442	1.21	3.09	0.66	4.98	12.23	17.05	2.1	4.25	5.63	8.94	13.15	31.41
c8687_g2	PPR45_ARATH	PPR45_ARATH	0	2.64725	-1.83149	-1.83149	0.0225486	0.9	0	0	3.88	2.17	1.54	0	0	0	0	0	0
c80775_g1	0	0	0	2.64286	-1.28436	2.43233	0.0423835	3.05	1.15	0	13.91	3.11	10.93	1.89	0	0	4.64	0	19.28
c48421_g2	NO93_SOYBN	NO93_SOYBN	0	2.63712	-0.829358	-1.36573	0.0269765	8.92	18.09	47	21.15	8.83	453.44	1.04	34.88	15.12	6.17	17.57	3.84
c55771_g3	PFKA3_ARATH	PFKA3_ARATH	0	2.63666	0.198338	0.746136	0.0137912	24.45	7.88	10.6	56.81	40.02	168.94	15.44	32.2	10.83	55.94	10.95	6.25
c76082_g1	0	0	0	2.63021	-1.17663	2.09688	0.00121102	0.99	1.04	2.16	6.43	10.92	10.94	0	0.77	1.33	1.82	8.78	7.96
c52029_g3	0	0	0	2.61919	0.750614	2.551	0.0109127	4.57	3.48	4.45	33.05	40.95	5.54	4.14	14.83	7.28	31.87	26.48	16.11
c70566_g1	0	0	0	2.61681	0.698405	-0.392102	0.0430584	0	0.69	3.02	5.61	8.96	10.58	5.74	2.16	0	2.8	0	0
c21765_g1	0	0	0	2.61497	-1.21179	1.7085	0.00356502	1.42	2.16	0	5.58	5.25	13.49	0.88	0.83	0	3.26	5.26	3.87
c16529_g1	0	STAD1_ORYSJ	0	2.61194	-4.26613	-1.30553	4.46686e-05	1.69	0.64	4.13	3.66	6.84	31.4	0	0	0	0	1.56	0.76
c69508_g1	0	0	0	2.61023	-1.93663	-2.20409	0.0279862	0.99	0	3.76	1.71	0	29.34	1.22	0	0	0.75	0	0
c15404_g1	0	0	0	2.60971	-2.46585	-0.221992	0.000963611	1.05	1.71	2.15	9.25	1.85	21.55	0	0.35	0.42	1.49	1.94	0.72
c8380_g1	0	0	0	2.60031	-0.715844	2.92595	0.00113779	0.63	0.48	1.02	3.83	5.69	5.41	0	1.46	0	6.24	7.51	4.56
c48445_g1	ERF71_ARATH	0	0	2.59256	-0.658654	-1.96904	0.0242707	9.39	2.19	4.49	2.3	1.32	93.93	0.83	8.74	2.08	1.71	1.82	0.11
c60051_g1	0	0	0	2.57948	-2.57645	-2.57645	0.0483739	1.42	0	0.39	0.62	0	11.85	0	0	0	0	0	0
c52622_g2	0	0	0	2.57907	-1.87811	0.924765	0.000112598	2.64	5.95	7.19	21.03	10.35	68.89	1.23	3.46	0.44	13.23	9.39	8.27
c52051_g2	0	LAC15_ORYSJ	0	2.5777	-4.8918	-4.8918	8.27678e-06	2.58	0	7.75	2.22	8.23	53.03	0	0	0	0	0	0
c44380_g2	0	0	0	2.56887	-1.48811	0.674733	8.15095e-05	6.94	1.7	6.56	22.35	28.86	40.45	1.94	3.02	1.4	19.13	3.25	2.39
c33992_g1	0	0	0	2.56792	0.168985	1.62558	0.0477076	0.7	3.3	0.96	12.41	12.16	7.75	1.31	0	6.11	8.53	1.29	6.83
c61341_g1	0	NRX2_ORYSJ	0	2.5563	-1.96132	0.885288	0.00795208	0.74	0.37	0.8	4.58	2.81	5.76	0	0.29	0	1.76	0.45	1.59
c85933_g1	0	0	0	2.55356	-2.2604	1.23006	0.00169333	0.85	1.79	1.24	7.32	5.53	12.26	0.35	0.33	0	0.45	6	2.91
c39800_g1	0	0	0	2.55275	-0.799351	-0.302197	9.08296e-05	8.06	7.18	16.58	24.35	26.71	142.11	3.87	11.58	7.09	10.65	12.05	2.68
c66945_g1	0	0	0	2.54558	-3.43788	-1.56331	0.00634384	1.97	1.48	0	3.41	18.26	0.56	0	0	0	0	0.91	0
c68662_g1	0	0	0	2.5423	-2.72478	-2.72478	0.00468298	0.86	0.64	0.47	2.23	1.39	9.81	0	0	0	0	0	0
c74785_g1	0	0	0	2.53898	-0.684219	1.59131	0.000225848	2.58	4.37	2.25	20.35	22.91	13.41	3.84	0	3.4	14.33	5.7	8.97
c31039_g2	0	0	0	2.53557	0	4.62595	0.0241553	0	0	0	1.03	0	0.68	0	0	0	2.7	4.44	1.06
c49913_g4	0	0	0	2.53146	-2.27839	-0.325097	0.00805282	0.98	0	5.21	5.31	2.3	30.25	0	0.77	0.46	2.02	2.26	0.47
c8601_g1	0	0	0	2.52865	-0.985841	2.04852	0.00862538	2.39	1.86	1.73	10.87	5.45	20.52	0	0.46	3.18	4.34	3.65	17.62
c10377_g1	0	0	0	2.52806	-1.21743	-1.21817	0.0214569	3.69	1.43	6.02	4.05	0.39	62.15	3.43	1.08	1.22	2.86	1.27	0.42
c44847_g1	0	0	0	2.52293	-0.0145673	0.783245	0.0319505	1.45	0.29	6.01	15.16	13.82	17.58	0.42	6.96	1.97	6.9	5.59	0.92
c80695_g1	0	0	0	2.51685	-0.803655	1.37404	0.0300269	0.66	1.23	1.09	6.51	3.81	8.79	0	0.77	1.21	0.36	2.23	5.6
c51456_g1	PUR2_ARATH	PUR2_ARATH	0	2.51112	-0.273013	-0.136677	0.027334	6.69	2.16	5.98	8.47	8.06	69.85	1.08	8.85	4.78	4.7	6.89	1.27
c38886_g1	0	0	0	2.50577	-0.448143	3.55013	0.00269837	0.7	0.8	0.21	5.27	4.36	1.91	0.12	0.56	0.79	2.4	8.01	12.82
c39874_g1	0	LEA3_MAIZE	0	2.50475	-1.9389	1.27415	0.00539451	52.34	96.73	23.77	693.69	77.39	273.09	36.11	18.14	4.95	68.23	41.33	329.52
c52096_g1	0	0	0	2.49917	-5.63264	-1.30294	0.0326259	3.68	0.49	208.93	60.64	2.13	1158.94	4.49	0.47	0	86.72	0.37	5.33
c34496_g1	LT02_HORVU	LT02_HORVU	0	2.49661	-2.49088	1.15624	0.000105793	4.57	8.32	0.86	46.47	16.65	19.63	0.92	0.97	0.94	5.66	5.66	20.45
c8328_g1	0	0	0	2.47979	-2.68611	-0.0217613	7.10113e-07	10.29	10.74	19.79	46.39	13.69	175.94	0.85	4	2.76	12.11	16.99	10.49
c52238_g1	PUB35_ARATH	PUB35_ARATH	0	2.46784	-0.964437	1.57564	0.000866611	2.33	2.82	1.66	21.32	9.41	9.24	2.63	1.02	0.57	9	7.38	4.61
c36872_g1	0	0	0	2.46612	0.278055	2.13698	0.00164175	3.76	5.25	7.67	19.65	54.26	22.48	3.36	6.27	16.59	24.86	26.12	23.32
c18295_g1	0	0	0	2.46429	1.62511	4.91297	0.01254	1.33	9.65	1.09	1.74	23.58	50.98	0.83	21.02	30.34	12.74	57.2	328.62
c45279_g1	PCO2_ARATH	PCO2_ARATH	0	2.46115	-1.28914	-2.65349	0.0199601	1.18	1.55	9.11	1.55	0.42	66.76	1.04	3.68	0.97	0.87	0.47	0.25
c28437_g1	0	0	0	2.46082	-2.4595	-0.830529	0.00793918	0	0	1.58	4.2	2.35	3.89	0	0	0	0.73	0	0
c49791_g1	0	0	0	2.45946	-0.678682	0.86027	0.00664905	24.48	7.49	22.38	87.62	71.81	137.43	1.27	26.04	12.72	40.99	45.86	7.42
c58840_g1	0	0	0	2.45256	0.286001	2.84819	0.0455462	0.95	0.46	0.1	3.06	5.25	1.67	0	1.11	1.31	6.47	2.96	3.58
c61072_g1	0	0	0	2.44072	-1.26654	-0.952343	0.0188841	2.04	1.38	0.64	17.63	4.89	1.19	0.36	0.34	1.18	0	0.8	1.09
c12622_g1	0	0	0	2.43182	-1.74499	-3.72408	0.0326259	1.02	2.29	20.55	0	0	134.11	1.27	1.19	6.48	1.54	0	0
c52112_g1	PSLS_METTH	0	0	2.42134	0.114151	1.69728	0.000186597	5.64	4.71	10.91	28.55	26.81	62.28	12.52	5.72	11.12	22.74	20.23	26.17
c24053_g2	0	0	0	2.4161	-0.199066	0.085578	0.0263379	1.5	1.19	1.64	14.5	7.63	2.78	1.55	1.46	1.7	0.6	1.84	2.11
c2145_g1	0	0	0	2.40948	-0.74274	0.0774883	0.0209835	2.85	0	6.82	18.44	22.27	11.82	0.71	5.99	0	7.01	2.62	0.52
c45869_g3	0	0	0	2.40464	-2.90584	3.01126	0.00379844	1.31	0.97	0	9.07	3.14	1.5	0	0	0	0.99	8.56	10.51
c40355_g1	0	0	0	2.40088	-0.39088	1.35169	3.0461e-06	6.98	10.81	7.28	47.59	55.9	34.68	11.39	7.67	5.33	16.52	21.45	26.53
c6493_g1	LRX7_ARATH	LRX7_ARATH	0	2.39749	-3.94162	0.0670745	0.0283585	1.84	2.79	19.17	0.18	1.69	128.77	0	0.96	0.56	21.89	2.07	2.51
c8822_g1	0	0	0	2.39705	-2.14625	0.79709	0.0212521	1.57	1.19	1.71	10.21	1.28	13.94	0	0.92	0	0	2.17	5.66
c30388_g1	LOX21_HORVU	LOX21_HORVU	0	2.39355	-0.465727	3.33313	0.00390696	0.33	6.33	2.51	2.26	38.2	13.41	1.39	1.25	6.34	12.84	26.75	59.32
c17476_g1	EXOL1_ARATH	EXOL1_ARATH	0	2.3827	-0.529754	1.66525	0.00710488	5.29	3.21	2.91	34.39	14.21	12.71	3.02	4.04	2.67	3.63	17.18	14.49
c12929_g1	0	0	0	2.37967	-2.92425	-4.9178	0.0116926	7.5	0	3.51	0	0	56.44	0	0	1.36	0	0	0
c50531_g2	0	0	0	2.36803	1.29198	2.79678	0.0245526	1.18	0.36	4.27	13.46	13.4	4.88	9.18	3.4	6.09	11.85	11.45	18.53
c50948_g1	0	0	0	2.34354	-0.532436	2.77917	0.0106176	1	0.75	5.46	4.34	8.07	26.38	1.24	2.34	2.55	19.7	26.01	4.49
c48335_g1	0	0	0	2.34045	-0.131078	1.01381	0.0195214	34.03	9.19	38.58	133.81	153.46	121.72	12.03	53.45	22.67	77.58	63.41	18.52
c39649_g1	PIP24_MAIZE	PIP24_MAIZE	0	2.32237	0.694201	3.14709	0.00146114	2.74	4.99	0.95	12.52	24.69	9.28	0.99	9.39	7.79	20.68	28.48	30.46
c37166_g1	GLGL1_HORVU	GLGL1_HORVU	0	2.3141	-0.999151	1.63486	2.36607e-05	7.93	7.28	22.25	107.28	41.28	41.14	10.49	4.88	8.28	65.39	25.76	28.12
c36140_g2	WRK19_ARATH	WRK19_ARATH	0	2.30831	-1.75905	1.66504	0.0087186	0.35	0.86	1.85	2.88	7.1	6.89	0	0.83	0	2.76	4.9	2.69
c58643_g1	0	0	0	2.30642	-1.1481	0.251721	0.0159069	1.67	1.71	0.61	5.36	4.64	11.56	0	1.3	0.73	3.86	0	1.02
c5094_g1	0	0	0	2.30601	-1.87139	0.78784	0.0208944	0.68	1.56	1.12	8.94	7.87	1.57	0.85	0	0	1.04	1.89	3.1
c78774_g1	FB253_ARATH	FB253_ARATH	0	2.30543	-2.03759	-0.677488	0.00467941	1.59	2.06	11.87	11.63	4.19	64.24	1.76	0.74	1.99	6.54	1.46	1.81
c56437_g2	PHSL_IPOBA	PHSL_IPOBA	0	2.30521	-1.24502	0.877109	0.000239021	2.92	5.14	8.69	28.31	11.76	46.68	2.55	4.17	1.99	9.44	10.97	10.6
c55598_g1	NRX2_ORYSJ	NRX2_ORYSJ	0	2.3031	-0.570081	1.70636	4.61679e-05	16.79	16.24	9.63	115.02	50.27	51.05	9.6	11.72	15.23	29.96	40.1	68.7
c21564_g1	0	0	0	2.30298	-0.236162	1.24654	0.0307317	4.8	3.12	6	45.4	14.74	10.21	1.75	2.96	10.32	7.16	9.58	16.06
c51239_g1	0	0	0	2.29671	1.15322	2.44021	0.00206239	11.53	9.05	5.95	33.46	61.92	38.8	12.64	37.47	23.6	37.05	55.42	49.79
c49885_g1	TOLB_PELLD	TOLB_PELLD	0	2.29631	0.242453	2.40929	0.00324853	13.66	16.98	8.53	39.02	133.06	29.32	10.44	18.8	30.93	62.09	80.53	66.88
c69855_g1	0	0	0	2.29034	-2.67213	1.60851	0.0466616	0	0.76	1.11	6.17	1.64	2.92	0	0	0	4.62	1.89	0
c25498_g1	0	0	0	2.28799	-0.392201	-1.29942	0.0342645	1.3	1.02	1.06	4.03	2.27	11.91	0.4	2.27	0.44	0.26	0.89	0
c52418_g2	0	0	0	2.28621	-0.342205	0.68444	0.00493818	5.52	3.55	5.99	43.53	21.15	10.57	5.14	4.77	4.93	4.8	10.15	8.77
c23390_g1	0	0	0	2.28382	-1.04442	1.03827	0.000507947	7.13	4.58	5	44.1	14.76	24.49	5.06	4.77	0	16.17	8.5	10.03
c28086_g1	0	0	0	2.2835	-1.1664	0.428396	0.0111587	1.18	2.44	4.9	18.12	12.56	13.25	1.75	2.48	0.32	1.89	9.31	0
c28197_g1	EXOL1_ARATH	EXOL1_ARATH	0	2.28216	-0.428018	1.54835	0.000358822	202.26	125.63	102.62	964.33	796.41	340.6	98.06	177.13	118.04	246.17	502.28	458.07
c49561_g1	LIRP1_ORYSJ	LIRP1_ORYSJ	0	2.27921	0.641493	2.64511	0.00848826	34.4	42.56	24.58	158.47	289.27	66.2	42.89	79.02	81.85	111.75	211.36	311.29
c37356_g2	0	0	0	2.27643	-0.957376	1.5911	0.000266614	5.32	3.37	7.82	39.51	30.58	11.85	2.82	2.22	5.52	22.9	16.62	10.61
c57387_g1	RFA1C_ORYSJ	RFA1C_ORYSJ	0	2.27498	0.912632	2.34929	0.0131391	11.42	10.13	23.12	47.96	42.16	132.22	28.28	24.11	56	86.74	49.69	93.67
c50340_g2	DST3_DICDI	DST3_DICDI	0	2.27139	0.219391	2.02117	0.0105493	11.12	19.99	11.64	55.68	134.6	27.95	14.87	14	37.34	63.63	36.4	80.88
c52874_g1	0	0	0	2.26968	0.982104	2.57801	0.0220012	2.99	1.13	3.12	17.98	5.91	12.58	9.67	5.12	3.55	21.78	11.17	11.96
c2947_g1	0	0	0	2.26453	-0.807481	2.29219	0.0424532	2.29	1.49	0.41	10.08	10.48	1.11	0	1.78	1.02	2.38	5.6	13.38
c14387_g1	0	0	0	2.24945	-1.38155	0.930017	0.0460395	0.64	1.47	0	3.92	3.18	4.43	0	0.75	0	1.97	0.59	1.75
c49942_g1	0	0	0	2.24886	-1.11618	1.41059	0.00142879	7.74	10.53	11.15	84.91	22.76	37.34	3.09	6.28	7.81	4.1	32.4	40.14
c42819_g2	0	0	0	2.23619	-0.598246	1.24633	0.0143651	1.24	3.08	4.07	6.94	15.28	19.96	1.84	3.22	1.84	3.17	11.05	5.76
c36974_g1	0	0	0	2.23537	-0.75811	0.419379	0.00242159	3.87	4.22	1.81	26.64	12.95	9.22	0.88	3.72	2.62	4.85	3.7	4.83
c36140_g1	0	0	0	2.23334	-0.964063	1.01143	0.045874	1.04	1.08	0.75	2.14	6.29	6.63	0.43	1.21	0	1.63	2.54	1.92
c53013_g9	0	0	0	2.21817	-0.510798	0.751599	0.00584311	3.22	2.57	4.66	25.76	17.31	7.42	3.42	3.77	1.89	7.77	3.81	6.28
c20233_g2	0	0	0	2.21365	-2.70988	2.56245	0.0486584	1.29	0	0.7	8.9	0	1.47	0	0	0	0.97	6	5.73
c53803_g1	ISOA3_ARATH	ISOA3_ARATH	0	2.21087	0.58788	2.56632	8.59405e-05	6.67	8.15	5.42	29.52	43.72	24.29	5.71	16.86	16.21	31.43	38.84	50.54
c9084_g1	0	0	0	2.20839	-3.79605	-2.01139	0.0483313	3.52	0	1.28	0	0	22.8	0	0	0	0.88	0	0
c54755_g5	P2C08_ORYSJ	P2C08_ORYSJ	0	2.20634	-0.337079	1.70329	0.00236292	2.25	2.79	1.69	9.47	11.43	12.06	2.43	2.13	2.1	10.03	6.59	6.08
c66863_g1	0	0	0	2.20531	-0.719686	0.161781	0.0244118	0.95	0.37	7.24	14.18	11.62	15.38	2.36	3.88	0	1.84	6.12	1.31
c17550_g1	0	0	0	2.19814	-0.116999	-0.746441	0.0357781	0.65	0.99	2.47	3.97	5.36	11.22	0	3.04	1.69	0.5	1.2	0.59
c33290_g1	0	0	0	2.19744	-2.35167	0.260141	0.0164311	3.1	6.24	4.31	12.54	1.5	53.34	1.75	0.99	0.38	4.7	0.78	11.58
c78628_g1	0	0	0	2.1954	-0.0201128	1.94626	0.000933366	17.8	6.33	6.55	81.25	37.98	20.66	17.39	8.55	11.62	55.64	29.37	32.43
c46686_g3	LRX1_ARATH	LRX1_ARATH	0	2.18453	-4.08006	-0.671529	0.0426076	1.9	0.21	8.58	0.72	0.24	49.24	0	0	0.37	4.96	0	1.77
c53146_g7	WRK41_ARATH	WRK46_ARATH	0	2.17703	-2.38013	-0.780233	0.00255632	8.35	1.2	3.77	13.66	1.49	45.17	0.68	1.23	0.82	2.05	2.54	2.61
c28282_g1	0	0	0	2.17568	-7.53897	-2.15601	6.17642e-07	2.7	6.68	55.45	21.18	13.32	267.85	0	0	0	2.06	6.23	5.51
c69706_g1	0	0	0	2.17436	-1.08866	0.783996	0.0369909	1.24	0.92	0.68	5.35	3.96	4.96	0	1.45	0	2.8	2.31	0
c50604_g1	LTI65_ARATH	0	0	2.16191	-2.05407	0.508605	0.0152691	10.21	3.05	15.89	37.23	2	91.78	3.81	3.58	0.8	4.98	26.97	6.14
c52132_g9	MYB59_ARATH	MYB59_ARATH	0	2.16039	0.16713	2.72599	0.0180885	2.67	4.86	0.73	14.01	20.02	5.61	2.89	4.49	4.65	5.62	17.53	33.14
c26079_g1	EP1G_DAUCA	EP1G_DAUCA	0	2.14591	-0.0363107	0.768445	0.0475427	2.34	3.88	0.97	11.81	14.81	7.3	1.2	1.83	6	6.67	4	1.97
c40140_g1	0	0	0	2.14291	-3.72069	-3.72069	0.00231978	1.37	0	2.99	9.44	0	10.94	0	0	0	0	0	0
c52096_g2	0	0	0	2.14106	-6.9337	-1.54927	0.0481507	4.34	1.23	842.36	226.86	3.27	3560.94	0.38	1.34	6.74	312.7	0.26	0.42
c64769_g1	HMDH3_ORYSJ	HMDH3_ORYSJ	0	2.13661	-1.73558	0.788372	0.00899534	6.44	0.96	14.79	23.36	12.34	62.61	0	4.54	3.24	24.24	9.59	4.58
c40061_g2	DCE_PETHY	DCE_PETHY	0	2.13346	-0.404581	-1.85888	0.0237693	1.68	7.07	9.66	1.7	12.49	73	2.08	9.82	5.78	1.19	2.32	1.39
c45768_g1	0	0	0	2.12884	-3.41331	-2.06079	0.038804	7.79	0.11	0.1	32.54	0.51	0.27	0.11	0.16	0.2	0.35	0.38	0.75
c75858_g1	TBL42_ARATH	TBL42_ARATH	0	2.1263	-2.81279	-0.385289	0.0327397	0	1.53	0.56	5.29	4.1	1.17	0	0	0	1.54	0	0
c65986_g1	0	0	0	2.12143	-2.28245	2.62462	0.0489037	0	0.78	0.56	5.38	0	1.78	0	0	0	1.57	2.88	5.56
c8366_g1	MYBA2_ORYSJ	MYBA2_ORYSJ	0	2.11486	0.655367	2.99735	0.00235303	3.77	3.99	1.17	14.08	18.64	8.03	4.05	6.53	7.55	10.39	25.56	36.19
c59784_g1	0	0	0	2.11086	-0.245139	4.31015	0.0131502	0.65	0.07	0.09	1.89	0.16	2.64	0	0.77	0	0.21	6.72	14.74
c30527_g1	DSP4_CASSA	DSP4_CASSA	0	2.10893	-1.24519	2.17464	0.000255648	1.48	3.37	0.81	9.02	9.09	8.08	0	0.87	1.92	10.73	6.16	10.06
c40718_g1	HIP26_ARATH	HIP26_ARATH	0	2.10806	0.0747526	2.84391	0.00689071	5.4	9.86	0.08	14.44	39.16	17.59	1.48	12.69	6.53	21.3	25.51	68.09
c15340_g1	0	0	0	2.10757	-4.02051	-4.02051	0.0347963	5.85	0	0	24.17	0	0	0	0	0	0	0	0
c52617_g1	0	0	0	2.09721	-0.302342	1.52466	0.0383478	2.71	1.89	3.17	9.27	7.72	17.97	1.12	4.65	2	3.98	5.65	13.01
c45206_g1	0	0	0	2.08264	-1.00935	-1.86385	0.012601	0.87	0.65	2.36	3.01	4.93	9.95	0	0	2.23	0	0.8	0
c51287_g1	AGAL1_ARATH	AGAL1_ARATH	0	2.08023	-0.48868	2.22665	0.0239953	6.11	1.55	0.12	15.95	10.79	6.89	0.25	2.49	3.97	4.92	11.83	19.08
c39014_g2	ALIS1_ARATH	ALIS1_ARATH	0	2.07514	0.808257	3.01658	0.00138016	3.24	1.38	2.66	8.34	15.15	8.63	2.38	9.74	3.92	18.68	21.61	19.77
c51687_g2	0	0	0	2.06758	-3.3796	-1.34878	0.0291791	3.95	0	1.45	19.32	0	3.43	0	0.22	0	0.92	0.87	0
c67752_g1	LOX22_HORVU	LOX22_HORVU	0	2.06275	0.419167	3.62416	0.00312881	1.55	8.77	5.04	2.01	51.03	17.29	2.88	2.71	22.93	39.39	54.97	105.39
c23755_g1	0	0	0	2.05925	-0.299178	2.03968	0.0372429	1.28	4.05	0.99	7.77	15.65	5.12	4.05	0.52	2.05	5.12	7.88	14.22
c42341_g1	0	0	0	2.05348	-0.444961	-0.0482975	0.00503141	4.34	1.68	6.06	18.09	10.96	22.57	1.62	7.02	2.17	4.81	3.57	3.13
c46727_g2	0	0	0	2.05243	-0.94969	0.478511	0.0151644	3.1	4.15	5.47	14.71	5.84	34.92	1	4.58	2.51	4.74	7	5.98
c42955_g2	0	0	0	2.04663	-1.19459	0.893329	0.00852753	4.66	4.53	6.33	8.54	16.63	41.81	3.36	0	5.17	16.03	7.12	6.44
c74579_g1	0	0	0	2.04172	1.46959	3.45471	0.0185248	0.79	1.2	0	1.38	5.82	2.28	1.97	3.71	2.05	6.65	11.76	6.46
c54936_g2	SUOX_ARATH	SUOX_ARATH	0	2.03716	-0.685147	-0.396727	0.0218735	11.08	11.92	15.73	9.53	8.98	147.54	9.48	12.86	7.82	13.23	8.49	7.96
c56327_g1	PHYA_SORBI	PHYA_SORBI	0	2.03567	-0.38697	1.45924	0.00199436	2.9	4.7	9.3	17.52	32.46	22.24	3.67	5.83	6.85	19.48	14.51	13.32
c46156_g1	AGAL_COFAR	AGALB_TALEM	0	2.01963	0.181769	1.18024	0.0375566	3.21	2.07	6.6	22.13	9.59	18.1	5.27	4.86	6.95	9.11	7.67	10.32
c9254_g1	0	0	0	2.0138	5.71117	5.15764	0.0109752	0	1.22	0	5.17	0.67	0.45	103.26	1.82	5.21	53.06	2.87	6.13
c41552_g1	0	0	0	2.00902	-0.355293	1.22147	0.00517298	3.53	4.5	5.8	14.36	20.93	22.83	2.83	5.35	5.44	7.57	11.28	13.53
c50280_g2	DCE1_ARATH	DCE1_ARATH	0	1.99851	-0.649888	-1.72134	0.0493411	14.11	38.64	56.99	6.65	44.01	417.28	8.2	45.36	35.84	25.55	4.76	5.37
c45365_g2	0	0	0	1.99851	0.0249201	2.59065	0.00733748	77.77	34.89	16.37	237.07	155.21	117.69	14.48	93.36	48.42	311.08	232.21	214.36
c57370_g3	0	0	0	1.99641	-3.42126	0.103026	0.0283585	1.09	0.84	1.48	8.11	5.45	1.26	0	0	0	3.77	0	0
c20380_g1	0	0	0	1.99069	-1.94849	-2.04352	0.0239953	0	0	4.91	3.83	3.31	13.78	0	1.25	0	0.52	0.2	0.2
c51314_g2	P5CS_ORYSJ	P5CS_ORYSJ	0	1.99025	-1.95309	1.35945	0.000852794	2.77	6.13	8.59	16.67	8.1	48.64	1.71	2.03	1.74	19.7	10.39	16.46
c80065_g1	0	0	0	1.98492	-1.27323	0.734693	0.024857	1.07	1.6	2.92	4.64	8.61	10.43	1.33	0	1.36	4.86	0	4.79
c29569_g1	FMO1_ARATH	FMO1_ARATH	0	1.98154	1.07946	3.12255	0.0235245	2.58	0.2	1.13	0.92	9.45	6.18	1.28	4.21	5.26	18.51	10.41	7.48
c50142_g3	MT3B_ORYSJ	MT3B_ORYSJ	0	1.97781	0.217976	2.73845	0.00290545	127.32	259.83	70.06	372.5	1044.62	527.28	126.26	281.58	297.84	462.42	898.27	1788.61
c47617_g2	COBL1_ORYSJ	COBL1_ORYSJ	0	1.9698	-0.0614127	1.36827	0.00119221	8.93	11.27	11.18	40.72	31.66	55.14	6.47	12.57	19.48	22.5	33.08	25.16
c36720_g2	0	0	0	1.96878	1.3358	2.85109	0.0272197	4.16	2.06	0.62	8.67	13	6.36	2.81	7.93	11.6	12.99	12.49	25.14
c44542_g1	ASD2_ARATH	ASD2_ARATH	0	1.96454	-0.230962	2.12294	0.00791692	2.47	4.52	2.57	12.85	20.98	5.64	2.29	3.39	4.71	19.32	9.96	14.35
c44379_g1	0	0	0	1.95824	-3.76664	-2.14283	0.00327764	7.85	3.37	49.42	2.62	2.55	234.57	0.63	0.8	3.81	8.98	2.02	2.66
c59418_g1	0	0	0	1.95537	-0.429383	1.04576	0.0349832	3.02	1.16	2.31	11.46	8.74	6.24	2.42	2.5	1.01	2.79	5.36	5.37
c2491_g1	0	0	0	1.94666	-0.542061	1.39577	0.0278312	166.77	84.22	132.38	624.56	309.06	539.21	29.52	196.93	87.23	163.81	502.58	276.98
c14405_g1	0	0	0	1.9298	-2.49485	-1.58179	0.00386853	2.48	1.15	6.19	4.34	3.74	30.87	1.23	0.58	0	1.15	1.82	0
c45829_g1	0	0	0	1.92673	1.54969	2.55752	0.0134899	9.3	7.83	4.25	23.61	47.09	13.15	13.36	37.71	27.81	35.44	39.23	51.44
c45997_g1	0	EDL3_ARATH	0	1.92634	-0.830386	1.2815	0.00350181	3.39	4.68	4.28	13.16	19.27	16.74	0.46	4.71	3.43	6.9	11.28	12.04
c19873_g1	0	0	0	1.921	-2.99044	-2.99044	0.00634384	1.17	0	1.28	1.01	4.69	4.69	0	0	0	0	0	0
c46727_g1	0	0	0	1.9125	-1.79744	0.771062	1.57577e-06	15.87	10.16	7.59	54.77	26.17	47.79	1.57	3.7	6.61	20.39	23.39	12.68
c14700_g1	0	0	0	1.91116	-4.58733	-4.58733	7.72769e-07	1.19	5.33	1.3	13.41	4.78	13.66	0	0	0	0	0	0
c42790_g1	0	0	0	1.90838	-0.0333854	1.18291	0.0152691	15.09	9.06	22.83	65.26	46.69	66.71	9.02	33.78	12.99	44.13	40.19	20.95
c22254_g1	0	0	0	1.9013	-3.36417	-1.10285	0.026538	4.84	0	2.26	22	0.9	3.41	0.43	0	0	2.71	0.32	0
c54357_g1	DGP2_ARATH	DGP2_ARATH	0	1.89117	0.342905	1.60218	0.048533	3.16	2.79	2.67	8.92	12.01	12.58	2.88	4.99	6.07	10.84	6.62	9.38
c50676_g1	0	0	0	1.89058	-3.59388	0.444565	0.00996193	1.3	1.65	0.92	4.93	2.2	8.49	0	0	0	0.67	1.19	3.5
c77309_g1	0	0	0	1.89053	-3.0667	-1.37235	0.00861282	1.04	1.55	0	3.59	4.17	2.96	0	0	0	0.78	0	0
c47549_g1	0	CHI6_ORYSJ	0	1.88868	-1.43788	0.883955	0.00282625	23.04	29.38	9.44	118.04	95.53	25.47	14.62	8.05	6.71	27.11	18.54	71.48
c56351_g3	0	0	0	1.88716	-1.33354	0.488502	0.000135553	4.65	11.14	15.31	45.85	40.49	33.99	3.52	8.51	3.41	10.94	21.15	11.43
c48256_g1	APOD_HUMAN	APOD_HUMAN	0	1.88549	0.59844	2.17018	0.0401371	39.64	38.81	15.12	165.73	137.12	53.24	82.6	47.07	52.99	99.49	139.18	180.82
c51035_g1	0	0	0	1.88207	-0.579086	0.946166	0.00767625	3.23	7.63	2.9	19.38	17.76	16.43	2.35	5.29	4.04	8.19	7.77	11.2
c55835_g4	0	0	0	1.87711	-0.395729	1.16307	0.00856203	7.61	4.3	9.25	31.74	12.24	35.38	8.56	5.33	6.23	21.83	11.21	14.7
c30388_g2	LOX21_HORVU	LOX21_HORVU	0	1.87555	-0.289097	3.13416	0.00429216	0.58	8.34	4.13	3.22	32.72	16.98	2.42	1.2	11.05	18.89	32.49	70.24
c16804_g1	0	0	0	1.8724	1.08578	3.17321	0.0105493	1.53	12.78	3.73	22.52	37.33	12.82	6.14	27.56	17.29	20.83	97.61	48.58
c57254_g5	XTH28_ARATH	XTH28_ARATH	0	1.86651	-1.067	0.392428	0.0080894	2.03	2.13	9.27	15.97	22.73	12.04	2.4	3.64	1.78	8.12	6.3	3.26
c41659_g1	0	0	0	1.86337	-0.04749	1.8694	0.0322567	14.79	13.61	9.01	38.82	79.6	21.95	7.81	25.25	11.82	33.79	80.49	18.2
c41276_g1	0	DCE4_ARATH	0	1.86327	-0.561609	-1.85955	0.0343637	12.01	44.16	68.93	11.88	93.86	380.81	5.18	43.84	61.76	16.08	9.6	10.02
c49727_g1	HSP7H_ARATH	HSP7H_ARATH	0	1.85622	-0.845064	1.00321	0.00235303	9.05	14.81	39.87	75.91	48.92	113.64	16.38	11.93	17.07	34.12	35.74	58.02
c82409_g1	0	0	0	1.85493	-4.65954	-4.65954	0.0239953	9.42	0	0	31.69	0	0	0	0	0	0	0	0
c77859_g1	0	0	0	1.85435	-5.16042	-5.16042	0.000209198	5.4	6.47	0	9.71	35.96	0.08	0	0	0	0	0	0
c18279_g1	0	0	0	1.85053	-1.40177	0.782669	0.0136455	1.96	2.8	1.92	8.44	12.79	4.3	1.71	1.22	0	4.26	3.68	3.79
c65331_g1	ERF80_ARATH	EF109_ARATH	0	1.84728	-1.11204	0.806245	0.00727018	151.32	150.57	116.38	582.08	816.94	147.9	94.55	51.41	105.39	359.12	81.81	319.77
c11437_g1	ANXD1_ARATH	ANXD1_ARATH	0	1.84026	-2.40139	0.619726	0.000260264	5.21	4.36	29.64	58.35	21.61	62.87	1.37	2.78	4.86	10.29	15.75	32.96
c12277_g1	0	0	0	1.83997	-4.27653	0.364767	0.0206357	6.01	0.75	0	12.15	12.1	0	0	0	0	3.79	2.79	1.8
c26520_g1	0	0	0	1.83985	-1.87507	0.681429	0.00596507	36.27	44.6	54.48	131.04	41.4	331.49	3.54	22.25	20.63	50.91	55.58	111.39
c85365_g1	VILI3_ARATH	VILI3_ARATH	0	1.83932	-3.32198	-2.38078	0.0239861	0.6	0.91	7.47	2.61	0	31.29	0.74	0	0	0.92	0	0.54
c35829_g1	NIP2_ARATH	NIP1_ARATH	0	1.8367	-0.205041	-0.705718	0.0199601	4.98	1.19	6.25	9.91	9.52	26.02	3.63	5.26	4.39	3.04	3.7	0.54
c53196_g2	HFA4D_ORYSJ	HFA4D_ORYSJ	0	1.83312	0.317734	1.87891	0.0477365	8.92	17.81	4.77	15.3	43.83	61.09	13.62	23.84	13.34	23.49	32.01	63.74
c9153_g1	0	0	0	1.8308	4.91356	2.57435	0.0466616	0	0	0	0.91	0	0	2.62	1.23	9.37	0.8	0	0.94
c8519_g1	0	0	0	1.82885	-0.960966	2.24632	0.0434108	0.33	0.52	1.27	3.24	1.45	3.87	0	1.16	0	3.92	2.75	4.63
c39014_g1	ALIS5_ARATH	ALIS5_ARATH	0	1.82008	1.08994	2.77789	0.0216717	2.36	0.92	1.55	4.21	7.69	6.26	0.73	6.87	5.73	11.46	11.51	11.68
c54020_g3	0	0	0	1.81528	-0.916612	1.30903	0.0242707	3.88	1.87	1.85	10.63	13.88	3.36	1.81	1.13	1.92	7.12	5.35	6.67
c84445_g1	0	0	0	1.81511	-0.938801	1.4633	0.0343637	2.29	1.73	2.07	10.6	8.08	3.93	2.84	0	0.98	4.06	4.22	8.95
c14954_g1	0	0	0	1.81197	0.51509	1.74986	0.0158246	15.46	6.84	8.91	35.49	34.57	40.64	22.59	6.38	27.94	46.87	18.53	40.05
c3208_g1	EXO_ARATH	EXO_ARATH	0	1.80527	-0.696038	-0.248163	0.0111587	16.85	8.32	52.2	64.96	38.31	169.78	29.04	14.32	16.25	21.8	23.9	17.52
c34890_g1	0	0	0	1.80002	-1.52361	0.195853	0.0294895	1.73	2.26	4.15	17.68	4.15	7.89	1.07	0.76	1.49	0.52	3.39	5.31
c28370_g1	0	0	0	1.79812	-1.40014	1.77502	0.0022906	2.76	5.53	2.09	20.5	8.11	9.54	1.96	1.26	1.58	8.3	11.14	17.04
c74697_g1	0	BH094_ARATH	0	1.79332	-1.71519	-3.93444	0.0136234	0	0	5.03	2.27	7.34	9.01	1.63	0	0	0	0	0
c42124_g2	0	0	0	1.79114	-1.9679	-1.23398	0.0238286	4.81	2.32	12.29	6.1	2	60.85	2.62	1.59	1.66	5.17	1.08	1.87
c53420_g2	DNJH_CUCSA	DNJH2_ALLPO	0	1.78677	-0.366757	1.35179	0.00252184	206.05	174.1	101.64	557.26	724.14	420.22	129.38	136.84	212.14	316.23	352.59	551.3
c28492_g1	0	0	0	1.78194	-0.11411	-1.72835	0.0455462	4	1.02	2.18	9.3	3.29	13.03	0	4.67	3.47	0	1.85	0
c50026_g1	SBT16_ARATH	SBT16_ARATH	0	1.7737	-2.13555	0.0957776	0.0108073	4.19	2.19	15.39	12.63	7.83	55.79	2.36	0.98	2.57	12.74	5.74	4.85
c37643_g1	0	0	0	1.77348	0.0567997	-3.92268	0.022947	4.29	0.8	0	1.86	7.75	8.59	1.33	3.77	1.36	0	0	0
c40482_g1	0	0	0	1.77291	-0.960082	-0.14265	0.0205164	4.95	0.96	5.83	12.34	15.48	13.13	0.51	2.4	4.39	8.34	1.51	0.76
c44381_g3	0	0	0	1.76743	0.193193	1.9356	0.0380912	7.52	12.18	7.28	49.36	35.96	10.72	17.85	4.99	17.97	65.23	23.57	20.44
c34626_g3	0	0	0	1.76686	-0.394987	0.321771	0.031946	10.72	15.23	14.62	26.9	21.53	96.32	5.33	17.58	16.33	10.53	18.91	21.09
c77688_g1	0	0	0	1.76214	-2.56902	-1.43841	0.0368138	2.96	0	4.83	0.85	3.18	23.13	0	0	1.26	0.75	0.91	0.88
c44383_g1	IP5P9_ARATH	IP5P8_ARATH	0	1.75537	0.497733	1.83216	0.0314192	16.59	21.55	16.36	59.2	93.96	38.26	31.17	24.43	44.73	46.16	83.95	62.6
c28721_g1	PID_ORYSJ	PID_ORYSJ	0	1.75318	-1.53655	-2.42115	0.0420584	1.06	1.22	1.43	4.16	8.82	0.61	0.65	0	0.69	0.41	0	0
c45034_g1	0	0	0	1.75306	-1.57921	-2.18596	0.0483739	3.05	0.48	5.92	18.37	0	13.96	0.15	3.32	0	1.09	0.11	0.57
c46176_g2	0	0	0	1.74593	-0.537823	0.357977	0.00559897	28.15	20.84	33.14	76.76	143.65	59.78	23.53	29.07	17.63	58	24.09	24.73
c4948_g1	GLGB_MAIZE	GLGB_MAIZE	0	1.74554	-1.1993	0.77127	0.0152691	3.54	2.37	3.13	16.26	5.07	10.17	0.97	1.84	1.9	5.43	5.61	4.46
c51785_g2	UBC7_WHEAT	UBC7_WHEAT	0	1.745	-0.453999	1.3064	0.00784601	44.39	49.53	108.81	236.19	270.55	189.39	71.38	44.65	74.11	144.52	178.58	172.71
c39094_g1	0	EDL3_ARATH	0	1.74472	-1.29134	1.52825	0.00185973	9.01	5.01	4.35	19.73	28.97	14.15	0	7.59	1.32	19.3	16.56	16.95
c34060_g1	0	0	0	1.73507	-3.18531	-4.61443	0.00188677	3.53	5	110.86	6.4	20.06	379.62	0.76	12.43	1.94	0.76	2.13	1.47
c43473_g1	0	0	0	1.73376	-1.3085	-0.465543	0.00553306	6.16	3.22	13.34	29.91	12.47	34.49	1.57	8.07	1.26	5.04	4.01	7.05
c38749_g2	0	0	0	1.72539	-0.851501	-0.26998	0.00314118	14.6	15.39	21.26	73.58	35.99	64.7	0	19.97	15.34	13.75	12.44	16.25
c54554_g4	0	0	0	1.7192	-0.987072	0.390364	0.0245406	2.56	1.3	3.69	9.37	6.53	10.1	2.02	1.91	0.64	5.43	1.28	3.28
c50218_g1	0	0	0	1.71825	-1.15186	0.736082	0.0253131	4.84	2.65	3.94	9.4	5.62	23.89	1.05	2.59	2.56	6.16	4.94	7.93
c69186_g1	0	0	0	1.71584	-2.20951	-0.645322	0.0052201	0.84	1.27	2.75	5.85	6.84	4.35	0	0.98	0	0.64	1.56	0.76
c47566_g1	0	0	0	1.71455	-0.871926	1.16996	0.0148041	3.84	4.48	1.59	12.1	12.32	9.63	1.2	3.5	1.95	4.72	9.13	8.61
c84310_g1	0	0	0	1.71163	-1.86197	-1.20766	0.00903635	1.51	1.67	1.81	5.9	3.45	8.1	0	1.41	0	0	1.94	0
c78518_g1	0	0	0	1.71091	-1.16594	-2.52751	0.0106663	2.34	1.34	8.24	27.52	6.29	6.05	2.17	4.09	0	1.79	0	0
c38342_g1	RAP23_ARATH	ERF71_ARATH	0	1.70747	-1.10358	-0.915756	0.0443901	156.54	21	231.25	422.74	64.16	815.69	28.94	127.31	66.07	94.93	74.36	37.21
c34441_g2	0	0	0	1.70593	-3.78246	1.60238	0.0174196	0	3.62	0.66	9.46	1.95	4.17	0	0	0	4.58	1.13	8.67
c36895_g1	0	0	0	1.70369	-1.1929	-0.814571	0.00576656	8.34	2.12	9.65	27.58	10.75	27.49	2.09	7.09	1.18	5	1.02	5.1
c36139_g1	MKKA_DICDI	MKKA_DICDI	0	1.69792	-0.989102	1.61466	0.0213556	4.91	7.63	7.53	32.91	25	10.02	4.31	4.89	3.52	4.6	20.12	36.55
c79176_g1	0	0	0	1.69386	-3.42567	2.17868	0.0454041	0	2.74	0.5	6.31	5.15	0.52	0	0	0	0	9.26	6.54
c26460_g1	P2C51_ORYSJ	P2C51_ORYSJ	0	1.69127	-2.57425	0.2306	0.00390696	5.94	18.41	0.46	40.62	30.29	16.68	0	2.96	2.25	9.22	7	14.82
c43690_g1	P2C49_ORYSJ	P2C49_ORYSJ	0	1.69115	-0.285865	2.46514	0.00353068	1.2	2.63	2.44	7.8	5.01	8.73	0.66	3.15	2.64	7.71	14.75	13.23
c83686_g1	0	0	0	1.68996	-3.93466	-1.16521	0.00553306	4.1	1.01	0	3.54	4.36	9.38	0	0	0	2.06	0	0
c54095_g1	LAAT1_CAEEL	YPQ1_YEAST	0	1.68946	-1.24953	0.496897	0.0464332	5.48	2.81	3.36	7.03	4.54	27.25	1	2.28	2.59	5.78	4.77	5.78
c20972_g1	0	0	0	1.6868	-1.46823	0.517446	0.000948011	4.11	4.16	5.21	14.3	14.61	16.12	3.4	1.6	0.89	4.18	7.57	7.45
c52874_g2	0	0	0	1.6848	1.51477	2.27321	0.0427911	38.33	12.92	42.33	131.5	66.72	99.6	103.62	116.15	108.09	195.84	129.76	117.12
c54211_g2	DNJH2_ALLPO	DNJH2_ALLPO	0	1.68414	-1.02083	1.11693	0.000964642	47.71	83.92	114.99	291.56	226.84	308.76	45.5	45.65	66.98	199.61	128.75	221.18
c28385_g1	CP122_ARATH	CP122_ARATH	0	1.67959	0.403612	2.35283	0.0126411	119.12	119.96	86.99	322.52	434.75	321.02	48.59	251.56	244.87	369.75	582.96	695.56
c24762_g1	0	0	0	1.67388	-1.63637	0.635499	0.006318	5.13	5.16	5.59	17.07	12.49	23.04	1.06	5	0	3.9	11.87	8.47
c56039_g2	GLGB_ORYSJ	GLGB_ORYSJ	0	1.67311	0.181386	1.63252	0.044613	2.57	3.99	4.81	12.59	14.26	11.01	3.61	6.21	6.61	11.86	10.88	13.18
c33748_g2	0	0	0	1.67212	-2.88275	-4.96959	0.00330366	8.36	2.67	0	20.64	14.33	0	0	1.4	0	0	0	0
c32113_g1	RUBB_PEA	RUBB_PEA	0	1.67051	-0.339698	0.474246	0.0407624	4.2	3.23	9.63	17.87	12.35	25.72	5.43	4.92	6.6	10.41	6.5	6.87
c12918_g1	0	PER2_HORVU	0	1.67034	-4.1144	-4.37131	0.00745178	1.91	0.45	13.99	0.5	0.78	52.15	0	0	0.77	0.45	0	0
c40032_g1	0	0	0	1.66993	-2.76207	-0.319304	0.0377248	5.93	10.68	4.03	16.76	0.61	53.18	0.92	2.6	0	9.6	0.68	7.37
c53058_g1	FES1_ASPTN	FES1_ASPTN	0	1.66967	0.0266761	1.10857	0.0199842	7.82	7.7	10.55	28.63	28.72	28.04	14.36	11.96	7.19	25.46	14.48	17.04
c38759_g1	0	0	0	1.66892	-1.38037	0.636471	1.18538e-05	17.73	22.9	26.31	84.5	74.64	60.93	11.01	11.53	10.05	23.11	33.8	46.82
c47110_g1	0	0	0	1.6679	0.256091	1.90642	0.0232396	5.38	7.24	5.68	18.87	30.84	10.84	12.95	7	8.17	20.45	25.96	22.75
c71082_g1	Y3028_ARATH	Y3028_ARATH	0	1.66635	-3.9741	-3.9741	0.0393425	2.93	2.22	0	0	0	17.63	0	0	0	0	0	0
c57463_g1	0	0	0	1.66462	-0.633045	0.476982	0.0190709	3.68	4.69	8.85	22.14	19.42	14.95	3.95	7.17	2.68	10.02	7.89	6.22
c42530_g2	CAPP2_MAIZE	CAPP2_MAIZE	0	1.66198	1.01429	1.82966	0.0291791	9.04	4.22	11.72	28.35	28.09	23.93	16.85	15.89	31.48	34.97	27.3	26.24
c41645_g1	0	0	0	1.6597	0.151779	1.95775	0.0107976	31.88	39.33	66.91	167.6	172.63	108.91	47.85	70.12	77.63	174.48	153.31	211.84
c48188_g1	ACCO3_PETHY	ACCO3_PETHY	0	1.65219	-2.14717	-0.347688	0.000293062	27.94	24.16	40.67	107.85	168.59	20.48	13.84	5.41	7.11	23.04	11.95	38.15
c44456_g2	0	0	0	1.64915	-1.86897	-0.933331	0.0460395	2.2	1.55	4.22	6.65	0.9	18.64	1.19	0.37	0.88	3	0.44	0.61
c79195_g1	0	0	0	1.6416	-3.62278	-0.438785	0.0434108	0.95	1.43	1.56	2.48	9.24	1.64	0	0	0	2.89	0	0
c25685_g1	0	0	0	1.63992	-3.35834	0.0127789	0.0213556	1.97	0.74	0.54	2.56	3.97	4.51	0	0	0	1.49	0	1.77
c30828_g2	0	0	0	1.63068	-3.12138	-0.200392	0.0307555	12.84	1.03	77.12	16.48	8.88	257.75	5.03	2.37	5.26	38.7	18.07	21.45
c25409_g1	0	0	0	1.62873	-3.0617	-3.0617	0.0108073	1.19	1.28	0.11	2.5	4.02	2.33	0	0	0	0	0	0
c48011_g1	PIP21_MAIZE	PIP21_MAIZE	0	1.62724	-0.882076	1.71365	0.00161528	9.65	11.04	41.84	52.09	74.79	71.01	7.3	14.67	20.85	62.95	68.2	72.19
c46179_g1	MBF1C_ARATH	MBF1C_ARATH	0	1.62632	-0.310746	-0.0161948	0.00386853	16.58	17.56	26.33	35.01	90.57	66.98	21.14	26.09	13.92	27.91	15.85	16.73
c74371_g1	GPDL1_ARATH	GPDL1_ARATH	0	1.62585	-1.3752	0.633222	0.00848826	3.47	2.63	6.78	12.07	11.94	17.12	2.58	1.62	1.8	2.65	7.04	10.05
c42982_g1	0	0	0	1.62156	3.65334	2.2701	0.0448736	1.09	0	0.3	0.95	4.09	0	9.47	11.45	5.72	3.35	4.51	0
c63358_g1	0	0	0	1.61659	-0.174052	0.604212	0.0383478	9.23	12.51	9.83	38.6	46.95	14.9	11.65	12.33	11.78	20.93	14.46	13.47
c65651_g1	0	0	0	1.61239	4.10582	0.81183	0.0260105	0.68	0.51	0.37	2.35	1.67	1.55	36.06	0.79	5.26	3.1	0	0
c34902_g1	0	0	0	1.60792	-1.87876	-0.476377	0.0149743	2.41	2.45	8.99	8.05	5.39	30.47	1.63	1.02	1.81	3.71	2.22	3.92
c8032_g1	0	0	0	1.6075	-1.74055	0.143609	0.00645783	22.95	14.03	13.12	77.97	26.85	49.12	1.65	6.6	10.25	2.37	12.4	38.66
c69198_g1	0	MYB1_MAIZE	0	1.59808	-4.18837	-0.781943	0.00949449	0.4	0.62	5.02	3.54	5.15	10.7	0	0	0	0	0.37	2.96
c24168_g1	0	0	0	1.59792	-4.35843	-0.191734	0.00146437	3.06	0	3.89	9.7	7.38	4.66	0	0	0	2.31	0	3.65
c66429_g1	0	0	0	1.59595	-3.08511	-0.962389	0.0415929	2.63	0	0	3.4	3.14	2.25	0	0	0	0	0	1.17
c44576_g1	ACCO1_ORYSI	ACCO1_DORSP	0	1.59484	-1.88333	-0.114895	0.0483313	2.73	1.66	4.68	10.14	16.62	1.61	2.09	0.56	0.12	2.2	1.13	4.95
c34813_g1	0	0	0	1.59428	-1.45169	-1.05666	0.00606307	0.93	2.72	4.31	6.42	10.11	8.83	0	1.19	2.24	0	1.52	2.11
c54246_g1	RFS2_ARATH	RFS2_ARATH	0	1.59145	-1.13049	2.15239	1.44941e-05	18.51	14.71	19.87	92.3	23.33	46.87	10.32	6.69	13.7	78.02	91.73	63.21
c70372_g1	0	0	0	1.58228	-0.769443	0.657933	0.000961107	9.96	14.23	27.23	45.37	59.31	54.43	13.47	12.18	12.68	38.89	26.82	16.54
c80703_g1	0	0	0	1.5814	-1.42973	1.24676	0.0309836	3.79	0	3.45	4.37	10.09	7.95	1.57	1.48	0	4.76	3.53	8.99
c45711_g1	0	0	0	1.5765	-0.680044	-1.0994	0.000709837	12	4.07	8.33	20.76	18.39	34.33	5.42	7.67	5.53	4.94	4.05	1.95
c51891_g2	SAP8_ORYSI	SAP8_ORYSI	0	1.57371	-0.275232	1.14181	0.0200881	42.6	39.35	63.57	139.13	186.53	117.2	50.22	48.29	53.93	102.19	97.76	119.44
c16284_g1	0	0	0	1.56942	-0.611962	0.203029	0.00941932	7.8	13.06	20.83	42.2	51.39	34.83	5.22	17.34	11.8	14.59	9.9	24.14
c46746_g1	C3H35_ORYSJ	C3H35_ORYSJ	0	1.56877	-0.0396358	1.18951	0.0186763	19.63	9.37	14.96	54.99	28.34	47.95	23.82	8.61	21.62	46.83	22.5	30.89
c55040_g3	0	0	0	1.56837	-1.20655	-0.598539	0.0427317	0.98	1.13	2.66	5.16	4.53	5.38	1.22	1.14	0	0.76	1.8	0.45
c49503_g2	M2K7_ARATH	M2K7_ARATH	0	1.56471	-1.77968	1.38376	0.00230689	3.98	4.04	5.44	17.03	16.76	7.45	1.77	1.46	1.43	5.65	13.62	15.64
c45665_g1	0	0	0	1.5638	-0.802268	0.0521553	0.0206241	4.1	5.28	4.96	12.66	9.37	22.16	1.96	3.76	4.56	4.69	4.4	5.79
c86322_g1	0	0	0	1.55551	-2.30246	-2.26914	0.00318979	2.43	1.81	20.6	11.56	9.73	53.57	1.51	1.43	3.07	2.75	0	2.17
c49970_g1	0	0	0	1.5547	-1.22372	0.132741	0.00795208	38.93	18.09	64.84	126.22	97.64	134.21	9.55	34.7	18.6	68.87	35.95	27.9
c85485_g1	0	0	0	1.55431	-3.87834	0.937857	0.0369909	1.98	4.13	0	5.78	13.74	0	0.13	0	0	3.75	2.91	5.69
c17611_g1	0	0	0	1.55364	-2.38807	0.141069	0.00830383	3.04	1.17	2.2	6.64	5.51	7.59	0	1.18	0	1.95	0.93	4.16
c19957_g1	0	0	0	1.54774	-2.8951	0.998356	0.0328792	1.93	5.69	0	10.43	12.73	1.06	0.97	0	0	4.08	6.59	5.22
c22642_g1	TCPG_ARATH	TCPG_ARATH	0	1.5458	-2.17218	0.372087	0.0396309	2.16	4.35	35.44	17.08	12.47	96.65	2.14	1.01	8.59	22.45	13.48	18.66
c16114_g1	0	0	0	1.53978	-2.10688	-1.89517	0.0454041	10.04	2.99	12.42	2.44	1.86	70.34	0.69	3.9	2.19	1.29	0.51	4.58
c66748_g1	HIPL2_ARATH	HIPL2_ARATH	0	1.53742	-2.89455	-2.89455	0.0311997	0.42	0	1.84	2.24	2.16	2.94	0	0	0	0	0	0
c51034_g1	0	0	0	1.53547	-0.336577	0.319292	0.023691	10.84	7.93	11.37	23.38	22.15	43.98	8.36	11.53	9.97	17.72	9.79	10.22
c13081_g1	0	0	0	1.53364	1.05594	2.64815	0.0267443	3.54	5.51	10.09	12.63	19.39	25.81	9.35	30.76	9.51	15.03	43.95	60.12
c2270_g1	0	0	0	1.5269	-0.741456	2.77583	0.0480406	0.87	1.35	0.3	3.3	4.28	0.52	0.27	0.39	1.09	1.2	7.71	9.91
c72884_g1	0	0	0	1.51834	-0.967663	1.80448	0.0258054	7.09	12.43	3.62	40.13	12.94	16.94	3.41	5.69	6.11	7.68	19.51	55.31
c34084_g1	0	PSBD_ORYNI	0	1.5156	-1.47901	-0.0107012	0.00236149	9.99	14.81	9.06	48.74	22.83	29.4	6.82	2.89	5.83	4.97	8.9	19.87
c44213_g1	0	0	0	1.5126	-1.28102	0.551018	0.0158717	5.72	4.3	1.76	12.06	7.7	15.05	2.42	1.17	2.29	6.82	3.05	7.54
c36986_g1	0	0	0	1.51152	-1.32362	-3.10381	0.0278481	4.55	0.5	2.12	15.3	3.75	1.58	0.81	0.76	1.69	0.5	0	0
c30013_g1	0	PER29_ARATH	0	1.51001	-2.77265	-1.11854	0.0109127	7.45	1.05	27.46	27.29	2.19	73.15	2.17	1.28	2.71	4.95	5.44	5.36
c41377_g1	0	PER45_ARATH	0	1.50495	-1.69329	-1.32511	1.7163e-05	8.84	11.85	28.51	28.33	55.93	60.08	10.34	2.91	6.03	12.7	2.84	4.43
c57750_g1	0	0	0	1.5011	-2.01701	-1.73692	0.0491842	1.84	0.47	5.98	2.67	3.04	18.65	0.76	1.43	0	0.47	1.69	0
c45772_g1	USPAL_ARATH	USPAL_ARATH	0	1.49917	-0.942714	0.347576	0.010019	15.56	10.85	48.55	53.19	55.06	106.98	19.11	17.67	11.56	38.61	28.19	27.82
c43729_g1	EF109_ARATH	EF109_ARATH	0	1.49627	-0.536702	0.591361	0.0199348	205.45	198.29	332.78	869.25	938.29	310.59	197.2	206.09	241.74	402.06	326.11	381.87
c72799_g1	0	0	0	1.49613	-0.379902	4.85299	0.00163335	0.72	0	0	1.16	0	1.51	0	0.32	0.26	0	8.9	20.14
c19821_g2	0	0	0	1.49433	-0.760767	3.50947	0.038804	1.32	0.63	0	1.41	0	4.79	0	1.23	0	0.63	4.61	19.78
c48965_g1	0	0	0	1.49272	-0.922772	-0.528058	0.0179395	7.65	4.26	11.98	14.18	31.9	22.49	1.94	6.23	7.37	6.58	8.06	1.45
c52715_g1	STEP2_ARATH	STEP2_ARATH	0	1.48471	0.164271	2.05479	0.0278312	4.53	3.45	2.2	10.11	11.38	8.08	2.43	7.58	4.31	11.55	13.13	18.15
c45869_g1	HFC2B_ORYSJ	HFC2B_ORYSJ	0	1.48338	-2.50651	0.284669	0.0144473	3.03	2.05	3.23	13.91	2.7	7.51	0.07	1.22	0.18	3.52	3.52	3.05
c69840_g1	0	0	0	1.47822	-3.07617	-3.07617	0.0222417	0	0	2.61	3.1	2.87	2.05	0	0	0	0	0	0
c40387_g1	0	0	0	1.47752	-2.46397	-1.36859	0.0150532	4.39	5.83	24.94	5.88	5.93	89.72	2.42	1.71	3.66	4.1	2.24	7.1
c24092_g1	0	0	0	1.47698	-1.41642	1.50135	0.00500326	13.91	7.02	14.29	42.98	30.87	24.83	3.84	10.83	1	17.05	60.68	16.05
c5429_g1	LECH_HORVU	LECH_HORVU	0	1.47431	-11.8151	-11.0783	1.03988e-07	1029.25	1423.05	0.17	2590.78	4642.7	0.42	0.12	0.12	0.22	0.04	0.05	0.74
c44158_g1	0	0	0	1.46439	-1.78657	-1.626	0.0136251	7.46	14.68	23.56	29.79	2.11	100.74	3.17	5.99	7.65	1.31	4.07	9.19
c21166_g1	0	0	0	1.46422	-4.28651	-2.21829	0.00330366	1.43	2.95	90.94	17.18	9.95	241.21	1.77	3.22	0.56	9.69	3.67	6.95
c47089_g1	TCTP_ELAGV	TCTP_ELAGV	0	1.46385	-1.0558	0.221902	0.00828675	122.45	129.06	189.81	463.73	471.02	313.76	150.92	43.7	80.38	251.64	103.31	173.33
c39292_g1	0	0	0	1.45852	-1.87605	-0.928923	0.00645572	7.95	5.41	4.32	24.86	12.94	11.85	0	5.57	0	1.81	1.47	5.74
c32461_g1	0	0	0	1.45774	-2.30628	0.0239759	0.0376561	4.86	5.37	22.34	10.09	10.98	71.34	1.59	4.18	2.08	20.79	10.68	2.15
c48104_g2	P2C50_ORYSJ	P2C50_ORYSJ	0	1.45612	-0.143679	1.45245	0.0149743	16.75	19.7	13.25	48.04	64.53	28.61	15.41	16.58	25.97	34.86	36.55	65.54
c64049_g1	0	0	0	1.45373	-3.5917	0.729084	0.0214098	0	1.84	2.03	3.21	3.96	4.25	0	0	0	0.93	3.46	2.21
c49529_g1	C3H2_ORYSJ	C3H2_ORYSJ	0	1.45108	0.00519151	1.42482	0.0172289	19.68	17.65	13.94	65.5	49.69	28.18	19.32	24.52	21.11	56.38	33.56	49.4
c70162_g1	0	0	0	1.44409	-0.46136	0.961066	0.0346192	12.38	18.48	17.75	31.28	62.75	44.01	24.38	16.52	3.96	27.77	28.78	39.12
c44551_g1	0	0	0	1.442	-0.410678	1.53491	0.00498105	31.61	20.06	19.49	78.53	80.85	35.87	21.56	21.16	24.34	62.89	55.17	85.64
c50650_g1	HOX24_ORYSI	HOX24_ORYSI	0	1.43722	-2.07838	0.499586	0.0143651	86.97	103.45	192.76	347.44	108.67	613.36	40.7	27.62	48.54	47.39	111.32	376.64
c35308_g1	0	0	0	1.43176	-3.60628	-0.873856	0.0213221	19.42	2.9	48.35	8.02	0.45	181.84	2.01	2.52	2.12	17.01	5.95	14.78
c42776_g2	0	0	0	1.42963	-1.72312	0.520005	0.012763	7.41	3.8	13.75	36.75	10.18	21.03	1.27	3.61	4.25	8.66	7.95	18.64
c74399_g1	0	0	0	1.42407	3.41247	-1.93068	0.0152691	0	0.97	0	0	1.05	2.25	4.9	1.54	11.55	0	0	0
c64213_g1	0	0	0	1.41847	-3.02735	-3.00943	0.0220896	8.56	3.06	28.51	2.99	0	105.76	0.71	0.67	4.48	1.31	2.62	0.52
c43934_g2	0	0	0	1.41716	-3.61438	-2.27672	0.0102187	4.12	3.48	20.98	2.75	3.55	72.34	0.17	2.09	0.19	2.74	2.79	0
c48198_g2	0	0	0	1.41577	-2.33513	1.34984	0.00464601	2.72	2.1	2.95	10.73	4.6	6.28	0	1.58	0	6.31	9.15	4.57
c38541_g1	TLP1_PRUPE	TLP1_PRUPE	0	1.41401	-1.88396	0.538116	0.0350046	2.27	0.47	5.75	12.04	6.45	4.85	0.71	0.41	1.45	3.95	4.58	3.73
c35517_g1	0	0	0	1.41058	-0.214897	1.13077	0.0236607	21.78	21.33	27.33	76.9	62.41	52.53	25.79	30.55	19.97	43.53	55.3	53.96
c3386_g1	0	0	0	1.40933	-3.38984	-3.38984	0.00639511	1.26	0	2.07	4.37	3.03	2.17	0	0	0	0	0	0
c32113_g4	CPNB1_ARATH	CPNB1_ARATH	0	1.40178	-0.683622	0.648926	0.00745178	13.14	12.13	18.37	32.75	27.75	57.92	7.43	10.58	16.38	31.24	17.21	20.69
c54649_g4	ERF1_ORYSJ	ERF1_ORYSJ	0	1.39893	-0.159046	0.380717	0.0107257	1030.78	1303.66	1163.74	2507.18	4062.92	3036.56	1003.44	1131.55	1950.28	1842.06	1456.87	1339.38
c44963_g1	XYL1_ARATH	XYL1_ARATH	0	1.39677	-1.13025	1.2843	0.0282645	1.93	3.25	13.31	20.87	12.42	16.96	1.72	3.61	5.17	17.17	18.01	10.01
c35540_g1	0	0	0	1.39638	-0.64631	0.473825	0.012167	20.16	27.42	22.38	45.53	88.56	57.81	27.04	9.42	21.81	32.49	26.84	39.28
c47444_g2	0	0	0	1.38775	-3.35654	-1.56618	0.00853081	2.03	5.65	8.45	13.53	0.56	30.67	0.84	0.79	0	1.03	0.62	3.68
c72870_g1	PPA1_ARATH	PPA1_ARATH	0	1.38649	-2.57318	0.81526	0.0322864	0	2.51	5.33	3.34	5	13.51	0.68	0.64	0	4.19	4.01	5.97
c40557_g1	0	0	0	1.38506	-1.23105	-0.102081	0.012763	5.53	6.32	5.46	20.14	13.53	13.11	0.42	4.12	4.57	3.68	6.59	5.69
c25301_g1	0	0	0	1.38489	0.337006	2.38629	0.00131145	6.72	10.02	5.88	20.45	28.68	12.48	14.68	9.43	12.9	70.34	27.79	25.92
c51676_g2	XIP1_ORYSJ	XIP1_ORYSJ	0	1.37941	-1.99228	-2.20504	0.000792757	35.21	17.8	14.77	22.8	5.4	149.93	3.67	8.23	8.8	4.81	5.08	4.11
c52407_g2	BZP17_ARATH	BZP17_ARATH	0	1.37054	-0.847796	0.636216	0.00985366	32.12	34.19	27.57	72.77	67.58	110.72	15.88	29.56	20.23	39.42	55.11	50.35
c46217_g1	BIM1_ARATH	BIM1_ARATH	0	1.36454	-4.06504	-1.41936	0.0416041	0.66	2.15	22.06	2.68	0.73	62.98	0.48	0.14	0.86	5.45	1.6	2.22
c81984_g1	0	0	0	1.35568	-3.8569	0.0864319	0.0383036	0	0	4.74	5.35	3.96	3.54	0	0	0	2.8	1.15	1.1
c53633_g1	ARP1_ARATH	ARP1_ARATH	0	1.35482	-1.37802	0.612012	0.0375566	4.89	3.79	9.5	22.82	10.27	14.52	1.89	1.63	5.11	7.25	4.52	16.05
c78418_g1	0	0	0	1.34801	-3.26059	0.691082	0.0454041	0.57	0.45	4.65	8.58	2.26	4.31	0.35	0	0	2.93	4.43	1.85
c31379_g1	0	0	0	1.34719	-3.84118	-2.07292	0.0348824	1.44	1.64	11.38	1.88	1.18	35.21	0	0.84	0	3.3	0	0
c47590_g1	0	0	0	1.34696	-3.67648	-3.70862	0.00429024	1.55	1.14	1.55	6.55	1.09	3.84	0.01	0	0	0	0	0
c41076_g2	P2C51_ORYSJ	P2C51_ORYSJ	0	1.33612	-1.86616	0.370172	0.000192543	16.89	25.67	11.77	42.71	24.36	77.13	4.18	6.69	8.16	19.09	23.55	28.49
c50142_g2	MT3A_ORYSI	MT3B_ORYSJ	0	1.33367	0.300373	2.64483	0.0484924	47.45	71.29	12.84	78.11	143.55	131.88	18.93	95.09	97.19	95.65	239.14	501.62
c53490_g1	BGL04_ORYSJ	BGL04_ORYSJ	0	1.33321	-1.2199	0.50219	0.0050305	9.71	8.86	30.43	28.68	34.54	63.18	9.53	5.44	11.6	31.94	16.41	21.63
c47828_g1	ANXD1_ARATH	ANXD1_ARATH	0	1.33267	-2.06321	-0.120885	0.0166785	4.94	4.6	46.89	43.79	18.35	82.33	3.33	3.91	9.58	13.78	13.28	23.94
c52119_g1	CIPKG_ORYSJ	CIPKG_ORYSJ	0	1.33224	-0.547528	0.488969	0.0393975	13.89	9.43	17.63	47.5	24.42	32.71	4.94	13.5	16.59	19.44	13.77	23.95
c53841_g1	0	CKX5_ORYSJ	0	1.3247	-2.18286	0.255138	0.000793692	16.82	26.22	19.74	88.41	42.63	32.84	2.24	5.01	10.49	7.69	31.98	34.38
c53947_g2	0	0	0	1.31672	-1.81876	0.778469	8.50068e-05	6.74	19.8	17.01	39.05	45.79	29.6	7.11	4.71	3.98	24.26	29.98	21.91
c14391_g1	0	0	0	1.31365	-1.07511	1.11379	0.027136	10.4	21.42	5.9	26.48	44.62	28.93	5.48	11.12	6.43	11.13	23.74	48.6
c57071_g3	YCF36_CYAPA	YCF36_PORPU	0	1.30599	0.551232	2.00237	0.0223971	14.38	8.56	2.97	21.16	29.65	14.33	17.84	18.94	10.57	34.47	33.22	35.34
c22757_g1	0	0	0	1.30488	-3.7613	-3.7613	0.00745178	1.19	0	3.26	5.16	0.96	5.46	0	0	0	0	0	0
c56784_g6	0	0	0	1.29957	-3.60364	-3.15398	9.05156e-08	6.14	4.38	4.92	16.1	14.56	8.36	0	0	1.2	0.18	0.4	0.83
c45974_g1	P2C08_ORYSJ	P2C08_ORYSJ	0	1.29168	-1.41141	0.223089	0.0418165	4.83	7.53	2.31	15.11	5.87	16.67	1.34	2.6	2.87	4.88	5.82	6.58
c48557_g1	0	0	0	1.28359	-0.816979	0.759823	0.0349832	12.78	36.31	16.88	35.03	88.03	49.53	14.76	17.3	17.34	34.61	29.49	52.71
c45339_g1	G2OX8_ARATH	G2OX8_ARATH	0	1.28197	-0.757991	0.38014	0.045001	18.01	23.81	26.9	59.83	37.47	76.06	8.44	16.31	27.56	14.39	37.44	36.21
c71439_g1	0	0	0	1.28192	3.68863	2.62466	0.0275734	0.57	0.46	0.83	0.85	3.15	1.11	22.45	3.32	10.47	9.71	2.09	1.79
c53491_g2	0	0	0	1.27694	-1.84309	-1.1539	0.0421647	7.37	7.81	47.7	10.49	9.68	136.38	8.85	5.32	7.74	12.77	4.19	11.43
c20151_g1	0	0	0	1.27056	1.65133	2.14221	0.0173205	10.11	6.57	5.52	13.1	22.2	19.51	28.25	37.06	22.26	25.69	35.27	35.97
c55504_g1	VAR3_ARATH	VAR3_ARATH	0	1.26538	-1.91812	-1.49891	0.0426816	1.64	2.13	2.24	2.57	4.88	7.82	0	1.68	0	0	1.88	0
c14533_g1	XERIC_ARATH	0	0	1.2642	-0.733495	1.02087	0.0252112	43.83	38.03	26.81	134.2	72.44	59.67	29.17	20.94	33.48	66.46	66.33	86.83
c68454_g1	0	0	0	1.25948	-4.42678	0.938145	0.0198394	0	3.62	3.32	6.31	6.81	4.87	0	0	0	0	9.05	4.33
c59814_g1	0	0	0	1.25778	-3.07341	-3.07341	0.0454041	0.56	1.73	0.31	2.96	0.94	2.92	0	0	0	0	0	0
c55450_g1	ADO3_ORYSJ	ADO3_ORYSJ	0	1.25375	-1.03335	1.01051	0.045874	3.81	7.91	3.41	12.6	12.92	12.41	2.79	2.87	3.66	6	9.52	15.43
c52150_g1	CHAC2_CHICK	CHAC1_HUMAN	0	1.24116	-0.794791	1.1475	0.00747041	27.27	27.81	32.07	95.89	68.85	46.36	19.6	17.79	26.82	91.45	45.44	60.3
c24204_g1	0	0	0	1.24089	-1.26514	0.5045	0.0138546	10.95	23.78	26.16	91.59	33.11	25.38	9.23	14.94	8.07	27.74	27.78	32.55
c54739_g2	0	SRC30_ARATH	0	1.23749	-1.13807	-0.43937	0.00137573	27.11	19.25	22.18	64.46	57.67	41.82	4.79	18.73	15	9.89	15.23	24.27
c49970_g2	0	0	0	1.23518	-1.21184	0.32796	0.0306716	22.48	9.8	11.48	50.88	24.58	27.33	2.17	15.22	5.13	19.27	22.02	11.84
c20047_g1	0	0	0	1.23489	-1.00797	0.0864394	0.0397608	6.46	2.96	9.09	15.52	16.51	12.36	1.54	4.35	5.42	6.96	5.02	7.45
c47438_g1	0	0	0	1.21938	-2.39636	-0.75683	0.012964	11.36	14.22	60.53	55.54	7.24	142.87	5.97	2.66	12.21	20.46	8.78	22.16
c85656_g1	0	0	0	1.21903	-1.30047	-0.583641	0.0152893	5.8	1.83	6.64	8.24	12.03	13.69	1.79	1.69	3.53	2.53	3.19	3.51
c50251_g1	RTNLB_ARATH	RTNLB_ARATH	0	1.212	-0.737189	1.02358	0.0161891	8.16	9.02	12.09	27.19	18.76	23.82	8.72	6.2	7.27	17.59	16.67	25.42
c455_g1	LOR11_ARATH	LOR5_ARATH	0	1.21062	-0.773223	1.74459	0.0401371	3.87	2.28	1.05	8.86	5.63	2.82	2.8	1.88	0.43	8.64	6.51	9.59
c78730_g1	VPS2B_ARATH	VPS2C_ARATH	0	1.20597	-3.114	-0.214137	0.0283641	0.98	1.17	9.34	6.1	4.39	17	0	0.29	1	4.69	1.57	3.66
c61871_g1	XYL2_ARATH	XYL2_ARATH	0	1.20368	-2.72053	0.847267	0.00473553	1.11	4.14	10.91	15.37	15.14	8.26	1.38	0	1.41	13.41	10.31	5.95
c69777_g1	0	0	0	1.2007	-3.97123	-1.35819	0.0369909	2.11	0.79	2.3	0	5.93	6.63	0	0	0	0.8	0.98	0
c2389_g1	BADH1_ORYSJ	BADH1_ORYSJ	0	1.19909	-0.469862	1.68348	0.0375566	6.88	11.33	10.6	10.96	37.96	20.41	9.11	4.3	13.74	61.11	20.07	16.58
c52051_g1	LAC15_ORYSJ	LAC15_ORYSJ	0	1.19251	-2.97873	0.276902	0.000643323	15.35	7.54	26.46	49.04	5.86	58.49	1.76	2.73	2.91	15.98	16.96	25.32
c40184_g1	0	0	0	1.1841	-2.0554	-1.33121	0.0293364	7.26	10.82	3.2	9.17	30.57	11.45	2.57	3.63	0	7.86	0.32	0.64
c55614_g3	MCU1_ARATH	MCU1_ARATH	0	1.1833	-1.33606	-0.333231	0.0105012	15.02	28.25	19	93.08	30.4	24.49	9.75	11.05	11.07	10.16	20.25	19.27
c75508_g1	0	0	0	1.18204	-2.01087	1.27885	0.018247	2.97	3.93	5.64	14.18	11.51	3.83	2.76	0.87	0	14.12	3.42	14.08
c48721_g1	ALF5_ARATH	ALF5_ARATH	0	1.18095	-1.54176	-0.153895	0.0289191	5.51	5.18	6.03	16.29	5.18	17.61	2	2.58	2.4	6.11	5.89	2.92
c45493_g1	REG2_DROME	HDHD3_XENLA	0	1.17775	-0.112503	1.89503	0.0464625	6.1	5.53	1.5	9.38	15.27	6.11	5.2	5.68	4.44	19.81	9.31	21.11
c47089_g2	TCTP_ELAGV	TCTP_ELAGV	0	1.17396	-1.24166	-0.138755	0.0164278	103.18	117.29	275.27	316.36	387.25	443.99	75.58	89.67	100.74	100.97	196.43	140.82
c46568_g3	PTR18_ARATH	PTR18_ARATH	0	1.16965	-0.957135	1.43428	0.026538	7.87	7.79	1.76	10.11	18.49	12.05	1.65	4.87	4.65	12.42	14.77	20.18
c11732_g1	0	0	0	1.16192	-0.740067	1.50266	0.0421647	5.65	10.55	4.35	9.09	29.38	10.06	4.09	6.04	5.6	26.94	16.01	17.7
c72516_g1	0	0	0	1.16176	1.985	2.42531	0.026538	8.65	7.68	17.35	8.49	38.27	30.72	28.73	84.38	52.93	58.94	67.03	53.61
c27562_g1	0	0	0	1.15482	-1.09426	-0.527208	0.0216717	10.99	22.48	27.31	13.52	55.81	73.3	11.05	15.79	9.41	18.41	10.1	14.86
c56815_g3	0	0	0	1.154	-3.7325	-3.7325	0.00715389	2.18	0.95	1.2	4.11	5.27	0.8	0	0	0	0	0	0
c73771_g1	0	0	0	1.14871	-2.38334	0.50446	0.0188332	34.63	125.87	99.96	124.36	156.58	343.44	18.98	21.46	25.93	31.57	241.85	91.22
c8211_g1	0	0	0	1.14783	-3.91981	-2.36117	0.00767625	7.38	4.73	86.78	8.21	2.54	212.29	3.93	1.23	2.68	9.55	2.93	6.6
c38570_g1	0	0	0	1.14779	-1.59881	1.26629	0.0152691	62.75	87.78	24.6	137.76	83.97	188.28	26.27	20.56	29.08	297.24	51.74	107.64
c48272_g1	0	0	0	1.14301	-6.12395	-1.48385	0.0152691	5.12	0.6	90.45	3.68	1.59	209.9	0.3	0.36	0.62	27.87	4.79	2.66
c39162_g1	0	0	0	1.14236	1.40017	3.14933	0.0110242	5.04	1.45	1.04	4.48	9.37	3.14	4.67	10.81	9.63	46.68	14.25	9.32
c31947_g1	0	0	0	1.142	3.49609	2.87585	0.0395547	0.86	1.75	0.63	1.04	5.86	0.93	13.42	3.18	36.95	9.85	2.38	14.48
c49503_g3	0	0	0	1.14068	-0.191938	2.54402	0.0172343	3.54	3.16	3.21	9.79	9.79	3.06	2.93	4.82	3.09	43.93	5.44	12.91
c27286_g1	0	0	0	1.14031	3.20257	0.57717	0.0369909	0	0	2.6	4.13	1.54	0.55	23.69	4.46	6.09	1.44	0.88	1.71
c46740_g1	0	0	0	1.13713	-3.35854	0.403207	0.0203342	4.21	5.34	68.46	19.12	17.68	138.46	1.79	5.69	1.41	16.65	34.5	48.52
c57167_g2	0	0	0	1.13621	-1.40245	-0.339697	0.0456958	10.21	9.65	9.77	32.48	8.85	25.52	2.55	5.97	5.37	2.72	8.09	12.09
c62842_g1	0	0	0	1.13299	-3.22843	-1.01539	0.014411	1.79	1.01	2.81	4.26	4.09	4.57	0.17	0	0.19	0.8	1.78	0
c47949_g1	AP2L4_ARATH	AP2L4_ARATH	0	1.13114	-1.47533	0.82427	0.00766601	5.47	6.32	10.53	12.15	20.42	17.9	2.99	3.67	3.24	18.08	11.65	10.28
c10798_g1	0	0	0	1.1309	-3.64648	1.10272	0.0261944	1.85	0.69	1.51	4	2.24	3.18	0	0	0	1.4	4.28	3.32
c44227_g1	CIPK6_ORYSJ	CIPK6_ORYSJ	0	1.12951	-1.51588	0.500995	0.0434108	12.89	16.93	12.47	52.54	15.17	28.22	3.35	8.33	6.93	5.07	25.93	27.74
c51565_g1	0	BI1_ORYSJ	0	1.12641	-1.86474	-1.28246	0.00230676	352.31	299.35	759.9	647.47	568.11	1929.6	78.93	180.77	227.59	67.41	244.65	242.18
c53833_g1	RBM42_BOVIN	RBM42_BOVIN	0	1.12098	-0.712069	0.779799	0.0213878	24.61	30.64	24.7	56.99	45.94	77.55	22.53	14.46	26.17	55.48	33.62	51.13
c32166_g1	0	0	0	1.12082	-2.15101	-1.34951	0.0340985	1.28	1.02	6.14	6.25	3.69	9.12	0.81	0.38	0.87	1.28	1.49	0.3
c44158_g3	WRK51_ARATH	WRK51_ARATH	0	1.11287	-2.25368	0.804423	0.0341721	23.74	11.06	5.36	48.77	14.5	23.11	1.48	1.87	6.88	3.89	14.14	49.2
c11295_g1	0	0	0	1.10288	-5.07959	-5.07959	0.000940044	7.13	0	5	13.23	0	12.24	0	0	0	0	0	0
c50130_g2	P2C37_ORYSJ	P2C37_ORYSJ	0	1.10213	-1.90697	0.487031	0.0105806	16.31	26.54	6.95	56.72	24.45	31.54	4.95	6.49	5.56	7.54	23.8	38.99
c13536_g1	0	0	0	1.09903	-1.55195	0.887806	0.0206216	14.01	22.26	40.79	72.3	30.08	68.42	6.93	16.43	9.52	17.74	73.23	47.29
c81545_g1	0	0	0	1.09536	-3.8163	-3.8163	0.00374058	2.73	1.37	0.5	1.58	5.15	3.65	0	0	0	0	0	0
c53404_g2	0	PIF1_PSYWF	0	1.08799	-0.634442	0.202875	0.0152071	23.89	16.35	17.49	40.24	33.96	50.57	15.22	13.11	18.49	24.33	18.7	22.92
c73774_g1	0	0	0	1.08139	-0.620514	2.17788	0.0444846	1.96	1.85	0.54	3.69	4.14	1.93	0.4	2.1	0.91	3.9	6.33	10.41
c38228_g1	C3H13_ORYSJ	C3H13_ORYSJ	0	1.07439	1.94758	2.37013	0.0210121	3.02	4.69	3.05	7.97	7.7	7.99	19.81	13.59	21.19	31.83	12.69	13.9
c54520_g2	FPPS1_LUPAL	FPPS2_LUPAL	0	1.07384	1.95254	2.13365	0.0275734	6.01	4.51	2.72	8.95	7.43	12.34	17.42	21.22	27.4	17.89	14.74	26.21
c48850_g1	0	0	0	1.06797	0.774097	2.30661	0.00733848	13.38	9.5	3.85	12.52	30.3	14.51	12.98	28.37	15.55	38.03	40.05	53.56
c41088_g1	0	RS241_ARATH	0	1.05423	-0.536329	-0.250798	0.0498836	13.63	14.88	33.48	29.59	53.53	49.1	16.65	15.67	22.02	17.11	14.31	20.54
c50924_g2	0	0	0	1.05071	-1.27569	0.48624	0.0225415	60.14	66.41	42.48	123.95	151.32	87.28	20.27	29.91	39.46	103.47	81.61	55.27
c25948_g1	0	0	0	1.04683	-1.8892	-0.381932	0.000312486	10.74	19.56	33.91	45.4	41.08	51.22	11.87	7	3.01	14.4	18.87	15.96
c14825_g1	0	0	0	1.04508	-0.103232	2.66163	0.0105071	4.43	1.97	0.6	5.17	8.1	1.61	3.42	4.2	0.38	13.62	21.83	9.04
c49970_g3	0	0	0	1.04218	-1.31774	-0.766378	0.0485369	19.43	10.48	29.25	40.67	19.39	62.75	2.42	20.76	5	12.32	15.37	5.89
c51777_g1	LOX15_SOLTU	LOX15_SOLTU	0	1.03037	-1.11946	1.43417	0.0350589	18.17	77.44	61.31	88.21	132.55	125.39	25.88	34.36	35.76	68.27	166.45	199.67
c68255_g1	0	0	0	1.02394	-1.09006	1.63863	0.029533	6.59	18.42	2.53	29.73	14.63	15.96	1.92	6.33	8.79	16.33	28.83	44.02
c32552_g1	0	0	0	1.01685	-1.48213	0.278323	0.0212286	27.71	48.61	26.17	76.09	97.81	44.98	10.33	17.29	20.09	32.9	25.67	69.71
c19496_g1	0	0	0	1.01359	-2.6153	0.626042	0.0321905	3.71	4.16	0.9	6.53	6.68	5.25	0	1.44	0	2.24	3.79	7.6
c45790_g3	SKI27_ARATH	FB316_ARATH	0	1.01096	-1.9467	-1.26202	0.0331897	55.39	135.88	178.07	112.32	307.22	369.17	48.44	60.88	12.02	51.78	89.54	12.2
c23657_g1	0	0	0	1.00885	-5.55591	-2.25569	4.59439e-05	4.6	8.58	2.51	16.92	11.07	5.27	0	0	0	0	0	3.08
c64074_g1	0	0	0	0.990453	-2.20803	-3.01814	0.0104709	5.65	0.84	4.94	13.69	4.53	4.53	0	2.65	0	0	1.05	0
c57901_g1	0	0	0	0.983825	-4.86206	-4.86206	0.0066707	8.62	1.75	0	5.29	14.84	0	0	0	0	0	0	0
c21248_g1	0	0	0	0.982683	-0.964808	-1.0837	0.0232715	22.54	15.85	37.62	41.81	53.43	57.21	3.59	21.76	22.94	8.36	20.11	5.79
c42418_g1	0	0	0	0.979493	-2.15635	0.344771	0.0109127	8.18	19.44	8.39	41.53	16.94	16.74	4.96	3.45	1.85	23.67	15.45	8.76
c71221_g1	0	0	0	0.975974	-2.16885	-5.17537	5.46424e-05	6.44	3.83	2.11	11.12	7.2	6.63	1.6	1.51	0	0	0	0
c35230_g1	0	0	0	0.975752	-4.89026	-4.89026	0.00332552	3.75	0	6.65	6.51	0	13.98	0	0	0	0	0	0
c26482_g3	0	0	0	0.971806	-1.38224	-4.93708	0.00830807	3.94	4.87	1.44	6.81	10.48	3.76	0	4.63	0	0	0	0
c54331_g1	0	0	0	0.97006	-1.70745	-0.976751	0.0403356	4.06	4.78	12.67	11.62	7.16	24.71	1.16	1.58	5.4	2.9	3.4	4.39
c46075_g1	IBBR_ORYSI	IBBR_ORYSI	0	0.96933	-1.87417	0.39898	0.025941	42.43	84.03	20.88	139.57	64.16	105.19	24.54	13.48	15.46	36.66	88	72.88
c23395_g1	AX10A_SOYBN	A10A5_SOYBN	0	0.964577	-2.51514	-0.129727	0.0138946	4.41	2.65	4.49	9.45	7.06	6.65	1.61	0.57	0	6.05	1.36	3.11
c42339_g1	LAC15_ORYSJ	0	0	0.964061	-4.9756	-1.16402	0.0186171	22.73	58.38	172.82	50.93	29.7	437.27	0	1.43	8.84	1.38	19.96	90.73
c63788_g1	0	0	0	0.958687	-2.23025	-0.636187	0.0136234	2.48	4.26	5.72	7.02	9.21	8.9	2.31	0.72	0	2.84	1.14	3.94
c12722_g1	0	0	0	0.957613	-2.58239	-2.14103	0.00852753	1.25	3.27	6.89	2.8	10.44	9.97	1.03	0.49	0.55	1.62	0.38	0.35
c49236_g1	0	0	0	0.938153	-4.01383	-0.695559	0.025401	1.52	1.73	2.07	2.65	4.97	3.06	0	0	0	1.74	0.7	0.69
c52200_g1	0	0	0	0.913364	-3.97662	-3.44955	0.00567965	11.61	0.19	6.97	21.45	0.12	12.39	0.59	0.38	0.03	1.01	0.21	0.09
c40507_g1	0	0	0	0.911467	-1.64328	0.72021	0.045874	6.59	2.48	10.14	11.74	16.57	8.27	1.56	4.05	1.7	8.71	14.19	7.92
c48778_g2	0	0	0	0.907653	2.09648	2.27044	0.0208301	4.07	1.63	3.36	8.21	5.33	3.89	19.55	16.97	13.31	13.72	11.83	18.84
c35186_g1	0	0	0	0.906487	-0.421378	1.19719	0.0394341	30.54	17.11	19.64	44.36	40.28	42.45	23.04	11.5	29.06	76.6	42.54	35.1
c54753_g5	0	ORP2A_ARATH	0	0.902496	2.14369	2.42715	0.00139554	9.83	3.26	5.74	14.61	14.06	6.78	45.22	34.63	24.53	49.4	29.08	23.21
c86038_g1	0	0	0	0.888702	-4.46367	-4.46367	0.00852753	3.97	0	3.7	6.34	0	7.86	0	0	0	0	0	0
c36858_g1	0	0	0	0.885883	-2.06417	0.552725	0.0401046	7.07	8.12	3.64	20	9.28	6.68	1.84	3.03	0.5	6.97	6.48	14.43
c57226_g2	0	AAE1_ARATH	0	0.885257	-4.21344	-1.49385	0.0148398	2.11	2.13	1.91	1.22	4.61	6.05	0	0	0	0	1.3	0.64
c3242_g1	0	0	0	0.880325	-3.79487	-3.79487	0.0426076	2.11	2.36	0	3.65	5.08	0	0	0	0	0	0	0
c51992_g5	0	0	0	0.865419	-2.19048	-1.36347	0.0159069	5.7	4.05	6.64	15.88	6.65	7.94	3.69	0.19	0.32	4.9	0.36	0.96
c52202_g2	0	0	0	0.864897	-4.16698	-4.16698	0.00559897	3.07	2.39	0.49	4.47	6.04	0.78	0	0	0	0	0	0
c43927_g2	NOP56_PONAB	NOP56_PONAB	0	0.858724	-4.02429	-4.72174	0.0050579	9.6	0	6.59	20.72	0	7.47	0.51	0.18	0.08	0.09	0.05	0.1
c29849_g1	0	0	0	0.851274	-1.30908	-0.459984	0.00637571	2104.55	2327.11	2679.9	5296.31	3304.11	4613.58	645.11	1597.18	1383.41	916.2	1988.09	2166.54
c72864_g1	0	0	0	0.851253	-4.58704	-4.58704	0.0383478	3.69	4.2	0	0.3	14.86	0	0	0	0	0	0	0
c43681_g3	0	ENL2_ARATH	0	0.832562	-2.69115	0.113971	0.00747041	9.91	35.31	17.83	46.62	16.25	58.44	1.05	3.33	8.46	9.93	17.82	43.12
c35285_g1	0	0	0	0.83251	-3.72012	-3.78288	0.0371069	3.22	4.75	0	3.06	11.92	0.18	0.38	0	0	0.13	0.14	0
c42439_g1	0	0	0	0.831617	2.12469	2.37343	0.0460395	4.88	1.71	0.63	5.88	5.35	1.92	13.26	18.48	8.39	12.18	9.45	16.56
c3127_g1	0	0	0	0.82834	-2.86583	-1.3663	0.024792	2.81	1.07	3.06	4.89	3.46	4.44	0	0.82	0	0.54	0.65	1.27
c40686_g1	CIPKJ_ORYSJ	CIPKC_ORYSJ	0	0.821418	-3.92133	-0.871243	0.0481615	2.38	0	2.59	2.76	3.24	3.19	0	0	0	1.81	0.73	0
c9978_g1	0	0	0	0.809176	-3.4164	-3.43637	0.000628928	5.56	3.61	2.16	6.22	3.24	10.94	0	0.93	0	0	0	0.72
c51225_g4	0	DIV_ANTMA	0	0.804985	-3.13895	-1.57575	1.44941e-05	23.54	63.33	49.14	70.86	43.29	139.94	8.69	9.25	1.76	12.05	19.49	14.89
c35907_g1	1433_LILLO	14334_ORYSJ	0	0.802478	-1.23255	-0.17423	0.0392391	12.77	21.9	22.36	21.95	37.77	44.25	8.99	12.29	9.63	13.43	23.35	13.62
c46715_g2	0	0	0	0.779023	-5.86759	-5.86759	0.0251355	22.55	0	0	34.68	0	0.08	0	0	0	0	0	0
c37792_g1	0	0	0	0.777642	-2.62149	-0.921094	0.000444375	18.88	14.05	16.82	19.51	20.73	46.87	2.08	6.82	0.73	8.64	10.21	6.86
c60140_g1	0	0	0	0.772329	-1.84327	-0.177962	0.0360609	13.91	30.96	12.3	37.57	19.1	47.5	12.36	6.45	1.82	17.05	8.82	27.07
c51225_g3	DIV_ANTMA	DIV_ANTMA	0	0.76876	-3.53181	-2.90934	2.96281e-05	8.15	14.45	18.47	16.25	9.96	47.15	1.89	2.19	0.06	2.65	2.6	0
c21085_g1	0	0	0	0.76757	-4.33815	-4.33815	0.0342572	2.26	4.22	0	1.96	9.97	0	0	0	0	0	0	0
c48911_g1	0	0	0	0.767281	2.08622	2.23192	0.0317585	3.44	2.76	3.01	5.63	5.21	5.34	29.21	9.08	13.02	14.84	12.51	16.9
c57842_g1	0	0	0	0.764545	-2.55605	-1.27128	0.0203303	6.7	0.99	9.53	8.1	7.48	13.79	1.66	1.57	0	2.02	0	4.76
c42495_g1	RFS2_ARATH	RFS2_ARATH	0	0.759819	-4.1423	-0.427842	0.0166598	10.1	3.38	4.27	19.36	0.9	9.59	0.11	0.32	0.39	2.09	3.28	7.2
c46197_g1	0	0	0	0.748535	-4.85223	-4.85223	0.000992815	7.38	1.58	1.15	6.38	9.32	1.21	0	0	0	0	0	0
c74878_g1	0	0	0	0.74575	-2.02671	0.868996	0.0147468	3.71	9.55	4.84	7.74	12.72	11.49	1.84	2.6	0.96	9.6	8.9	15.42
c52816_g2	0	0	0	0.742317	-3.2526	-2.94387	0.00035192	124.66	225.43	55.65	41.97	546.19	143.03	10.37	30.77	13.44	9.9	27.13	15.97
c31808_g1	0	0	0	0.731733	-0.905285	1.48187	0.0281904	4.19	6.54	4.15	6.39	11.79	7.51	2.83	3.56	3.56	22.02	9.45	11.62
c47439_g2	0	0	0	0.726317	-6.43072	-6.43072	0.000401459	6.09	21.28	0	21.09	29.21	0	0	0	0	0	0	0
c40649_g1	0	0	0	0.724509	-2.20948	-1.20814	0.0281477	18.64	25.21	11.53	71.46	11.1	12.33	4.17	3.75	7.42	3.23	7.4	13.25
c83583_g1	0	0	0	0.722911	-2.20703	-1.12052	0.0224789	768.86	653.92	646.15	455.28	195.49	2868.13	126.01	214.92	223.86	202.64	298.56	433.45
c53684_g3	0	0	0	0.71994	-1.83	1.20486	0.0365273	5.22	10.08	2.38	8.77	15.64	6.38	3.88	0	2.37	9.68	10.42	21.91
c79538_g1	0	0	0	0.71535	-2.53298	-1.83333	0.0224974	57.49	79.52	13.53	163.65	71.42	24.28	18.41	14.6	0	9.17	14.38	19.17
c3717_g1	0	0	0	0.714313	0.750647	2.54258	0.0369909	2.42	0	2.19	4.2	1.31	2.31	6.01	0.94	3.12	7.36	8.2	12.37
c55203_g1	PP186_ARATH	PP186_ARATH	0	0.713675	2.22017	1.46967	0.0261944	16.16	8.69	15.27	10	44.26	12.24	90.71	83	59.39	55.3	31.57	24.38
c45515_g3	0	PGL1B_ARATH	0	0.710317	2.04272	2.75764	0.0460395	3.85	0.49	0.7	3.92	2.65	1.85	4.78	12.74	9.2	6.39	18.94	8.75
c26132_g1	0	0	0	0.706389	-1.55158	-0.737557	0.0252112	26.86	27.81	52.13	63.32	27.55	87.76	10.92	8.04	28.01	19.4	13.49	31.21
c42931_g4	0	0	0	0.703597	2.67243	1.01351	0.00964851	1.21	0.92	2.96	1.06	5.5	2.09	19.51	9.88	14.21	2.78	3.34	4.4
c4451_g1	0	0	0	0.696491	-4.14066	1.64885	0.00230676	3.36	1.91	0.59	1.4	4.1	4.35	0	0	0	9.06	2.6	7.51
c63197_g1	0	POLX_TOBAC	0	0.688492	2.54043	2.49129	0.00545363	2.77	2.08	1.51	3.2	3.73	3.7	13.77	12.96	22.45	7	14.55	14.94
c75476_g1	SP1L4_ORYSJ	SP1L4_ORYSJ	0	0.662771	2.62492	-1.66721	0.0107066	6.28	7.56	19.81	0.49	6.06	48.78	71.63	12.43	194.82	5.86	0.5	4.33
c39586_g1	0	0	0	0.658271	-2.08518	-0.932861	0.023691	15.21	49.5	20.8	63.77	43.15	38.78	0.81	10.65	15.25	13.13	6.33	28.06
c23560_g1	0	0	0	0.657815	-4.61227	-2.37876	0.0210353	4.1	4.05	0	2.36	8.72	2.34	0	0	0	0	1.27	0
c30156_g1	0	0	0	0.646824	-6.81747	-4.07814	0.00084153	10.94	17.22	9.72	2.36	0	60.96	0	0	0	2.06	0	0
c61575_g1	0	0	0	0.644672	-4.16306	-4.53312	3.61252e-05	187.98	265.87	258.64	537.69	325.18	294.88	15.84	32.74	0	0	20.98	8.01
c56316_g9	0	0	0	0.640567	-3.06088	-2.60597	0.0369909	5.18	5.7	0.6	6.97	11.02	0.64	0	0.77	0.6	0.17	1.21	0.21
c54186_g3	0	0	0	0.636924	2.0594	1.85094	0.00238363	10.23	6.06	6.58	12.48	16.62	7.01	35.21	32.26	54.61	34.42	23.92	24.48
c86324_g1	0	0	0	0.629736	-4.02723	-1.54453	0.00324853	14.74	5.96	6.6	15.04	22.44	4.6	1.66	0	0	8.06	0	1.19
c69404_g1	0	0	0	0.629014	-3.58036	-3.58036	0.0479109	2.34	0.87	0.64	1.01	1.88	3.35	0	0	0	0	0	0
c38081_g1	0	0	0	0.623527	-3.14631	-8.53294	0.00747041	84.54	47	0	76.41	125.92	0	18.51	0	0	0	0	0
c13675_g1	0	0	0	0.622591	-2.85671	0.144873	0.0066816	13.82	4.69	4.93	12.52	12.84	10.74	1.07	2.52	0	5.03	10.31	9.53
c58710_g1	0	0	0	0.615295	-4.24794	-4.24794	0.0142724	4.34	1.42	0.67	7.02	1.53	1.42	0	0	0	0	0	0
c74173_g1	0	0	0	0.614916	3.4343	2.41587	0.0331411	1.17	0	0	1.99	0	0	8.85	7.88	3.28	4	2.57	1.12
c37862_g1	0	0	0	0.606431	-1.5269	-0.113617	0.0159069	26.17	13.09	16.37	31.91	22.67	30.53	9.63	9.07	4.95	17.61	16.17	16.52
c11757_g1	0	0	0	0.604383	-1.61288	0.918065	0.0318865	23.88	45.33	17.26	18.5	72.32	49.64	11.54	17.33	7.48	94.45	44.55	34.68
c41920_g1	GRXS5_ORYSJ	GRXS5_ORYSJ	0	0.600435	-1.87051	0.114301	0.0239953	39.53	59.04	21.7	87.61	69.33	34.52	15.68	14.77	12.07	29.49	50.71	51.12
c2075_g1	0	0	0	0.59722	-3.14862	-4.87711	0.0248963	4.88	4.84	0.1	6.4	9.04	0	0	0	1.04	0	0	0
c56542_g4	ACT7_ORYSI	ACT7_ORYSI	0	0.583705	-2.63265	-0.172019	0.0232396	19.58	45.7	35.81	35.64	24.08	101.92	3.11	8.21	9.73	5.73	33.11	51.12
c57868_g1	0	PLP3_ORYSJ	0	0.579313	-5.23564	-5.23564	1.44201e-06	5.71	2.57	4.65	5.42	8.81	5.49	0	0	0	0	0	0
c42909_g1	0	0	0	0.571544	2.35496	2.5166	0.00112463	4.98	0.54	8.13	10.53	2.92	6.95	36.23	20.78	32.28	24.97	30.22	21.92
c51587_g7	0	0	0	0.568547	-1.3812	-0.129193	0.0270432	38.12	37.51	26.96	63.53	41.06	51.65	17.49	18.76	13.42	36.18	36.42	21.07
c28915_g1	U90A1_ARATH	U90A1_ARATH	0	0.564519	-1.86044	-1.13771	0.0427317	5.4	7.55	4.94	8.28	6.82	12.28	1.1	3.39	1.45	1.08	3.67	3.16
c40553_g1	0	0	0	0.552732	-1.7173	-1.37183	0.0258054	8.13	8.59	8.27	8.51	15.91	13.33	2.72	4.69	1.88	2.7	5.9	0.74
c63128_g1	0	0	0	0.552569	-3.89107	-2.95244	0.00367442	2.03	11.12	14.06	1.32	9.53	31.99	0.36	1.02	0.61	1.44	0.94	0.97
c74243_g1	0	0	0	0.550004	-5.4022	-7.66191	0.00352576	12.3	0	60.58	1.18	0	105.51	1.7	0	0	0	0	0
c44137_g1	NEP1_NEPGR	ASPG1_ARATH	0	0.544474	-2.16578	-0.0436061	0.0134899	16.41	11.35	46.73	33.5	15.43	61.15	8.72	4.93	6.94	21.73	25.35	23.56
c33276_g1	0	0	0	0.541917	-4.60492	0.223496	0.0134411	1.37	3.04	3.74	3.54	3.27	5.47	0	0	0	2.06	3.82	3.64
c27111_g1	Y283_BACHD	Y283_BACHD	0	0.531761	-1.59647	-1.29914	0.0154512	14.51	37.89	20.62	29.09	58.16	25.42	12.68	9.84	9.11	5.9	15.9	8.1
c45847_g4	0	0	0	0.531394	-5.60664	-5.60664	0.00161528	5.04	10.76	0	13.42	11.15	0.02	0	0	0	0	0	0
c47740_g1	0	14334_ORYSJ	0	0.523272	-2.49124	-0.779035	0.0224974	5.62	5.92	13.13	10.89	6.79	18.71	3.59	0.75	0.88	6.46	2.5	5.38
c36657_g1	0	0	0	0.520946	2.1475	2.25689	0.00712415	11.35	5.98	19.38	13.19	31.49	8.45	80.84	57.62	66.83	101.84	47.22	28.75
c69152_g1	0	0	0	0.511906	3.87457	-0.91713	0.0369909	0.71	0	0.44	1.77	0	0	0	21.79	3.42	0	0.42	0
c81394_g1	RH3_ORYSJ	RH3_ORYSJ	0	0.510242	3.26025	2.27546	0.0278312	0.87	0	0.95	2.26	0	0.5	7.55	5.08	13.37	2.64	6.43	0.78
c41476_g1	0	EXEC2_ORYSJ	0	0.507388	-3.40129	-2.95922	0.0483149	2.59	3.18	0.78	3.58	5.6	0.5	0	0	0.39	0	0	0.54
c53038_g3	0	0	0	0.506179	-10.1644	-8.09604	1.2967e-05	239.87	163.01	0	427.31	145.65	0.71	0	0	0	0	0	1.11
c51993_g1	DDC_CATRO	DDC_CATRO	0	0.50573	-3.15518	-1.34447	0.00468555	13.93	7.11	8.04	24.81	8.37	8.16	1.93	1.51	0.22	2.39	6.72	1.68
c49757_g1	ARG2_VIGRR	0	0	0.501945	-2.30445	-0.178766	0.0477076	84.04	85.03	20.88	88.01	105.05	86.09	4.08	14.82	30.81	41.8	40.39	87.1
c51329_g1	0	0	0	0.498455	2.36358	1.12572	0.0311997	8.04	5.03	2.71	8.96	11.74	1.93	46.29	23.84	34.61	19.11	3.14	13.2
c55112_g1	ACR8_ARATH	ACR4_ARATH	0	0.495931	-1.49779	-0.287579	0.0373179	23.82	27.34	38.4	53.11	23.85	52.85	8.83	14.51	16.81	17.23	21.8	33.92
c49051_g1	ACT1_MAIZE	ACT1_MAIZE	0	0.488131	-2.48494	-0.0131956	0.025941	11.63	22.5	16.12	21.42	15.19	37.78	1.32	4.81	5.19	5.26	14.3	30.62
c50684_g1	ARR3_ARATH	ARR3_ARATH	0	0.482044	1.70695	2.00051	0.011068	12.33	5.7	13.1	8.22	23.67	11.98	58.53	33.34	36.35	36.74	57.44	26.57
c41289_g1	0	0	0	0.469788	-4.08328	-4.08328	0.0482391	3.08	2.5	0	2.76	5.24	0	0	0	0	0	0	0
c56094_g1	0	0	0	0.446944	1.39382	2.21152	0.0166352	13.57	8.93	8.69	9.98	19.71	13.51	37.26	36.01	29.88	106.53	18.99	25.77
c23872_g1	0	0	0	0.44534	-5.10082	-5.10082	0.0217797	0.16	0	11.65	5.01	0.15	11.19	0	0	0	0	0	0
c24894_g2	0	0	0	0.433292	-3.88591	-3.88591	0.0307317	0.67	3.05	1.09	2.32	3.29	1.15	0	0	0	0	0	0
c46007_g1	0	0	0	0.425124	2.5623	1.20829	0.017848	3.53	1.44	0	2.6	4.25	0	13.06	14.81	10.87	4.32	4.15	3.3
c45710_g1	0	0	0	0.423513	-2.15213	-2.20824	0.0270457	5.65	34.57	64.78	9.78	24.47	115.76	14.04	10.6	5.72	10.23	4.2	9.08
c57553_g1	0	0	0	0.416403	-5.43676	-5.43676	0.0144853	0.82	0	14.25	2.13	0	18.3	0	0	0	0	0	0
c37326_g2	0	0	0	0.403148	-4.03091	-2.4424	0.0457991	1.51	0.59	3.29	3.33	2.92	1.1	0	0	0	0	0	0.7
c35725_g1	0	0	0	0.399371	2.38059	1.32155	0.0288564	1.75	1.07	1.91	2.9	1.71	1.83	10.97	7.52	14.66	6.38	2.12	3.84
c51575_g2	0	0	0	0.397245	-2.05887	-0.157037	0.0368937	12.66	13.39	12.15	18.42	13.51	19.8	4.5	0.71	6.31	8.34	7.24	18.69
c61111_g1	0	0	0	0.396017	-3.86084	-3.86084	0.0318865	1.94	1.36	1.45	2.27	2.79	1.4	0	0	0	0	0	0
c41895_g1	0	0	0	0.383737	-3.33446	2.75406	0.000194201	1.82	1.37	0	0.79	1.47	2.08	0	0	0	4.14	6.74	12.26
c32168_g1	0	0	0	0.371086	-5.26176	-5.26176	0.0055232	4.77	0	8.83	4.26	0	13.15	0	0	0	0	0	0
c87535_g1	0	0	0	0.363634	-4.3248	-4.3248	0.0186171	1.98	2.86	1.76	1.7	6.75	0.39	0	0	0	0	0	0
c45847_g2	0	0	0	0.357866	-4.36596	-4.36596	0.0376561	2.28	4.36	0	5.71	3.3	0	0	0	0	0	0	0
c53784_g2	CXE18_ARATH	CXE18_ARATH	0	0.354855	-2.92963	-1.31442	0.0286895	4.4	6.75	4.11	7.37	4.42	8.43	0	0.51	1.68	0.18	0.9	4.87
c31117_g1	0	0	0	0.348018	-3.50804	-1.29375	0.0275734	4.09	1.24	7.12	4.97	7.32	3.75	0	0.96	0	1.87	0	2.95
c42567_g1	NOIL_ELAOL	0	0	0.343626	-3.1482	-1.99484	0.00248017	12.62	6.15	56.39	44.91	10.78	39.78	2.85	1.06	6.46	5.67	5.4	7.09
c38245_g1	0	OBGC2_ORYSJ	0	0.342442	3.11302	1.59035	0.0199997	1.2	0.19	0.26	1.71	0.22	0.28	10.38	4.2	6.88	2.5	0.66	2.48
c73217_g1	0	0	0	0.333461	1.14702	3.06954	0.0461019	1.69	0.26	0	1.19	1.17	0.2	1.25	1.97	2.72	6.36	1.55	10.96
c45491_g2	U74F1_ARATH	U74F1_ARATH	0	0.330988	-3.88146	-2.92997	0.010019	9.19	0.63	5.75	11.53	1.24	6.33	0.16	0.7	0	0.54	0.12	0.99
c3241_g1	0	0	0	0.32723	-4.43494	-4.43494	0.0404227	4.47	2.81	0	1.89	7.43	0	0	0	0	0	0	0
c60570_g1	0	0	0	0.325828	-4.66673	-4.66673	0.0210787	3.33	4.97	0	3.84	7.13	0	0	0	0	0	0	0
c47387_g7	0	0	0	0.323371	-5.52195	-0.0171049	0.0491692	4.93	8.13	2.15	0	3.97	16.36	0	0	0	5.22	0	10.6
c30632_g1	0	0	0	0.316055	-4.61932	-4.61932	0.0307317	1.47	0	6.96	3.64	0	6.93	0	0	0	0	0	0
c18171_g1	0	0	0	0.315945	-3.47005	1.96479	0.0285034	1.07	2.4	0	1.86	0.86	1.84	0	0	0	0.81	4.98	8.63
c73193_g1	Y5392_ARATH	Y5392_ARATH	0	0.304773	-4.03756	-4.03756	0.0365699	2.11	3.24	0	1.39	3.97	1.52	0	0	0	0	0	0
c66791_g1	0	0	0	0.299883	-3.6815	-6.56476	0.00519909	2.3	0.86	30.16	2.99	3.69	34.9	2.86	0	0	0	0	0
c51992_g1	QORH_ARATH	QORH_ARATH	0	0.294675	-1.6344	-0.790237	0.0394152	35.39	43.36	50.27	86.74	27.12	48.95	16.72	14.86	21.72	20.48	20.75	33.56
c30004_g1	0	0	0	0.29254	-4.82023	-4.82023	0.0177398	2.67	0	7.15	3.7	0	8.31	0	0	0	0	0	0
c53194_g1	0	0	0	0.286384	3.14813	2.85785	0.00146114	1.32	0.46	0.44	1.52	0.97	0.33	8.32	11.32	8.49	5.74	7.71	4.57
c40623_g1	0	0	0	0.285967	2.49571	1.36975	0.00573065	4.85	1.63	3.22	3.29	6.35	2.32	31.42	11.31	28.79	9.47	7.45	8.28
c56860_g4	0	0	0	0.285784	-3.24194	-1.8848	0.00451985	6.93	2.76	7.43	8.24	6.41	6.42	0	0.69	1.18	0.45	0	3.86
c53646_g1	0	0	0	0.284206	2.04457	2.0606	0.0397817	3.7	0.86	3.32	5.01	0.24	4.45	16.59	10.97	14.57	18.34	5.94	9.76
c54477_g1	0	0	0	0.283283	2.35055	1.09037	0.0110468	3.93	2.2	4.27	4.13	7	1.74	27.24	25.79	14.77	10.55	6.19	5.71
c63767_g1	0	0	0	0.282851	-3.33468	-2.58427	0.018112	8.06	0.66	12.44	11.18	1.44	12.75	0	0.49	1.69	0.33	1.56	1.17
c56283_g1	0	0	0	0.266898	-1.95038	-1.56101	0.00949249	54.83	50.15	51.3	117.64	42.57	30.96	27.13	14.86	8.98	27.74	13.06	12.9
c54429_g1	0	0	0	0.264033	-2.85311	-3.04358	0.00352576	17.03	13.19	9.99	24.29	15.58	9.13	6.73	0	0	4.71	0	0
c78674_g1	0	0	0	0.263088	-6.71152	-6.71152	0.0191696	40.8	0	0.16	43.71	0	0	0	0	0	0	0	0
c36701_g1	0	0	0	0.262687	2.70715	1.81362	0.0278312	1.36	0.31	0.64	1.23	1.08	0.57	8.91	4.56	8.07	3.48	2.69	2.76
c41591_g1	CSA1_ARATH	CSA1_ARATH	0	0.262212	-4.97167	-1.30188	0.0230541	5.33	3.44	1.93	2.34	7.15	3.59	0	0	0	0	0	4.08
c7181_g1	0	0	0	0.232023	-6.42161	-6.42161	0.000674647	8.05	0	22.77	8.58	0	27.14	0	0	0	0	0	0
c8426_g1	6PGD1_ORYSJ	6PGD1_ORYSJ	0	0.227257	-2.38572	-1.10011	0.00248626	32.16	17.88	27.12	24.29	19.23	47.5	11.65	4.72	1.68	12.09	9.98	13.09
c48745_g1	Y3471_ARATH	Y3471_ARATH	0	0.22631	-3.4728	-4.35956	0.0004005	17.19	17.7	6.76	6.45	35	9.12	0	4.26	0	0	1.68	0
c33572_g2	0	0	0	0.2183	2.86299	2.15366	0.0438645	1.06	1.36	0.23	0.19	2.52	0.5	3.67	15.14	7.88	6.35	4.29	2.4
c47187_g2	0	0	0	0.205565	2.18901	1.12083	0.0263492	3.16	3.66	3.62	3.18	7.55	1.63	27.83	19.57	14.43	10.35	7.63	5.19
c48776_g5	0	0	0	0.196856	-2.93246	-2.0472	0.0383036	5.39	5.2	1.48	5.98	2.14	6.05	0.16	0.84	0.62	0.3	1.18	1.16
c30406_g1	0	0	0	0.186938	2.26909	1.79653	0.0373918	1.31	1.41	1.34	1.01	2.65	1.09	10.37	6.72	9.42	7.13	3.68	4.14
c70317_g1	0	0	0	0.184747	-4.39409	-4.39409	0.0200881	1.15	0.86	5.03	1.99	0.92	5.27	0	0	0	0	0	0
c30632_g2	0	0	0	0.176629	-4.65309	-5.1643	0.012601	3.69	0	8.92	4.79	0	9.33	0	0	0.19	0	0	0
c50536_g1	0	0	0	0.17283	1.8726	0.955594	0.0446305	9.19	5.33	9.75	6.57	13.61	7.5	57.9	29.66	25.2	22.35	16.9	7.69
c52426_g1	0	0	0	0.162566	2.11028	1.67496	0.0272197	2.39	2.67	5.87	3.1	6.69	2.73	17.8	15.4	28.64	19.8	8.88	7.45
c76227_g1	0	0	0	0.157765	0.980521	3.17361	0.0145788	3.05	1.35	0.47	1.91	3.33	0.25	5.4	3.56	3.47	39.56	4	5.21
c48498_g1	0	0	0	0.150149	2.1141	1.5338	0.00764923	26.05	12.55	16.31	9.93	36.92	14.25	69.78	121.56	101.93	48.8	57.3	48.21
c83223_g1	0	0	0	0.145794	1.74449	-1.32258	0.0105493	4.93	2.22	2.68	0.85	3.97	6.21	17.13	9.22	16.33	0	2.74	0.88
c69303_g1	0	0	0	0.14378	-6.43525	-6.43525	0.0273506	33.73	0	0	33.15	0	0	0	0	0	0	0	0
c72424_g1	0	0	0	0.143746	-4.14559	-4.14559	0.0489236	2.53	0	3.45	0	3.03	3.61	0	0	0	0	0	0
c60981_g1	0	0	0	0.139788	-6.35133	-6.15381	0.00941085	1041.78	0.92	3.3	1008.29	3.84	5.92	3.23	2.37	8.63	1.38	2.39	8.65
c20483_g2	0	0	0	0.127845	-3.14411	-4.23405	0.0410172	2.16	0.69	3.42	0.77	2.16	4.05	0	0.5	0	0	0	0
c5072_g1	0	0	0	0.120794	-1.97833	-1.12891	0.00404762	39.45	34.16	46.01	37.42	32.82	62.67	12.72	7.7	18.17	27.18	6.7	21.69
c56321_g1	CTPA1_ARATH	CTPA1_ARATH	0	0.107951	1.66338	1.17286	0.0171638	11.8	9.7	13.08	6.63	19.43	11.95	49.77	54.35	33.72	27	23.95	26.88
c45195_g1	0	0	0	0.106429	-2.50038	-1.85596	0.0160314	8.65	4.37	18.84	9.31	6.77	18.52	1.53	1.44	3.75	2.68	2.83	2.87
c69832_g1	0	0	0	0.0992509	-4.14633	-4.14633	0.0411447	1.31	0.97	3.59	3.4	0	3	0	0	0	0	0	0
c48278_g1	NLTP4_ORYSJ	NLTP4_ORYSJ	0	0.0969063	-7.71357	-3.36332	0.00893319	81.13	0.25	61.02	1.03	0.6	144.11	0.09	0.26	0	12.66	0.63	0.15
c53719_g1	EXPA2_ORYSJ	EXPA2_ORYSJ	0	0.0953969	-4.55763	0.34109	0.0442153	9.53	0.87	27.37	5.97	4.18	29.9	1.22	0.32	0	40	3	6.33
c16928_g1	0	0	0	0.0945678	1.32725	1.54479	0.0467677	14.43	10.78	9.69	7.68	16.92	13.34	41.38	48.13	19.7	33.52	41.25	25.79
c56191_g10	0	0	0	0.0912085	-4.59056	-4.59056	0.0209649	4.7	0	3.71	3.93	0	4.86	0	0	0	0	0	0
c64206_g1	0	0	0	0.0850489	-4.31823	-4.31823	0.0403248	2.74	0	4.07	4.21	0	2.96	0	0	0	0	0	0
c84460_g1	0	0	0	0.0805423	-6.08885	-1.80115	0.038804	0	1.75	21.76	5.07	0.94	19.44	0	0	0	3.53	0	3.14
c22799_g1	0	0	0	0.0760697	2.25909	2.00137	0.0205388	1.9	1.47	1.03	1.25	3.21	0.27	9.44	9.98	8.79	5.88	4.81	7.85
c1961_g1	0	0	0	0.0726185	-3.11345	-4.99802	0.00703414	12.16	12.43	36.4	1.51	1.41	63.21	3.23	1.02	4.46	0	0	1.56
c32217_g3	M810_ARATH	M810_ARATH	0	0.0615379	-4.15881	-3.01855	0.0453977	1.65	1.27	3	1.45	2.3	2.54	0	0	0	0.42	0	0
c28082_g1	0	0	0	0.0601125	-4.56565	-5.22181	0.00125291	10.7	13.24	4.22	2.26	0.79	27.87	0.58	0.53	0	0	0	0.43
c32743_g1	0	0	0	0.0596154	-1.94782	-2.28117	0.0390542	39.12	6.1	49.13	61.17	4.05	30.09	11.33	6.32	12	7.22	4.46	6.67
c69374_g1	0	0	0	0.0553379	-4.30681	-4.30681	0.0369909	2.58	1.91	2.11	1.11	0	5.89	0	0	0	0	0	0
c37728_g1	0	0	0	0.0515093	-4.16991	-4.16991	0.038804	4.02	1.99	0	2.31	3.21	0.77	0	0	0	0	0	0
c83374_g1	0	0	0	0.0490762	2.26769	2.77896	0.0353344	1.22	1.01	0.14	2.23	0.12	0.15	4.69	7.62	3.64	3.29	6.81	7.89
c59434_g1	0	0	0	0.0228014	-3.84574	-4.88051	0.0496815	1.96	0	8.24	3.54	0	6.79	0	0	0.47	0	0	0
c55866_g4	RNHX1_ARATH	RNHX1_ARATH	0	0.0187151	-4.6465	-4.5082	1.97279e-08	15.68	21.68	13.82	29.3	13.96	10.43	1.62	0	0.61	1.28	0.06	0.63
c39144_g1	0	0	0	0.0185199	2.11751	1.36979	0.0119902	9.13	3.88	2.01	5.44	8.78	1.02	25.96	27.06	29.58	14.65	11.65	12.34
c50356_g1	0	0	0	0.0184657	-2.01837	-2.33484	0.00503141	30.42	20.73	19.49	36.37	17.53	18.23	1.16	8.81	11.58	2.13	3.59	7.74
c75492_g1	0	GDL65_ARATH	0	0.00914344	-4.92654	-4.92654	0.0344986	0.97	0	9.51	3.36	0	7.22	0	0	0	0	0	0
c52387_g1	NAC41_ARATH	0	0	0.00677453	2.74941	0.678853	0.0209432	0	2.54	2.56	0	2.32	3.04	9.26	11.46	26.9	6.53	2.18	0
c35277_g1	ATL31_ORYSJ	ATL31_ORYSJ	0	0.00458678	-3.01105	-2.3379	0.0364963	14.61	39.02	69.27	7.75	3.91	118.77	4.33	11	3.55	4.8	12.3	6.74
c38426_g1	0	P2C68_ORYSJ	0	0.00247285	-2.42421	-1.19007	0.0115215	25.53	27.95	19.23	31.47	11.62	32	2.9	5.1	9.1	4.81	11.89	14.65
c71307_g1	0	0	0	0	6.76687	0	0.000623319	0	0	0	0	0	0	0	0	50.86	0	0	0
c57254_g1	0	0	0	0	5.27256	4.73336	0.0117258	0	0	0	0	0	0	8.17	0	9.09	2.57	0.33	6.13
c84706_g1	0	0	0	0	5.20494	0	0.0418181	0	0	0	0	0	0	0	14.63	0	0	0	0
c42149_g1	0	0	0	-0.000808128	-3.44131	-3.91348	0.00174605	13.63	7.09	2.02	10.8	8.7	3.21	0	2.17	0	0	1.14	0
c38044_g1	0	0	0	-0.00551265	-4.11693	0.170943	0.0360609	9.13	24.46	1.83	9.69	16.58	12.2	0	1.68	0.63	1.48	23.39	15.41
c25992_g1	0	0	0	-0.00727062	-2.86151	-1.76259	0.0208278	6.7	13.91	56.43	11.57	24.58	42.9	1.66	6.29	5.04	6.05	11.23	4.76
c54385_g4	POL3_DROME	POL2_DROME	0	-0.018351	-5.66916	-5.88055	4.13153e-05	6	11.59	1.96	4.02	12.32	4.07	0.03	0.02	0.02	0	0	0
c5358_g1	0	0	0	-0.0203372	-1.13987	0.384113	0.000105793	141404	196412	122521	182940	179674	112354	92131.5	105932	70541.2	188043	223508	196560
c14694_g1	0	0	0	-0.0223454	-4.47474	-1.41684	0.00898635	5.34	3.05	13.05	5.23	3.84	12.27	0	0.78	0	2.04	4.92	0.61
c42846_g1	0	0	0	-0.0243355	3.75472	2.49725	0.027144	1.92	1.57	2.74	2.58	2.33	1.3	5.65	3.32	109.24	3.26	2.24	31.01
c73296_g1	0	0	0	-0.0286859	4.03282	4.72087	0.00205948	1.33	1.02	0	2.32	0	0	4.14	17.91	33.81	1.53	8.61	59.31
c60743_g1	0	0	0	-0.0330659	-4.50257	-4.50257	0.0111883	2.04	3.81	1.67	0.88	4.92	1.75	0	0	0	0	0	0
c49151_g3	0	0	0	-0.0374491	-2.32278	-2.45812	0.0430581	1.57	8.89	9.38	4.77	7.02	8.54	0.97	1.83	2.02	0.6	0	2.83
c54732_g1	BRAP_MOUSE	BRAP_MOUSE	0	-0.0393776	-1.55332	-2.0177	0.0247864	39.24	14.69	15.82	31.74	21.28	13.88	7.83	5.29	16.25	6.01	3.33	7.14
c55666_g1	0	0	0	-0.0555974	-6.32814	-5.50472	0.000645725	57.61	0	20.03	39.27	0	29.83	0	0	0.69	0.59	0.62	0
c43297_g1	GSO1_ARATH	0	0	-0.0598918	-5.26407	-5.26407	5.81972e-05	5.7	5.24	2.17	3.49	5.69	3.61	0	0	0	0	0	0
c25804_g1	0	0	0	-0.0628009	-4.5905	-4.32643	0.0364385	4.53	3.55	0	3.04	4.81	0	0	0	0	0	0	0.07
c50267_g2	0	0	0	-0.070616	3.47586	2.79281	0.0160588	2.23	0.17	0.22	1.18	0.88	0.39	4.31	22.79	12.12	0.69	12.52	5.45
c50799_g3	0	0	0	-0.0886483	-2.68585	-2.81924	0.00921863	7.31	3.3	8.57	2.03	9.24	6.91	1.43	0.9	1.03	0.6	1.06	0.71
c27719_g1	0	0	0	-0.0973562	-4.63536	-1.30417	0.0269892	7.56	0.29	19.33	5	3.9	16.22	0.47	0.44	0	6.49	1.39	2.79
c45448_g1	0	0	0	-0.100373	-4.44942	-4.44942	0.00862828	2.81	1.83	2.68	1.88	3.06	1.97	0	0	0	0	0	0
c73492_g1	MCM6_ORYSJ	MCM6_ORYSJ	0	-0.104714	-6.58283	-2.81396	0.0403463	0.68	1.56	31.25	4.17	0	27.52	0	0	0	4.7	0	0
c61546_g1	0	0	0	-0.10962	-5.36361	-1.05208	0.0462031	7.88	4.87	1.44	7.94	0	5.26	0	0	0	1.98	0	4.67
c39560_g1	0	IP5PF_ARATH	0	-0.113017	2.68082	2.10796	0.000575046	8.34	0	5.66	5.96	0	6.7	48.3	25.54	39.01	28.84	13.15	18.01
c73680_g1	0	0	0	-0.119452	4.4846	0.111189	0.0321905	0	0.03	0	0	0	0	6.19	0	4.43	0	0.06	0
c37795_g1	0	0	0	-0.119861	-1.38651	-1.71503	0.0461019	40.24	46.89	34.53	36.7	21.01	58.35	10.72	24.27	24.19	5.41	11.83	19.43
c50240_g2	AA7GT_DELGR	BGL10_ARATH	0	-0.124327	2.25169	1.25854	0.00139554	7.65	9.15	12.89	7.32	10.59	10.04	100.04	19.55	66.74	35.95	13.81	23.43
c45683_g1	0	0	0	-0.126342	1.92466	0.792831	0.0401046	2.81	3.23	4.94	1.48	5.67	3.1	23.91	12.11	18.51	10.77	4.55	4.16
c52855_g1	PRRP1_ARATH	PRRP1_ARATH	0	-0.126433	1.5798	0.490597	0.0309308	11.75	10.76	11.1	5.98	18.04	7.42	35.46	51.05	40.54	14.59	18.79	13.4
c33341_g1	0	0	0	-0.126768	-0.525465	2.10288	0.0358073	1.37	1.04	0.74	0.6	1.12	1.18	0.85	0	1.78	5.22	3.79	5.58
c46776_g1	0	0	0	-0.130685	1.98207	2.24071	0.0182281	13.62	9.75	1.64	5.78	13.41	3.99	15.82	74.84	30.77	17.59	54.15	42.76
c41410_g1	0	0	0	-0.133002	-2.4145	-1.74679	0.0275734	131.57	132.03	247.02	106.33	61.21	311.08	31.63	24.42	67.81	60.07	23.2	71.33
c56223_g3	0	0	0	-0.135037	-2.43548	-1.6672	5.81972e-05	46.19	63.74	60.09	61.81	42.08	56.84	14.7	10.66	15.06	27.61	13.29	14.03
c49682_g1	CND2_ARATH	CND2_ARATH	0	-0.137235	-3.43834	-2.95931	0.00083022	12.35	3.42	5.94	7.52	4.31	7.81	0.48	0.79	0.81	0.99	0.57	0.86
c36331_g2	0	0	0	-0.140389	-3.86302	-2.99829	0.0258054	3.97	1.47	2.89	3.3	1.41	2.93	0	0.31	0	0	0.73	0
c55128_g1	BIOF_PELCD	BIOF_METSB	0	-0.143802	2.38816	0.590871	0.0347515	8.05	0.79	1.77	5.53	3.38	0.39	41.84	8.73	19.93	5.41	6.43	3.46
c35259_g1	0	0	0	-0.148584	-3.27918	-2.24472	0.0127134	13.26	5.35	9.39	15.55	1.25	8.23	0.7	1.32	1.15	1.79	3.11	0.53
c26979_g2	0	0	0	-0.154322	-4.82538	0.178789	0.0180149	3.76	2.18	3.68	4.56	2.31	1.85	0	0	0	2.39	5.12	3.27
c24916_g1	0	0	0	-0.154743	-2.50743	-1.54331	0.0377769	202.45	242.96	89.2	221.84	97.74	181.39	24	59.5	35.56	24.56	45.65	114.02
c66740_g1	0	0	0	-0.15678	3.24815	-1.84222	0.00223596	0.91	0	0	0.79	0	0	6.78	2.13	5.82	0	0	0
c23855_g1	0	0	0	-0.160654	-2.43687	-2.9054	0.0329494	4.45	9.12	4.77	1.41	6.96	8.78	1.54	2.22	0.24	0.14	1.13	0.91
c72694_g1	0	0	0	-0.165584	2.20505	-0.54853	0.0263492	2.82	0.43	4.6	1.48	5.16	0.32	20.29	3.95	23.64	2.6	1.04	1.54
c83874_g1	0	0	0	-0.166914	2.66286	-2.18861	0.0280505	1.26	0	0	1.09	0	0	1.57	5.93	4.77	0	0	0
c19672_g1	0	0	0	-0.169668	-1.56778	-1.74309	0.0311747	40.29	31	17.06	13.98	23.19	43.1	12.23	7.33	18.35	11.54	6.63	8.05
c40354_g1	0	0	0	-0.172471	-4.95146	-3.0737	0.0285921	3.7	0.46	6.58	4.67	0	4.75	0	0	0	0.59	0	0.35
c71907_g1	0	0	0	-0.173742	-0.0169183	2.90849	0.0277055	1.19	0	0	1.03	0	0	1.48	0	0	3.6	2.22	5.32
c62820_g1	0	0	0	-0.174539	2.81793	0.947571	0.0405298	1.59	0	0	1.38	0	0	6.91	2.79	7.17	1.21	0	2.15
c46015_g2	GSTX3_TOBAC	GSTU8_ARATH	0	-0.176098	-4.66109	-5.08503	7.0483e-06	460.23	747.43	244.08	108	38.03	1234.88	41.56	19.19	14.76	20.57	4.44	20.37
c8070_g1	0	0	0	-0.194491	-4.96799	-4.96799	0.00114861	3.54	4.25	2.79	3.37	5.24	0.78	0	0	0	0	0	0
c61480_g1	0	0	0	-0.199394	2.45456	-1.15738	0.000215334	0.99	1.48	1.61	0.85	1.59	1.13	8.57	10.38	11.31	0.75	0	0.88
c35105_g1	0	0	0	-0.214538	-0.695774	1.67507	0.0285439	6.98	13.51	8.05	6.51	5.18	14.12	9.19	3.56	10.4	67.28	13.61	17.63
c45156_g1	COXM2_DANRE	0	0	-0.218523	1.97248	1.57062	0.0476263	9.74	9.84	1.88	10.71	7.19	0.95	65.06	18.84	26.48	36.05	12.85	17.61
c24957_g1	0	0	0	-0.220963	-4.93395	-1.70808	0.0361095	4.21	2.54	3.67	5.12	0	3.86	0	0	0	0.64	0	2.28
c72855_g1	0	0	0	-0.222009	3.35952	2.80715	0.019531	1.79	0.64	0.44	0.36	1.83	0.23	2.95	13.01	25.22	1.13	14.62	4.88
c1341_g1	0	SPXM4_ORYSJ	0	-0.223518	-5.25507	-2.09629	0.0361095	1.78	8.6	1.93	3.12	7.15	1.03	0	0	0	2.41	0.41	0
c54138_g3	CIA2_ARATH	CIA2_ARATH	0	-0.231304	1.874	1.20369	0.000401459	21.76	8.92	13.6	10.92	19.43	7.28	71.89	58.47	72.96	31.65	36.45	31.08
c42868_g2	U89A2_ARATH	0	0	-0.23345	-4.20918	-2.03641	0.00862828	3.18	8.24	5.19	3.94	5	5.73	0	0.74	0	0	3.21	0.59
c45130_g1	ICI3_HORVU	ICI3_HORVU	0	-0.233644	-2.75901	-1.60999	0.0433583	56.87	38.25	28.03	72.23	13.19	19.54	4.14	10.9	7.09	1.38	27.3	8.57
c56558_g7	IMK2_ARATH	Y3475_ARATH	0	-0.234225	-7.78477	-7.62818	3.35106e-13	36.99	28.04	11.83	12.1	39.21	15.32	0	0	0	0.01	0	0.03
c74405_g1	0	0	0	-0.234463	-5.18413	0.255244	0.0301027	6.7	4.97	0.73	3.47	6.41	0.77	0	0	0	1.01	6.24	7.14
c47382_g1	0	0	0	-0.238699	2.1127	1.22405	0.0369909	4.82	1.41	0.83	1.51	3.4	1.04	9.17	18.57	11.27	7.11	5.11	4.47
c14128_g1	0	0	0	-0.239184	2.71023	2.31779	6.64064e-05	5.39	0.83	1.47	1.89	2.7	1.87	16.73	21.39	26.9	14.11	12.4	12.31
c79567_g1	0	0	0	-0.241438	2.21827	2.32274	0.0420584	0.55	1.69	0.6	1.45	0	0.95	6.84	5.79	5.78	5.09	2.03	8.55
c84679_g1	0	0	0	-0.242944	-4.90067	-4.90067	0.0425381	2.43	0	7.97	1.05	0	7.65	0	0	0	0	0	0
c42750_g2	0	0	0	-0.252629	-1.91544	-2.56185	0.00382435	34.44	23.86	39	47.68	13.72	20.69	3.63	16.6	11.33	3.85	3.3	8.83
c28290_g1	0	0	0	-0.259934	-5.24893	-4.81331	5.13641e-05	64.53	2.63	19.81	40.57	2.76	24.25	1.36	0	0.9	0	0.89	1.57
c23597_g1	0	C71AR_ARATH	0	-0.26493	-4.66646	-4.66646	0.0460395	7.63	0	1.51	2.41	0	4.78	0	0	0	0	0	0
c38194_g1	0	0	0	-0.271998	-2.89629	-2.42234	0.00138016	65.54	45.19	55.25	82.38	21.85	33.86	2.01	18.08	6.64	5.22	18.91	5.02
c31702_g1	0	0	0	-0.274433	2.10912	-1.82403	0.0269765	2.11	0	1.15	1.83	0	0.81	10.46	4.92	3.64	0	0.65	0
c27626_g1	0	0	0	-0.276008	-2.93205	-3.0708	0.0216717	5.49	1.19	7.25	2.72	3.83	4.95	0.97	0.92	0	0.6	0.72	0
c57082_g3	0	0	0	-0.278058	-2.77591	-2.51526	0.000192278	25.24	19.7	13.79	15.17	19.87	14.2	1.2	3.97	5.3	0.78	4.46	4.55
c73729_g1	0	0	0	-0.279911	1.41101	1.25094	0.0275734	11.07	7.88	9.47	8.46	9.23	5.97	29.83	33.75	32	14.41	29.22	22.5
c47498_g4	U85A4_ARATH	U85A4_ARATH	0	-0.281185	-2.77575	-2.61338	0.0302443	8.34	4.24	3.81	5.64	2.1	5.78	0	0	2.64	0	0.51	1.83
c39842_g1	CKB11_ORYSJ	CKB11_ORYSJ	0	-0.28444	-4.70909	-3.56741	0.0314499	13.82	0.11	3.56	8.15	0.03	5.25	0.12	0.04	0.2	0.94	0.09	0.03
c61439_g1	0	0	0	-0.28946	1.89273	-2.05041	0.0460395	0	2.77	2.03	1.07	2.97	0	13.86	7.27	3.12	0.93	0	0
c57060_g2	0	0	0	-0.297066	1.78463	0.911627	0.0239953	5	4.89	6.83	4.47	5.1	4.24	36.56	18.15	19.67	15.9	6.77	9.42
c38747_g1	0	LOX4_ORYSJ	0	-0.298537	-2.59688	-1.33878	0.00112463	30.37	40.16	25.56	37.78	20.17	23	9.21	3.84	7.26	20.34	7.08	11.69
c39185_g1	0	0	0	-0.307792	2.43034	0.0150477	0.0494194	11.54	2.73	0	8.77	1.99	0.29	59.84	13.48	23.12	5.7	1.35	6.91
c46015_g3	GST23_MAIZE	GST23_MAIZE	0	-0.309814	-4.87075	-4.46576	6.06956e-05	28.74	42.69	11.21	9.92	2.6	58.46	1.83	0.62	0.85	0.71	0.06	2.78
c42740_g1	0	0	0	-0.314256	-4.44391	-3.14321	0.00228504	13.3	21.25	8.87	2.11	28.51	6.26	0.75	1.41	0	0.93	0	3.85
c14066_g1	0	0	0	-0.316701	2.4455	1.62397	0.0144473	1.46	0.4	1.52	1.07	0.39	1.22	9.51	7.57	8.1	5.73	2.9	2.46
c43433_g1	NUD14_ARATH	NUD14_ARATH	0	-0.327971	-3.12862	-3.00017	8.64675e-07	28.48	13.94	38.39	27.24	18.78	18.28	4.14	4.1	2.84	3.22	2.6	3.77
c13256_g1	0	0	0	-0.329248	-4.88974	-4.88974	0.023691	6.88	3.34	0	2.9	5.14	0	0	0	0	0	0	0
c48697_g1	0	PST2_PETHY	0	-0.341775	1.39312	1.09709	0.0481032	20.66	13.06	11.56	8.39	23.42	4.21	47.99	31.69	72.67	45.53	24.14	27.66
c83118_g1	0	0	0	-0.34651	2.22345	1.18689	0.0174922	2.91	1.27	1.16	1.94	1.9	0.33	8.87	7.99	16.37	3.89	4.94	3.59
c45565_g1	0	0	0	-0.348711	-5.33978	-5.33978	0.000157486	8.24	2.85	2.94	5.37	2.84	2.76	0	0	0	0	0	0
c53525_g2	NAC41_ARATH	0	0	-0.34931	-2.5549	-1.80758	0.0245526	157.08	209.96	71.91	156.31	63.4	142	17.3	39.93	39.15	16.64	48.35	59.95
c56846_g2	RNR1_ARATH	RNR1_ARATH	0	-0.355114	1.44537	0.373268	0.0278312	18.87	12.6	6.81	12.08	13.73	4.36	42	48.48	40.52	16.27	16.46	16.23
c20179_g2	0	0	0	-0.356251	2.02591	0.0352246	0.048533	7.41	2.25	4.03	3.87	6.66	0	23.93	15.58	31.63	10.16	0	4.02
c8306_g1	0	0	0	-0.365942	2.26313	0.369289	0.0491692	0.53	0.83	1	0.94	0.23	0.61	6.5	5.21	4.29	1.67	0.72	0.74
c45270_g1	USPAL_ARATH	USPAL_ARATH	0	-0.366995	-1.72626	-2.02653	0.0143661	21.86	20.91	35.85	22.78	22.95	16.37	4.08	12.83	12.75	9.48	5.93	3.71
c41102_g1	0	0	0	-0.374194	1.92618	-0.137534	0.0452581	2.18	2.07	2.46	1.25	3.16	0.78	18.96	8.78	5.76	1.4	2.67	1.93
c72362_g1	0	0	0	-0.37455	-5.00448	-5.00448	0.0139682	4.86	0	6.45	4.72	0	3.73	0	0	0	0	0	0
c42189_g2	0	0	0	-0.376103	-3.35607	-1.71262	0.0101192	11.02	11.84	4.61	5.22	8.65	7.85	0.53	2.47	0	0.66	4.28	3.12
c77578_g1	0	0	0	-0.377734	-1.29123	1.92778	0.0493548	2.58	0	4.23	0	0	5.16	1.6	0	1.62	7.76	4.8	13.74
c79311_g1	0	0	0	-0.382532	2.87148	1.74244	0.000575046	5.33	7.39	10.58	3.33	5.76	9.3	161.77	23.39	40.09	52.62	9.77	20.38
c84005_g1	0	0	0	-0.383152	-3.60329	1.77518	0.019604	2.58	0	1.41	2.22	0	0.74	0	0	0	8.73	1.2	4.58
c850_g1	0	0	0	-0.384376	-5.65314	-5.85209	0.00150187	36.73	0.13	10.81	21.34	0	12.34	0.1	0.55	0	0.27	0.14	0
c46076_g1	SAP17_ORYSJ	SAP17_ORYSJ	0	-0.39493	-2.39337	-3.14264	0.0375566	61.55	7.42	113.71	78.59	1.27	55.01	23.06	9.74	9.21	8.77	2.82	8.22
c22484_g1	0	0	0	-0.399387	-7.32845	-7.32845	0.000225051	22.61	31.03	0	32.1	10.49	0	0	0	0	0	0	0
c37530_g1	PLP1_ARATH	PLP1_ARATH	0	-0.403141	-4.75613	-3.31103	0.0213556	2.79	5.99	45.14	11.7	0	29.87	0	0.65	1.46	4.28	0.51	0.51
c20925_g1	0	0	0	-0.40407	3.33611	0.884118	7.18313e-06	2.91	1.45	0	1.68	1.56	0	25.28	10.21	24.74	2.93	2.7	2.61
c52144_g1	0	0	0	-0.405651	-6.08903	-2.1104	0.0237885	147.63	87.21	625.51	90.67	0.63	565.79	3.73	1.35	10.78	176.43	5.53	29.11
c2399_g1	0	0	0	-0.421657	1.9103	-1.42405	0.0175516	2.89	1.54	0	0.22	3.04	0	6.57	6.76	8.89	0.97	0.22	0.23
c34651_g1	Y8948_DICDI	Y8948_DICDI	0	-0.421966	-1.91902	-2.03648	0.0378695	96.84	26.91	15.1	40.9	10.38	49.08	10.53	15.06	18.3	13.12	7.51	11.46
c5817_g1	0	0	0	-0.424428	-3.52728	-3.58643	0.0482391	9.72	12.22	268.72	18.73	3.83	197.6	17.31	4.36	10.04	16.09	4.3	4.02
c52246_g2	0	WRK38_ARATH	0	-0.430986	-2.23793	-3.2489	0.0214239	15.07	9.06	30.12	17.29	21.57	1.38	7.8	1.66	4.78	3.23	0.48	1.69
c57410_g1	EFR_ARATH	EFR_ARATH	0	-0.432077	-1.64263	-2.33698	0.0134899	86.14	44.76	29.37	17.91	47.77	53.45	20.16	33.24	8.26	13.38	10.07	7.35
c54487_g1	0	0	0	-0.432678	-2.58827	-2.27025	0.0132599	26.21	25.28	14.3	18.46	8	23.59	2.03	7.65	3.7	0.87	9.02	3.06
c44437_g1	SK1_ORYSJ	SK1_ORYSJ	0	-0.433576	-3.97967	-3.58272	0.000287393	13.89	40.71	145.44	31.37	23.13	99.06	3.57	1.74	10.97	1.02	2.6	12.72
c36056_g1	0	0	0	-0.436793	-1.67461	-1.649	0.0313086	62.41	28.98	22.24	27.16	32.42	23.89	11.19	17.81	14.39	6.35	8.31	20.11
c85514_g1	0	0	0	-0.443559	-3.11518	0.997351	0.0340174	5.15	0	8.42	1.11	2.06	6.63	0	1.51	0	4.85	10.79	10.31
c47352_g3	0	0	0	-0.44566	1.77609	0.21047	0.0460395	2.54	1.62	3.03	1.65	2.14	1.47	7.01	13.7	11.21	2.07	3.35	2.85
c42982_g2	0	0	0	-0.447483	2.51762	1.23868	0.0490318	1.56	1.36	1.54	1.45	0.88	0.9	9.16	20.6	3.47	5.08	4.89	0.95
c45448_g3	0	0	0	-0.451891	-4.28913	-4.28913	0.0307317	1.6	2.5	2.41	0.78	1.77	2.19	0	0	0	0	0	0
c57113_g5	0	0	0	-0.453847	1.32596	0.844417	0.00862828	23.93	15.13	20.95	13.83	19.93	10.39	59.2	58.69	71.89	35.36	40.15	30.25
c29330_g1	LRK42_ARATH	LRK42_ARATH	0	-0.465589	-1.82708	-1.62712	0.00862538	36.85	44.13	28.86	33.52	29.07	19.54	7.03	14.17	18.32	11	11.9	12.69
c16053_g2	0	0	0	-0.471368	2.92891	1.84183	0.0105493	5.25	0	0	3.57	0	0	21.02	7.56	23.82	7.89	2.6	8.61
c43181_g2	0	FBK30_ARATH	0	-0.471396	-5.57785	-0.985583	0.0211754	6.7	5.96	3.66	5.78	5.34	0.77	0	0	0	7.05	1.25	0
c45707_g1	0	0	0	-0.475603	1.91434	1.07744	0.0463127	1.83	0.17	5.87	2.01	0.07	3.53	15.9	11.2	11.33	7.29	4.76	4.78
c47010_g1	SBT17_ARATH	SBT17_ARATH	0	-0.485956	-3.51672	-2.72896	0.0372429	10.13	6.5	55.28	6.1	1.23	44.63	0.83	3.25	3.32	4.02	2.89	3.49
c52216_g2	0	0	0	-0.497247	-4.59482	-2.91796	0.00770865	4.14	19.38	31.07	5.38	8.33	27.28	0	1.21	1.32	0	6.73	0
c13983_g1	SYAP_SORBI	SYAP_SORBI	0	-0.500865	2.48118	2.60061	0.0331072	0.92	0.69	1.51	1.6	0	0.53	4.59	14.05	4.73	2.1	11.12	6.64
c38319_g1	PLAS_HORVU	PLAS_ORYSJ	0	-0.512074	1.52944	0.494062	0.011061	808.25	414.83	534.74	290.94	718.23	221.96	1541.51	2317.44	2397.8	1002.34	776.3	643.58
c61335_g1	0	0	0	-0.514912	2.12338	-0.793717	0.0377522	1.01	1.53	0.58	1.13	0	0.99	8.49	2.49	7.95	1.66	0	0
c24359_g1	0	0	0	-0.536853	-5.00746	-3.62545	0.00623905	4.9	4.67	1.33	2.67	1.01	3.87	0	0	0	0	0	0.56
c41340_g2	0	0	0	-0.539913	-4.68647	-3.95939	0.0472502	3.28	0	5.63	3.09	0	2.86	0	0	0	0.23	0	0
c35811_g1	0	0	0	-0.540958	-1.83873	-1.68565	0.0348824	3494.4	4775	3591.94	1860.35	1397.4	5307.43	1295.54	1226.05	1812.79	703.09	808.92	2224.87
c22654_g1	0	0	0	-0.548913	-2.90755	-1.51874	0.016845	21.07	61.02	18.35	19.02	13	42.51	5.23	4.92	7.58	7.04	6.24	23.53
c48874_g2	PXG4_ARATH	PXG4_ARATH	0	-0.549477	-2.4841	-1.48297	0.0196089	12.24	17.1	11.17	9.52	9.34	9.68	2	2.09	4.91	3.32	3.59	7.49
c9241_g1	0	0	0	-0.551796	1.6916	1.7504	0.00256478	6.98	10.9	5.47	4.66	10.1	1.64	36.27	33.85	27.54	37.08	27.36	16.4
c44437_g2	SK1_ORYSJ	SK2_ORYSJ	0	-0.556498	-3.59196	-3.00953	0.00592765	4	11.1	32.45	10.15	4.7	18.53	1.19	0.48	3.06	0.42	1.29	3.9
c13467_g1	0	0	0	-0.56041	3.41356	-2.04223	0.00223596	1.11	0	0	0	0	0.64	2.76	3.9	12.66	0	0	0
c42075_g1	PDF1_ARATH	PDF1_ARATH	0	-0.562298	-6.04479	-5.79992	0.00767625	12.36	0	17.24	0.28	0.16	19	0	0.1	0	0.08	0	0.08
c51982_g2	0	0	0	-0.564313	2.37735	0.430594	0.0412482	3.47	0	1.42	0.75	1.41	1	17.25	10.15	5.57	5.93	0	0.78
c61736_g1	0	0	0	-0.565857	-2.36609	-5.14953	0.0353167	5.27	2.36	4.6	4.56	0	3.62	2.62	0	0	0	0	0
c30496_g1	0	0	0	-0.570455	-2.98644	-1.41949	0.0437724	7.22	4.93	7.06	5.02	1.77	6.21	0.9	0.84	0.93	1.65	1.33	3.92
c53935_g1	PTA12_ARATH	PTA12_ARATH	0	-0.575688	0.844613	-0.395851	0.0491692	28.29	15.14	19.52	17.81	14.82	9.66	49.21	42.33	50.32	16.68	13.53	16.76
c13696_g1	0	0	0	-0.582308	1.5072	-2.27905	0.0263379	3.94	0	3.59	1.13	0	3.76	13.06	4.63	9.9	0	1.22	0
c55507_g1	0	0	0	-0.585931	-2.58565	0.9368	0.0284345	7.38	4.73	2.3	5.47	1.69	2.41	0	0	2.68	5.57	5.87	16.03
c44906_g1	0	0	0	-0.585959	-2.30584	-1.52908	0.0206492	16.15	46.36	33.39	11.64	24.39	32.13	7.45	11.21	6.36	12.51	13.38	8.26
c14080_g1	0	0	0	-0.586257	-3.30842	-1.08483	0.0396691	37.35	12.29	75.65	12.13	8.02	63.04	5.29	5.6	4.2	4.11	28.95	21.44
c56881_g4	0	0	0	-0.588985	1.49977	0.481462	0.025549	12.73	11.5	24.19	10.41	14.01	8.23	91.08	32.09	53.17	42.4	14.08	12.88
c29985_g1	0	0	0	-0.591552	3.31251	0.616246	0.0472502	0	0	0.86	0	0	0.46	1.97	2.79	10.24	0	1.47	0
c82150_g1	0	0	0	-0.599215	-4.04595	-2.0498	0.0275734	2.07	8.53	145.74	16.14	20	68.78	1.29	4.85	5.27	11.74	16.34	8.35
c48679_g2	WRK51_ARATH	WRK50_ARATH	0	-0.605486	-2.22226	-1.90358	0.0269765	34.31	27.87	12.09	25.32	17.86	6.33	5.66	6.17	8.06	5.45	4.86	9.22
c27849_g1	0	0	0	-0.620631	-5.31583	-2.06032	0.019604	5	1.16	18.75	6.52	0.26	9.25	0	0.34	0	2.33	1.08	2.19
c28119_g1	0	C78A6_ARATH	0	-0.621101	1.77833	1.65569	0.00111851	8.43	4.91	15.57	8.15	8.26	2.4	63.11	25.02	38.69	25.1	23.65	41.54
c34478_g1	0	0	0	-0.627462	2.0823	0.416802	0.000948011	8.96	2.82	12.37	3.37	3.19	8.97	52.77	39.93	35.45	18.53	5.2	8.63
c51982_g3	RNZC_ARATH	RNZC_ARATH	0	-0.628853	1.52677	0.515681	0.0166555	9.19	4.21	7.05	4.58	5.99	2.61	28.37	19.22	27.37	13.03	6.67	9.46
c42021_g2	0	GDL85_ARATH	0	-0.630724	1.96961	0.636086	0.0346816	2.46	1.16	1.31	1.25	1.09	0.76	10.13	5.27	10.36	3.72	2.35	1.73
c42527_g1	0	0	0	-0.631762	1.1603	-0.370401	0.0270457	19.98	10.21	11.57	7.74	13.26	5.94	36.26	42.85	37.17	7.21	13.95	9.98
c50980_g1	CYP37_ARATH	CYP37_ARATH	0	-0.632899	1.09429	0.266511	0.0318865	20.74	16.06	16.73	7.77	16.53	10.7	40.37	54.27	49.28	26.8	21.49	15.85
c86068_g1	0	0	0	-0.634222	-4.17683	-5.86674	0.0320288	3.27	0	17.36	1.42	0	11.73	0	0.96	0	0	0	0
c56860_g2	0	0	0	-0.641492	1.98539	1.52881	0.0305797	2.03	2.4	4.93	0	3.88	2.13	15.04	12.44	21.23	4.23	6.4	16.72
c3950_g2	0	0	0	-0.645831	1.99319	-1.06271	0.0345637	1.14	0.23	1.56	0.51	0.76	0.5	5.31	2.67	8.13	0.68	0.26	0.27
c32620_g2	0	0	0	-0.64828	-5.24099	-5.24099	0.000613849	7.71	2.02	3.37	3.57	3.46	1.21	0	0	0	0	0	0
c55241_g3	PMGT2_MOUSE	PMGT2_MOUSE	0	-0.648945	1.28522	0.220976	0.0155223	22.6	10.25	12.31	12.02	10.17	6.47	53.3	40.55	43.84	25.6	16.06	10.33
c37254_g2	0	0	0	-0.662029	-1.83849	-1.72619	0.0309308	8897.66	14087.5	10812	4559.75	3391.76	14629.2	3816.27	3242.57	5406.09	1975.11	2120.86	6331.23
c57072_g4	0	0	0	-0.666078	2.04312	-1.96809	0.0219772	1.77	0	3.21	0.52	1.47	1.02	15.39	1.38	10.8	0.45	0	0.54
c54570_g1	0	0	0	-0.670487	3.50284	1.11807	0.0022224	5.2	2.42	7.02	3.9	3.77	1.39	188.14	5.25	23.35	28.06	2.54	2.98
c55307_g1	AGT22_ARATH	AGT23_ARATH	0	-0.673109	-2.89624	-0.928979	0.0308401	84.46	106.09	15.13	34.75	22.5	78.8	11.45	8.66	15.98	29.93	30	50.39
c32620_g1	0	0	0	-0.684478	-4.6238	-4.6238	0.0139682	5.3	1.18	1.9	2.53	2.07	0.51	0	0	0	0	0	0
c15907_g2	0	0	0	-0.690665	1.22537	-1.97219	0.0276215	3.24	2.2	3.97	0.71	4.84	0.23	6.53	9.92	11.86	0.63	0.37	1.12
c49212_g1	0	0	0	-0.694081	-1.70841	-1.8059	0.0392857	27.29	72.92	39.46	19.71	36.19	36.63	10.91	25.65	19.24	9.89	14.95	16.17
c47275_g2	0	0	0	-0.694258	-5.09115	-5.18643	0.0272197	11.68	0	1.78	2.59	0	5.09	0	0.03	0	0	0	0
c49903_g1	0	0	0	-0.696997	-5.48994	-3.88665	0.0117381	0.5	15.89	7.37	0.67	1.79	13.75	0	0.29	0	0	0.69	0.7
c25884_g1	0	0	0	-0.700259	2.38358	-0.0524069	0.0365273	2	0	0.55	0.87	0	0.57	8.71	2.34	7.66	1.52	0	0.9
c55624_g3	0	0	0	-0.704083	2.2079	1.55189	0.0335847	0.9	4.12	0	1.53	1.54	0	12.46	4.5	15.22	7.99	3.57	4.28
c53414_g4	SRF3_ARATH	SRF3_ARATH	0	-0.706294	1.39987	0.233451	0.0457707	18.71	9.28	33.27	16.27	14.48	6.66	89.52	45.21	69.46	49.03	11.72	12.65
c43010_g1	0	0	0	-0.710829	1.58251	-0.0317281	0.00700395	6.48	6.77	12.88	6.81	4.93	4.4	25.14	40.1	34	13.14	4.59	8.16
c23125_g1	0	0	0	-0.714154	2.51171	0.00163976	0.0217189	1.52	0.96	2.65	0.81	0.8	1.42	28.64	3.55	7.39	4.09	0.28	0.85
c30926_g1	0	0	0	-0.724906	-8.67313	-2.55007	0.0483739	1.93	0	176.6	16.49	0.18	92.24	0	0.1	0	32.41	0	0.09
c4927_g1	0	0	0	-0.725329	-4.4811	-2.56176	0.0417348	3.45	0.86	22.42	2.71	1.38	12.02	1.07	0	0	1.74	1.19	1.22
c36530_g1	0	0	0	-0.726461	-6.0334	0.332327	0.0218047	4.72	0	18.54	4.6	2.35	6.82	0	0	0	24.76	1.09	4.46
c77629_g1	0	0	0	-0.734204	-4.60801	-4.60801	0.0397817	3.37	0	5.05	2.93	0	1.93	0	0	0	0	0	0
c15824_g1	0	0	0	-0.735933	-3.68551	-1.61634	0.0243815	17.42	38.75	27.85	4.63	19.23	29.88	0	4.72	3.36	1.01	7.49	19.04
c52520_g3	0	0	0	-0.740507	-3.67923	-3.24129	0.0375566	22.63	12.27	13.52	4.11	1.39	23.59	0	4.11	0	0	4.46	0
c34335_g1	0	0	0	-0.746491	-3.13306	-4.06886	6.13493e-05	9.2	27.29	41.66	15.88	23.06	9.76	1.63	3.08	6.6	1.98	2.45	0
c47100_g1	0	0	0	-0.754201	-1.65137	-1.90692	0.0291076	44.73	62.01	31.09	29.8	15.93	39.68	16.26	22.6	17.39	5.1	13.04	18.51
c12017_g1	CB48_MAIZE	CB48_MAIZE	0	-0.767568	0.565548	3.17139	0.000125645	4.96	0	11.51	1.07	6.94	1.42	7.7	5.82	17.18	94.3	11.53	47.45
c40880_g1	0	RK35_SPIOL	0	-0.772006	2.15494	1.27306	0.00200926	29.73	1.91	30.25	15.73	5.72	13.45	114.65	80.02	142.55	42.41	43.26	55.56
c79420_g1	PLP3_ARATH	PLP3_ARATH	0	-0.777196	-5.12659	-3.08223	0.00894762	1.68	4.01	22.15	3.43	1.3	11.8	0.3	0.28	0	0.96	1.32	0.68
c35725_g2	0	PGP1B_ARATH	0	-0.77969	2.14325	1.51691	0.012964	0.86	3.22	1.86	2.23	0.69	0.49	18.45	8	8.79	5.84	5.28	6.62
c27444_g1	0	0	0	-0.797951	2.38534	0.721748	0.0218047	5.12	0.59	0	3.08	0	0	12.37	7.49	19.22	2.7	5.07	1.42
c39577_g1	0	0	0	-0.7999	-5.32841	-5.32841	0.0105493	5.07	0	9.17	2.87	0	5.01	0	0	0	0	0	0
c46415_g1	BH128_ARATH	BH128_ARATH	0	-0.810065	-2.82002	-4.67417	0.0496478	3.86	4.57	1.39	0.63	1.02	3.94	0	0.6	0.79	0	0.05	0
c40142_g2	CXE2_ARATH	CXE2_ARATH	0	-0.810857	-4.28528	-5.32389	0.0155443	6.29	0.15	7.79	2.92	0	4.87	0.22	0	0.25	0	0	0
c56412_g1	DEGP2_ARATH	DEGP2_ARATH	0	-0.812254	0.649168	-0.660267	0.0330959	36.58	21.77	26.46	13.98	22.27	12.28	55.39	56.56	54.31	16.7	16.12	19.76
c46112_g2	0	0	0	-0.812358	-4.36588	-4.36588	0.0322864	3.5	1.82	1.57	0.77	2.14	0.92	0	0	0	0	0	0
c53285_g1	CRK10_ARATH	CRK25_ARATH	0	-0.813907	-1.39326	-1.73113	0.0448102	44.17	33.29	36.35	26.69	11.54	27.31	13.41	22.04	18.54	6.08	13.21	13.96
c61045_g1	0	0	0	-0.815901	-3.98247	-7.61748	0.0109127	42.63	0	31.08	4.88	0	34.88	0.11	4.65	0	0	0	0
c46187_g1	0	0	0	-0.829269	-1.84784	-2.16683	0.0466616	58.83	29.15	74.4	28.1	5.05	58.24	17.9	20.87	16.48	6.17	10.27	18.14
c53135_g1	CLPB_AQUAE	CLPB_AQUAE	0	-0.832364	0.927051	-1.05312	0.0430576	18.64	15.7	7.52	4.37	11.63	7.9	19.61	45.49	34.85	8.92	4.62	6.59
c48665_g3	0	0	0	-0.832988	2.26626	0.387102	0.0146683	3.05	1.28	5.04	1.41	2.14	1.59	34.82	4.63	20.03	7.78	2.35	2.29
c56297_g1	S40A2_ORYSJ	S40A2_ORYSJ	0	-0.83619	1.023	-0.415393	0.0397102	14.38	7.78	14.26	5.48	8.59	6.33	42.3	26.77	24	12.35	7.73	6.88
c82114_g1	0	0	0	-0.839606	2.65679	1.27199	0.0458097	1.37	0	0	0.62	0	0	5.5	3.01	4.76	2.81	0.16	0.81
c84390_g1	0	0	0	-0.841178	-3.81787	-2.62231	0.00356502	6.44	6.7	9.16	1.11	4.11	7.37	1.6	0	0	0.97	1.2	1.15
c57818_g1	0	0	0	-0.841645	1.7841	-0.0396149	0.0109625	1.96	1.83	3.93	1.78	2.27	0.17	11.4	8.53	14.95	1.51	3.23	2.68
c47275_g1	0	0	0	-0.844066	-6.30769	-6.30769	0.00102422	22.77	0	7.03	5.88	0	9.51	0	0	0	0	0	0
c54596_g2	ACA4_ORYSJ	ACA4_ORYSJ	0	-0.85336	-1.61214	-2.21186	0.0437724	43.61	34.56	42.88	24.19	13.66	30.15	4.48	29.97	13.83	3.1	12.35	9.55
c27620_g1	E13F_HORVU	E13F_HORVU	0	-0.867966	3.10608	-0.766016	0.0307317	3.59	0.46	8.44	5.21	0.99	0.34	128.26	0.7	10.15	6.87	0	0.54
c51717_g1	0	0	0	-0.874446	-3.88489	-2.72542	0.001816	11.65	23.13	6.07	10.42	9.26	3.76	0	1.28	1.96	0.64	3.3	2.07
c44389_g1	0	0	0	-0.874621	-3.1987	-2.93139	0.0301765	6.46	4.77	32.05	12.87	1.21	9.5	0.25	3.25	1.94	1.31	1.32	2.65
c44015_g1	CNR13_MAIZE	0	0	-0.876736	-6.50404	-6.50404	0.00602124	34.33	0	0.85	14.34	0	2.73	0	0	0	0	0	0
c38845_g2	0	0	0	-0.88483	1.80903	0.538495	0.0155223	5.16	1.35	2.72	0.85	2.9	1.11	10.58	16.68	13.96	6	4.83	2.51
c54862_g8	0	0	0	-0.889428	-2.4896	-2.36134	0.00121393	22.54	21.83	23.34	19.47	9.14	8.53	7.77	2.75	4.55	3.89	3.94	5.05
c44094_g1	0	0	0	-0.892053	1.284	-0.170852	0.0300964	9.97	9.91	14.96	3.27	12.73	3.04	37.62	23.11	49.16	12.83	11.66	6.34
c36587_g1	0	0	0	-0.895481	-2.16965	-1.80915	0.0164285	97.27	47.47	45.21	24.87	27.71	49.29	30.92	6.25	15.65	29.54	6.64	17.93
c47215_g1	ALKE_BABBO	TAS_ECOLI	0	-0.89837	1.41384	-0.498925	0.0319908	4.5	2.85	5.47	2.04	3.35	1.41	22.65	6.91	14.71	3.75	2.97	2.17
c28126_g1	0	0	0	-0.906432	0.822821	-0.819829	0.00848826	28.45	21.61	30.91	12.27	17.7	13.74	45.1	46.2	91.8	15.15	9.85	20.53
c8920_g2	0	0	0	-0.913877	-5.82208	-5.82208	0.0237707	5.36	12.82	0	10.2	0	0	0	0	0	0	0	0
c64052_g1	0	0	0	-0.915194	2.68491	-0.0611189	0.000507947	1.48	0	1.61	0.64	0	0.85	11.04	8.66	7.67	2.26	0	0.67
c49591_g1	USP_CUCME	USP_CUCME	0	-0.91894	0.833304	-0.202734	0.0248963	32.04	18.93	22.9	10.3	17.61	11.32	56.61	63.14	43.8	23.15	20.27	19.7
c43610_g2	0	0	0	-0.924766	2.81502	0.494551	0.0213403	0.82	0.22	0.91	0.37	0.26	0.24	12.51	3.85	3.66	1.71	0.38	0.79
c36426_g1	0	0	0	-0.934632	-2.97302	-0.684162	0.00899278	91.67	85.91	29.31	32.83	34.72	44.03	20.94	1.23	12.05	49.36	31.29	49.97
c50221_g1	YLS9_ARATH	YLS9_ARATH	0	-0.937632	1.18896	0.129284	0.0424453	215	152.07	272.06	137.95	151.59	46.56	701.79	433.57	716.25	313.88	224.24	157.2
c26445_g1	UFOG_PETHY	UFOG_PETHY	0	-0.940711	1.39905	-0.19031	0.0291076	22.11	17.75	39.15	13.11	22.02	6.44	111.41	26.62	133.71	39.25	11.67	19.75
c54364_g2	0	0	0	-0.941447	2.18003	0.872595	0.0454041	1.26	0.65	2.28	0.37	1.43	0.24	14.58	4.41	6.69	4.89	1.54	1.55
c51879_g1	MRH1_ARATH	MRH1_ARATH	0	-0.949852	1.72482	0.300877	0.018112	31.83	17.52	30.85	16.96	18.9	5.5	180.95	48.61	108.31	70.57	15.55	15.31
c56424_g2	0	CML24_ORYSJ	0	-0.957212	-1.81491	-2.14145	0.0403463	14.21	11.21	8.85	9.01	3.84	4.9	3.59	3.72	4.7	2.07	3.46	1.89
c30199_g2	PLA7_ORYSJ	PLA7_ORYSJ	0	-0.959522	-5.16684	-3.82783	0.0159916	3.86	2.34	33.62	1.34	0.63	18.62	0.96	0	0	1.76	0.71	0
c52590_g7	C7346_ORYSJ	C7346_ORYSJ	0	-0.9605	-4.13652	-2.68773	0.013841	17.69	149.78	22.17	3.05	29.04	79.35	6.19	4.93	3.59	2.1	5.65	24.13
c50522_g1	ACP1_HORVU	ACP1_HORVU	0	-0.961904	0.763022	-0.277656	0.0431003	36.26	24.65	30.74	14.87	22.65	9.89	73.43	49.1	74.88	34.15	23.76	17.23
c70829_g1	Y1164_ARATH	Y1164_ARATH	0	-0.962503	2.78353	0.118924	0.0211754	0.6	0.46	2.6	1.04	0	0.69	23.72	2.79	8.58	4.12	0	0
c49493_g2	ARFH_ORYSJ	ARFH_ORYSJ	0	-0.971518	1.2955	0.0402225	0.0264737	10.98	8.03	18.48	6.54	5.29	7.37	57.19	22.17	38.63	23.02	9.26	6.7
c17982_g1	Y2766_ARATH	Y2766_ARATH	0	-0.974607	0.932241	-0.129246	0.0285921	42.53	24.18	30.49	14.19	24.89	10.46	95.95	62.53	74.5	39.45	26.82	21.59
c68480_g1	0	0	0	-0.977072	2.74121	2.49081	0.020583	1.58	0.43	0.29	0.84	0	0.16	11.06	7.57	2.97	8.47	5	1.01
c42904_g1	0	0	0	-0.980888	1.50574	-0.393329	0.0493097	4.19	1.99	6.98	1.65	2.17	2.73	21.94	4.93	21.85	5.85	1.39	2.71
c32462_g2	0	0	0	-0.983025	-5.43109	-0.652041	0.018112	4.14	6.98	3.39	2.69	0	4.74	0	0	0	1.57	3.84	3.71
c51468_g1	YCF23_PYRYE	YCF23_PYRYE	0	-0.983876	0.882252	-0.0529712	0.0496478	43.86	26.53	15.75	13.88	21.82	7.98	79.75	50.45	70.33	26.69	24.57	30.28
c53095_g3	0	0	0	-0.985441	-2.82428	-2.33339	0.00158658	19.73	46.27	20.2	20.65	10.54	15	5.41	6.48	3.75	3.5	7.12	6.69
c38241_g1	0	0	0	-0.989999	1.3417	-0.493239	0.0440124	6.45	2.31	6.56	2.76	1.79	3.01	24.2	8.74	16.73	7.29	2	1.46
c48298_g1	NACK1_TOBAC	NACK2_ARATH	0	-0.994771	0.845471	-0.912464	0.0491692	11.36	6.45	9.47	6.87	4.13	2.61	26.51	12.79	23.14	6.12	3.5	4.58
c72835_g1	URT1_FRAAN	URT1_FRAAN	0	-0.999403	1.15739	-0.520038	0.00545363	18.75	11	21.72	14.77	7.96	2.94	53.52	37.28	54.52	15.96	12.5	6.88
c73651_g1	0	0	0	-1.00683	-4.35194	-4.36989	0.0143807	3.24	0.41	13.77	2.36	2.7	3.42	0	0.63	0	0	0	0.49
c76002_g1	0	0	0	-1.01228	-4.1073	0.765837	0.0490509	0	1.99	3.66	1.16	0	1.53	0	0	0	5.04	2.5	2.38
c49390_g2	YCP9_SCHPO	CSGA_MYXXA	0	-1.01669	1.42613	-0.165223	0.00851205	8.37	3.78	8.32	3.22	4.11	2.67	31.42	14.31	24.5	7.32	4.92	5.74
c66445_g1	0	0	0	-1.01997	-4.2659	-5.73591	0.018112	15.15	0	4.65	6.31	0	2.65	0	0.77	0	0	0	0
c80321_g1	0	0	0	-1.02291	1.68367	3.32389	0.026187	0	1.39	0	0	0	0.53	1.15	5.4	0	3.5	6.85	6.64
c49338_g1	CFI_HORVU	CFI_HORVU	0	-1.02352	1.04815	-0.782371	0.0326405	33.08	24.57	47.15	22.86	21.16	7.86	155	28.32	96.86	27.07	15.47	18.31
c40905_g1	0	0	0	-1.02558	-1.30203	-1.9853	0.026948	44.93	24.9	35.71	15.2	11.84	24.91	24.38	16.18	12.48	13.64	8.09	4.39
c36342_g1	0	PLP3_ARATH	0	-1.02676	-5.0277	-5.0277	0.0343806	1.33	2.41	7.24	0	0	5.39	0	0	0	0	0	0
c9038_g1	0	CXE15_ARATH	0	-1.03055	-3.57219	-2.31585	6.3389e-06	35.82	71.49	75.66	22.67	25.8	45.7	0.84	6.53	12.41	8.6	14.98	13.26
c3685_g1	0	0	0	-1.03218	-2.13041	-2.45742	0.0143721	21.25	23.39	12.66	6.59	11.68	10.53	7.9	6.61	1.79	1.48	3.13	5.55
c35623_g1	AB7C_ARATH	AB7C_ARATH	0	-1.0344	-4.61938	-5.02756	0.012763	1.94	9.15	1.87	1.06	1.32	4.27	0.14	0.14	0	0	0.08	0
c23656_g1	CCB11_ORYSJ	CCB11_ORYSJ	0	-1.04107	-7.34121	-4.57424	0.00281895	4.78	1.78	50.86	2.06	0	25.95	0	0	0	0.9	1.11	0
c51507_g1	STAD5_ORYSJ	STAD5_ORYSJ	0	-1.05631	-2.42781	-1.50587	0.0452982	18.74	20.37	105.45	24.62	9.08	36.75	11.61	9.62	12.41	19.07	12.85	18.63
c50235_g1	NPC6_ARATH	NPC6_ARATH	0	-1.06343	1.37409	-0.674702	0.0476939	7.56	4.76	17.64	4.83	1.92	7.54	52.36	13.41	34.25	13.54	3.17	2.27
c33572_g1	0	0	0	-1.06866	2.87511	1.5953	0.0326259	0.66	0.51	0	0	0	0.38	2.43	4.2	7.04	1.8	0.9	1.52
c61824_g1	0	0	0	-1.08083	2.59131	-2.27626	0.00573065	1.06	0	0.29	0.46	0	0	5.89	2.46	4.16	0	0	0
c12077_g1	0	0	0	-1.08647	-1.34543	-2.05968	0.00795208	14682	41726.3	24529.6	11773.9	8040.95	21374.5	22951.5	9012.13	11099.7	7089.59	4393.7	9129.01
c20827_g1	0	0	0	-1.09141	-4.53032	-4.16658	0.026187	2.46	2.59	2.71	2.13	0.56	0.82	0	0	0	0	0	0.1
c56473_g4	Y5185_ARATH	Y2296_ARATH	0	-1.09612	2.09451	-0.107641	0.0220006	3.94	2.66	11.45	3.45	3.1	1.78	70.57	5.91	24.3	11.85	2.03	3.26
c29372_g1	0	0	0	-1.09636	1.86344	-0.143705	0.0320644	6	0.71	4.01	1.62	2.34	0.8	24.04	3.77	22.58	5.72	0.85	2.97
c39916_g1	C74A1_ORYSJ	C74A1_ORYSJ	0	-1.09707	-4.07578	-2.6762	0.0219772	5.41	3.51	8.83	2.01	0	6.21	0	0.9	0	1.16	0.6	0.7
c16475_g1	0	0	0	-1.1034	-4.3275	-5.89249	0.000210177	11.35	15.08	26.62	0.52	2.97	22	2.22	0	0.78	0	0.55	0
c9824_g1	0	0	0	-1.11749	2.37198	-1.65532	0.0383478	1.26	0	2.77	0.81	0	0.85	22.76	0.63	5.01	1.03	0	0
c49494_g1	0	0	0	-1.11765	-1.60896	-1.95126	0.038804	36.54	48.25	19.43	18.74	20.23	10.95	16.5	19.41	7.47	11.35	9.21	6.74
c51931_g1	PERX_LUPPO	PERX_LUPPO	0	-1.12585	1.4245	-0.913444	0.00466109	9.3	3.59	21.25	4.07	5.02	6.4	57.03	18.49	41.23	9.13	4.53	4.12
c42380_g1	0	0	0	-1.13038	-2.12991	-2.19612	0.0121303	152.62	121.9	94.7	57.93	22.04	92.05	30.62	23.3	54.34	25.22	19.14	35.8
c49017_g1	0	0	0	-1.13689	-1.91455	-1.76562	0.0375566	74.24	59.79	47.64	34.35	12.28	37.35	19	16.05	26.14	4.8	16.29	30.77
c57072_g3	NACK1_TOBAC	NACK1_TOBAC	0	-1.13886	1.59176	-0.39144	0.0473844	2.53	3.22	9.63	2.8	0.28	3.86	34.39	7.73	18.7	7.21	1.74	2.93
c51321_g1	OAT_ORYSJ	OAT_ORYSJ	0	-1.13892	-1.79587	-1.73904	0.0274287	52.67	42.96	39.71	22.15	9.36	30.98	13.58	13.41	22.4	7.23	8.03	24.68
c37039_g1	0	0	0	-1.13954	-3.97413	-2.92333	0.00185973	8.1	13.99	14.21	3.46	1.3	12.26	0.75	0.71	1.12	0.16	2.24	2.1
c64032_g1	0	0	0	-1.1421	1.94914	-0.814414	0.0185154	2.08	0.21	5.24	2.08	0.23	0.91	20.54	3.64	14.12	2.9	0.48	0.73
c46898_g1	MA656_ARATH	MA656_ARATH	0	-1.14232	1.87661	-0.456702	0.0376261	4.53	2.34	9.03	3.28	1.73	2.03	52.52	3.81	19.83	8.22	1.3	2.16
c34692_g1	0	0	0	-1.14317	2.56909	1.70786	0.0021913	29.67	0.83	2.93	8.02	4.95	0.93	105.72	73.6	52.38	53.52	37.21	10.84
c54231_g1	SYGM2_ARATH	SYGM2_ARATH	0	-1.14663	0.463518	-0.851127	0.0214239	29.39	21.93	20.85	8.29	14.9	9.74	48.5	37.72	39.57	15.38	10.99	13.3
c56846_g4	RNR1_ARATH	0	0	-1.14852	1.92352	0.692911	0.0481183	2.43	0	2.37	1.7	0	0.28	9.63	7.92	6.4	5.25	1.78	0.89
c71414_g1	C74A3_ORYSJ	C74A3_ORYSJ	0	-1.15659	-5.41373	-5.41356	0.000407168	3.85	24.49	65.28	3.36	1.59	39.15	0.8	0	1.67	1.97	0	0
c45098_g1	0	0	0	-1.16024	-1.99542	-2.15196	0.0317585	13.65	37.2	18.29	12.72	5.66	14.45	6.22	7.97	8.45	5.5	4.97	5.48
c73129_g1	0	0	0	-1.16034	-5.13844	-5.13844	0.0116446	1.92	2.22	7.83	0.84	0	4.44	0	0	0	0	0	0
c45451_g1	0	0	0	-1.16302	2.288	-0.127132	0.00231829	6.41	2.98	19.44	3.86	3.86	5.01	107.84	17.71	56.04	22.36	2.48	2.43
c65329_g1	0	0	0	-1.16896	1.45167	-0.344563	0.0105493	8.62	2.93	11.12	2.7	4.88	2.31	26.73	29.39	21.04	7.89	7.81	1.64
c56376_g6	Y5673_ARATH	Y3293_ARATH	0	-1.17308	1.74388	0.0826639	0.00794295	4.89	5.12	13.24	2.25	4.1	3.98	49.25	9.89	43.21	10.9	5.85	8.05
c31968_g1	0	0	0	-1.18582	-5.35774	-5.35774	0.0238286	5.13	8.31	0	0.61	5.4	0.07	0	0	0	0	0	0
c15159_g1	0	PPA20_ARATH	0	-1.19561	1.11499	-2.32706	0.0282836	4.27	2.42	7.17	0.34	3.33	2.25	25.95	5.88	6.72	2.12	0.36	0
c43524_g1	0	0	0	-1.20947	1.7163	-1.83311	0.0213556	3.61	0.66	3.06	2.08	0	0.87	16.21	1.73	13.72	1.62	0	0.16
c57072_g1	NACK1_ARATH	NACK1_ARATH	0	-1.2125	1.67349	-0.557522	0.00593291	16.25	7.7	44.36	13.18	4.99	11.09	170.58	27.86	80.03	28.66	6.68	11.58
c53586_g1	0	0	0	-1.21654	-2.93073	-1.59956	0.0467322	13.13	12.52	6.59	5.61	6.86	1.53	2.41	2.55	0	7.36	1.54	1.75
c56772_g4	BGAL6_ORYSJ	BGAL6_ORYSJ	0	-1.21744	1.30334	-0.580606	0.0213556	10.74	6.18	23.75	8.19	2.05	7.14	63.63	21.09	43.58	18.07	3.54	5.93
c54952_g2	ENPL1_CAEEL	ENPL1_CAEEL	0	-1.21748	0.101688	-1.39648	0.038932	64.62	33.79	50.99	18.72	19.35	26.12	39.62	73.12	86.11	14.96	19.36	20.44
c56516_g3	AB42G_ORYSJ	AB42G_ORYSJ	0	-1.21951	0.762451	-0.66628	0.0297696	101.33	62.89	78.14	38.1	42.26	24.1	196.58	147.25	172.35	70.07	46.59	34.81
c9178_g2	PTA12_ARATH	PTA12_ARATH	0	-1.22096	1.57264	-0.24105	0.0289191	12.93	2.08	11.07	0	4.48	6.35	49.33	28.09	17.73	13.3	3.42	4.98
c33763_g1	0	0	0	-1.22576	-3.60302	-1.28103	0.022425	7.47	8.15	36.6	7.93	7.42	7.14	1.03	3.88	0	9.46	3.07	8.98
c81175_g1	C74A4_ORYSJ	C74A4_ORYSJ	0	-1.22599	-4.71843	-4.40995	0.0357205	0.73	4.08	7.89	0.38	0.24	4.87	0.2	0	0	0.28	0	0
c17750_g1	0	PLA4_ORYSJ	0	-1.23908	-7.19122	-4.11935	0.000996704	2.61	4.97	116.42	7.68	0.93	44.55	0	0.61	0	1.46	3.83	1.22
c40224_g1	0	0	0	-1.24154	1.52197	-0.552833	0.0480797	2.16	3.75	7.43	2.39	1.11	2.09	31.19	6.28	13.1	6.43	1.48	1.32
c30199_g1	PLA7_ORYSJ	PLA7_ORYSJ	0	-1.24255	-7.22354	-4.47041	0.00539703	0.69	3.31	48.24	1.85	0	20.52	0	0	0	0.93	0.85	0.22
c61413_g1	0	0	0	-1.24863	-3.44821	-2.18907	0.0373199	9.92	3.69	3.39	2.14	1.98	2.84	1.54	0	0	0	1.15	2.21
c43858_g2	0	0	0	-1.25309	1.11193	-0.773753	0.00862538	10.63	6.45	8.96	5.15	2.08	3.59	24.64	14	33.57	5.11	3.46	6.36
c42969_g1	0	0	0	-1.2543	4.03992	1.6016	0.0115492	0.75	0	0.08	0.14	0	0	11.27	0	13.41	2.1	0	1.14
c8414_g1	0	0	0	-1.25843	-5.41585	-3.50023	0.008025	38.64	207.6	830.66	122.9	1.15	343.33	8.72	6.56	17.3	35.91	52.5	5.09
c31968_g2	GPDL2_ARATH	GPDL2_ARATH	0	-1.26118	-4.99148	-4.99148	0.0212854	2.91	7.06	0.37	0.72	2.8	0.86	0	0	0	0	0	0
c27267_g1	0	0	0	-1.26999	2.62708	1.86962	0.00141281	3.17	0.7	0.98	0.4	1.15	0.26	23.02	8.45	8.39	8.06	4.16	6.24
c27645_g1	0	0	0	-1.2705	-1.86217	-1.43014	0.0145788	44.34	26.67	27.83	8.45	16.14	16.56	12.75	9.9	11.11	10.38	14.75	10.4
c7403_g1	0	0	0	-1.2735	1.5665	0.667284	0.0223992	18.39	8.77	5.03	4.54	6.29	2.25	68.54	30.84	19.8	30.64	14.68	5.84
c51388_g1	TSJT1_TOBAC	TSJT1_TOBAC	0	-1.27368	-1.20315	-2.23207	0.0275734	71.73	78.38	54.95	12.87	26.24	48.86	24.42	51.43	36.56	20.01	7.89	16.67
c52854_g1	OMT2_SORBI	OMT2_SORBI	0	-1.28609	-3.64638	-3.1966	0.0228057	3.96	16.31	95.22	2.27	6.92	39.58	2.71	1.21	7.72	6.77	2.67	3.11
c82089_g1	0	0	0	-1.28664	2.3489	1.04781	0.0358073	3.27	0.81	1.79	0.94	0	1.25	2.71	15.33	20.76	2.47	1.01	8.77
c81489_g1	0	0	0	-1.28833	2.29282	0.390361	0.0283799	2.11	1.07	0.76	0.61	0	0.81	10.46	9.84	5.46	5.36	0	0
c73887_g1	0	0	0	-1.2916	1.54371	0.654283	0.0287385	16.91	24.39	10.39	3.31	11.74	6.92	127.23	22.47	51.37	60.48	9.15	18.07
c80112_g1	0	0	0	-1.29175	-4.49169	-4.49169	0.0253131	3.39	1.69	2.47	0.98	0	1.94	0	0	0	0	0	0
c47116_g2	0	0	0	-1.29721	1.78174	0.230821	0.0317306	15.33	2.92	25.07	5.89	5.16	6.1	110	23.39	53.71	43.36	5.73	2.93
c60760_g1	0	0	0	-1.30676	2.51468	3.62503	0.0141047	1.94	0	0	0	0	0.56	1.2	10.21	3.71	4.4	1.8	20.87
c84976_g1	0	0	0	-1.30982	-5.02753	-2.30607	0.0253131	2.18	4.07	4.76	2.83	0.88	0.62	0	0	0	0	0	1.95
c56462_g1	0	0	0	-1.31626	2.3438	0.379689	0.00894762	6.92	2.83	11.32	5.2	1.27	1.74	84.29	12.06	41.71	24.05	1.65	2.86
c50455_g1	0	0	0	-1.32199	-5.00453	-5.00453	0.025454	4.45	6.16	0	2.09	2.12	0	0	0	0	0	0	0
c39061_g2	0	0	0	-1.32677	2.96767	1.22279	2.76177e-06	0.65	2.48	4.6	1.13	1.07	0.75	35.52	21.25	23.69	8.45	7.19	2.95
c55245_g3	CDG1_ARATH	PERK1_ARATH	0	-1.32856	0.769768	-0.485899	0.0474144	45.22	38.48	58.25	21.41	22.15	13.72	169.06	52.12	90.1	51.24	28.57	22.45
c2987_g1	0	0	0	-1.33022	-5.26303	-5.26303	0.0141061	8.31	0	5.53	4	0	1.06	0	0	0	0	0	0
c53224_g1	C90B1_ARATH	C90B1_ARATH	0	-1.34038	0.807445	-0.029944	0.0299781	31.79	19.23	11.28	8.16	11.79	4.62	41.04	55.08	39.21	30.5	17.87	12.41
c75824_g1	0	0	0	-1.34659	2.89356	-1.13574	0.00184979	1.01	0	1.28	0.3	0	0.39	14.11	2.34	8.1	0.53	0	0.31
c36962_g1	0	0	0	-1.34661	2.00451	0.859974	0.00816577	3.3	1.89	8.18	1.07	2.11	1.92	15.61	22.06	31.2	13.05	9.91	1.4
c26588_g1	0	0	0	-1.35182	-2.00962	-2.77688	0.0450853	47.27	125.08	32.22	16.44	11.29	59.7	12.64	11.42	46.14	3.59	8.57	18.72
c2780_g1	0	0	0	-1.36038	-9.18697	-1.81606	0.0489037	0.72	1.64	204.37	35.78	0	44.73	0	0	0	63.25	0	0
c48665_g2	0	0	0	-1.37839	2.40853	0.203587	0.00060888	9.47	7.45	13.98	5.93	4.28	1.6	130.59	19.08	64.47	31.08	3	3.39
c54435_g2	NPY2_ARATH	NPY2_ARATH	0	-1.3787	1.01981	-0.817809	0.0454041	6.61	4.05	4.03	1.57	0.85	3.08	17.81	10.79	9.31	5.47	1.73	0.98
c54138_g2	0	0	0	-1.37878	2.33472	1.42189	7.10113e-07	15.85	13.14	13.81	1.15	11.1	4.34	122.43	101.39	47.7	39.95	35.27	39.34
c85053_g1	0	0	0	-1.38039	1.94083	0.547136	0.0134899	3.45	0	1.88	0	1.84	0	8.58	6.74	11.65	2.6	2.14	3.08
c51115_g4	0	0	0	-1.38649	2.29372	0.150449	0.00402154	3.1	1.9	3.13	1.92	0.86	0.14	12.09	6.13	35.19	5.35	0.88	2.91
c40273_g1	0	0	0	-1.39208	1.50603	-0.0378914	0.00545363	6.43	4.25	9.74	3.36	1.7	2.59	30.77	11.08	33.34	8.43	5.82	5.5
c54171_g3	MACP2_ARATH	MACP2_ARATH	0	-1.39326	-1.68341	-1.94041	0.0272566	97.82	63.62	25.11	18.79	13.85	39.1	18.45	30.25	23.11	10.87	18.12	17.99
c44956_g1	0	0	0	-1.39357	1.03645	-0.292622	0.00498635	39.57	22.12	36.03	8.4	10.91	17.91	109.55	40.37	105.76	36.77	14.89	28
c21016_g1	0	0	0	-1.41331	-7.43169	-7.43169	0.0158246	67.9	0	0	22.37	0	0	0	0	0	0	0	0
c26167_g1	0	0	0	-1.42427	1.8177	-0.0700802	0.00185973	3.78	0.33	5.25	1.48	1.07	0.73	16.66	9.79	16.17	2.94	3.08	2.71
c50765_g7	0	0	0	-1.42816	1.81524	-0.129614	0.0349832	2.07	0.96	1.15	0.47	0.5	0.38	9.95	4.26	5.5	2.17	0.48	1.12
c46261_g2	BCP_PEA	BCP_PEA	0	-1.42886	1.37526	-0.295059	0.0059875	20.37	29.51	38.5	4.36	14.42	15.16	150.73	26.55	127.6	33.06	19.02	21.67
c5326_g1	KAT1_ORYSJ	KAT1_ORYSJ	0	-1.4319	-4.24295	-0.380027	0.0267443	3.54	4.97	8.02	0	0.98	5.1	0	0.69	0	6.34	2.17	4.3
c66506_g1	0	0	0	-1.43371	1.8006	0.509759	0.000687771	7.44	5.54	7.32	2.5	3.67	1.23	35.08	26	29.39	14.97	11.04	2.95
c7458_g1	0	CAES_ARATH	0	-1.43494	1.96538	-0.800305	0.00845732	4.09	2.47	19.15	1.42	0	7.98	52.83	20.08	56.86	11.19	2.27	1.48
c46152_g3	PERK2_ARATH	Y2239_ARATH	0	-1.44822	1.24899	-1.01121	0.00976388	9.18	4.27	13.3	5.97	2.58	1.03	38.23	12.64	30.43	8.09	2.38	2.62
c36082_g1	0	0	0	-1.45578	1.65566	-0.579773	0.0388317	4.07	0.83	5.86	0.68	1.48	1.53	27.92	4.75	11.05	4.77	2.13	0.1
c62894_g1	0	0	0	-1.4619	-4.66241	-4.9296	0.0320965	1.82	0	29.72	3.94	0	7.29	1.13	0	0	0.69	0	0
c52907_g1	KNOS3_ORYSJ	KNOS3_ORYSJ	0	-1.463	1.14967	-1.02649	0.0400793	16.38	10.15	49.6	12.65	9.62	5.2	156.17	18.99	41.04	26.31	5.46	6.34
c54570_g3	0	0	0	-1.46334	1.89109	-0.62074	0.00487896	13.56	10.46	51	10.67	11.67	4.86	271.21	25.75	61.6	29.12	11.24	9
c35814_g1	0	0	0	-1.4687	-4.82264	-4.82264	0.00668651	3.58	4.04	1.95	0	0.72	2.57	0	0	0	0	0	0
c25785_g1	0	0	0	-1.47127	-4.39357	-5.16409	0.0298793	8.73	3.77	0	2.35	1.89	0	0	0.31	0	0	0	0
c47226_g2	LHY_ARATH	LHY_ARATH	0	-1.47814	-2.13932	-3.30365	0.023691	18.61	20.13	9.09	3.63	0.85	13.12	3.32	1.71	8.86	1.82	0.81	1.98
c25630_g1	0	0	0	-1.48607	-4.60027	-5.52651	0.00355329	3.09	2.24	10.55	1.32	0.46	3.74	0.4	0	0	0	0	0
c23202_g1	0	0	0	-1.48859	-4.90928	-2.72406	0.0220691	5.73	1.85	2.67	2.13	1.33	0	0	0	0	1.24	0	0
c62104_g1	0	0	0	-1.48911	1.6436	-0.666941	0.0380912	1.66	1.89	0.78	0.42	0.64	0.28	7.62	2.77	7.78	0.38	1.09	1.11
c5839_g1	0	0	0	-1.4934	2.51079	1.51778	0.0247515	2.77	0	3.02	0	0.75	1.06	9.18	27.01	4.73	9.1	6.85	0.83
c56276_g1	UKL3_ARATH	UKL3_ARATH	0	-1.49745	-1.26267	-1.4571	0.0421262	38.16	73.16	34.84	14.69	17.81	22.18	29.16	24.19	26.63	20.12	12.76	22.31
c49328_g1	0	0	0	-1.49926	-2.08655	-2.31112	0.0383036	17.98	11.68	10.27	4.21	0.35	9.51	4.81	2.88	3.82	1.61	1.87	4.17
c64320_g1	0	0	0	-1.5023	2.81354	1.69237	4.02453e-06	2.43	3.62	1.33	1.05	0	1.39	18.13	27.1	23.01	8.25	5.66	10.83
c43156_g2	0	0	0	-1.50757	0.82821	-1.82069	0.0212033	11.79	6.32	15.08	4.83	2.28	4.38	34.43	8.09	33.28	7.41	0	1.88
c53329_g1	0	0	0	-1.50979	-2.23542	-2.85937	0.0181174	9.8	44.59	13.15	4.23	11.79	9.8	5.08	6.04	8.09	2.41	3.36	3.82
c202_g1	0	0	0	-1.51775	1.87627	-0.32978	0.0157881	0.97	0.73	3.7	1.68	0	0	12.04	6.8	7.42	1.47	2.7	0
c54249_g2	0	0	0	-1.52027	1.27662	-0.526537	0.0346842	3.1	2.28	4.82	0.43	0.86	2.09	15.63	7.8	8.47	4.78	0.88	1.34
c46152_g1	0	0	0	-1.52958	1.50458	-0.777796	0.0150803	3.84	1.03	3.9	1.45	0.86	0.51	15.95	4.54	11.84	2.49	1.45	0.96
c43524_g2	0	0	0	-1.53306	2.37469	-0.462623	0.00498105	6.78	2.17	13.04	5.71	1.18	0.39	96.72	12.62	36.98	14.07	0.2	2.11
c42870_g1	0	0	0	-1.53406	-2.4879	-3.03235	0.00563554	82.2	77.48	193.33	37.89	4.48	81.9	28.1	24.76	26.37	10.15	15.14	16.71
c33480_g1	0	0	0	-1.53645	1.84582	0.133097	0.0246784	0.76	0.91	2.28	0.17	0.87	0.11	6.55	4.21	8.38	1.69	1.04	1.61
c87189_g1	0	0	0	-1.53677	-5.05494	-3.54473	0.0268973	5.13	1.29	5.12	3.71	0	0	0	0	0	0.65	0	0
c68204_g1	0	0	0	-1.54032	-6.16691	-6.16691	0.00061936	3.42	16.77	2.79	0	5.55	2.94	0	0	0	0	0	0
c49320_g1	0	0	0	-1.54225	0.8439	-0.573539	0.0022224	23.66	16.22	11.7	5.02	8.3	4.39	36.64	34.64	45.99	11.34	11.33	11.43
c74726_g1	0	0	0	-1.54236	1.91646	-0.798161	0.000477239	2.62	0.68	2.84	0.77	0.37	0.76	9.73	9.15	11.56	1.35	0.8	1.2
c52091_g1	CESA4_ORYSJ	CESA4_ORYSJ	0	-1.54368	0.617068	-1.12357	0.028577	36.01	21.54	70.41	21.58	11.06	11.11	131.98	31.03	87.96	30.13	12.67	15.88
c44474_g1	0	0	0	-1.54467	1.22786	-0.0964801	0.0302391	61.84	36.88	72.36	25.44	20.96	12.13	263.03	65.15	184.5	107.57	19.73	37.37
c32653_g1	0	0	0	-1.54732	1.58107	-0.192062	0.0124453	9.05	2.65	11.82	3.73	2.27	1.76	51.52	12.3	25.58	13.44	3.14	3.99
c49230_g1	PMTS_ARATH	PMTS_ARATH	0	-1.54892	0.369386	-1.12521	0.0171569	20.3	16.13	34.1	7.93	7.36	8.95	41.49	23.08	52.22	17.44	6.12	8.89
c39593_g1	Y1480_ARATH	Y1480_ARATH	0	-1.55165	-2.60841	-2.72508	0.0121303	33.1	14.63	6.24	9.65	1.65	6.7	4.43	3.58	2.51	1.97	2.23	3.4
c17300_g1	BXL7_ARATH	BXL7_ARATH	0	-1.55338	2.11518	-1.88647	0.00890138	3.18	1.95	11.33	1.5	0.08	3.85	76.1	2.84	14.26	3.21	0.51	0.53
c56473_g2	Y2296_ARATH	Y5185_ARATH	0	-1.55604	1.09564	-0.595858	0.0318663	42.18	20.48	56.27	18.78	11	10.26	192.37	34.58	96.31	53.93	9.3	17.07
c55655_g1	TRM32_ARATH	0	0	-1.55831	1.30024	-0.541688	0.0439938	8.59	4.34	10.02	2.59	2.51	2.49	51.85	6.2	14.53	7.09	4.01	4.4
c48900_g1	YAB1_ORYSJ	YAB1_ORYSJ	0	-1.55855	0.0984412	-1.47638	0.0080653	34.4	20.8	42.06	11.55	11.15	10.32	58.32	27.4	46.09	15.35	13.56	5.28
c56010_g3	NEK4_ORYSJ	NEK4_ORYSJ	0	-1.55884	0.345079	-0.758	0.0326259	33.48	28.86	48.93	15.28	11.14	11.76	76.29	30.16	75.86	35.78	12.11	18.97
c38614_g1	0	NUDT8_ARATH	0	-1.55979	1.79475	0.0679629	0.0386037	3.11	0	0.97	0.39	0	0.77	7.71	4.14	7.06	1.38	0.41	2.45
c52626_g1	OPT1_ARATH	OPT5_ARATH	0	-1.56025	1.05877	-1.07789	0.0111721	25.38	6.26	17.26	8.84	3.57	3.58	69.9	24.12	32.02	16.08	2.66	4.09
c37901_g1	0	0	0	-1.56273	1.48284	0.585005	0.00593291	21.62	9.35	55.32	5.85	12.47	10.7	53.77	99.78	147.59	62.54	40.36	25
c50266_g1	0	U72B2_ARATH	0	-1.56857	1.77682	0.268736	0.00717195	5.59	2.56	15.21	3.14	2.99	1.54	41.9	9.78	52.41	14.15	5.96	8.08
c56192_g1	MA656_ARATH	MA657_ARATH	0	-1.56925	0.5025	-1.30054	0.0116578	42.1	23.17	53.29	14.84	14.09	10.88	110.99	30.33	72.34	28.58	6.75	13.1
c30703_g1	0	0	0	-1.56979	-5.05789	-5.05789	0.0151617	5.27	0.84	5.54	0	0	3.66	0	0	0	0	0	0
c44762_g1	0	U74C1_ARATH	0	-1.57138	-2.52901	-3.23892	0.0238286	15.26	9.76	1.91	3.71	0.99	4.22	1.35	2.04	2.1	0.88	0.6	1.03
c46611_g1	0	0	0	-1.57202	1.79487	-1.27092	0.0363132	4.66	1.21	5.69	2.05	0	1.57	43.25	4.52	3.62	2.72	1.07	0.72
c42029_g1	PER70_MAIZE	PER70_MAIZE	0	-1.57483	-3.34494	-3.91579	0.0270051	13.1	7.77	236.18	4	8.21	74.99	19.22	5.4	6.85	11.9	3.42	1.66
c51718_g2	BGAL9_ORYSJ	BGAL9_ORYSJ	0	-1.57566	1.54909	-0.423842	0.00379844	33.68	11.28	49.13	11.87	7.31	11.83	164.49	32.65	152.87	46	10.77	13.79
c53469_g2	0	0	0	-1.57705	0.741828	-0.890035	0.0248963	44.28	22.35	62.43	14.46	9.72	18.88	105.17	39.8	130.25	44.33	10.06	16.11
c52630_g1	CHS1_ORYSJ	CHS1_ORYSJ	0	-1.57988	0.58148	-1.11539	0.0326259	208.93	127.05	143.17	66.49	63.11	30.92	423.48	268.16	202	110.9	77.68	30.45
c55386_g2	Y1684_ARATH	Y1684_ARATH	0	-1.58052	0.475436	-1.2772	0.00877343	152.95	183.65	142.58	64.58	45.26	56.12	224.85	341.66	283.77	97.98	49.1	56.87
c11823_g1	0	0	0	-1.58352	2.01066	-0.369648	0.0262361	1.58	0.65	9.38	1.68	0.89	1.09	32.05	4.17	25.46	6.71	0.37	2.02
c6745_g1	0	0	0	-1.58608	-2.36666	-3.26432	0.000573845	27.98	34.22	17.99	14.32	2.36	10.77	7.52	4.35	8.01	2.16	2.14	3.85
c53593_g1	ASPG1_ARATH	ASPG1_ARATH	0	-1.59389	0.906819	-0.887771	0.0135851	177.74	151.98	284.27	75.68	89.24	41.44	704.43	177.23	613.15	179.85	62.77	96.83
c46980_g1	PAL2_ORYSI	PAL2_ORYSI	0	-1.5943	-2.39518	-2.07897	0.0221037	13.19	25.66	47.15	8.06	7.04	14.28	4.12	9.33	7.07	2.04	7.12	10.83
c57306_g1	CESA4_ORYSJ	CESA4_ORYSJ	0	-1.59508	1.18494	-0.664607	0.00747041	23.86	7.86	36.16	11.55	4.65	5.79	110.33	20.55	64.53	25	7.73	9.83
c51718_g3	BGAL_MALDO	BGAL_ASPOF	0	-1.5964	1.50233	-0.293971	0.00366442	25.87	7.3	35.14	6.71	4.96	10.44	70.12	25.95	150.68	35.97	9.31	10.43
c54399_g1	CRYD_ORYSJ	CRYD_ORYSJ	0	-1.59858	1.88687	-0.603692	4.05108e-06	11.82	3.22	6.84	1.27	2.81	2.88	33.78	28.33	39.67	5.26	6.14	2.43
c47580_g1	SLAH3_ARATH	SLAH3_ARATH	0	-1.60843	-1.45526	-2.05374	0.00747041	81.98	46.67	45.22	19.81	12.56	24.65	16.47	24.03	38.74	5.29	15.36	19.33
c61747_g1	ERF08_ARATH	ERF08_ARATH	0	-1.61466	-2.59206	-0.794006	0.0423835	65.52	90.15	42.24	7.68	23.4	36.9	10.58	9.76	22.7	9.11	40.89	63.33
c42657_g1	0	0	0	-1.61657	-2.22662	-2.73047	0.00269837	13.69	16.65	11.16	2.38	5.06	6.29	5.1	2.4	3.55	1.57	3.16	1.24
c54456_g1	0	0	0	-1.6181	0.787137	-0.539269	0.00498644	33.9	19.72	10.86	6.76	7.95	6.19	32.42	60.66	44.47	15.84	14.65	12.96
c61603_g1	0	0	0	-1.61909	3.1273	1.35226	0.0209649	1.93	1.96	0	0	1.06	0	29.5	16.49	0	5.9	3.55	1.17
c27400_g1	0	0	0	-1.62017	1.83351	0.0913627	0.0464332	9.62	2.7	12.97	2.37	2.64	2.9	78.14	4.48	32.82	21.6	1.41	4.61
c56361_g1	HSP7M_PHAVU	HSP7M_PHAVU	0	-1.62113	3.01246	3.05488	0.00576656	0	1.27	0.78	0	0	0.45	7.66	7.76	9.01	15.15	5.25	0
c53243_g1	NEK4_ORYSJ	NEK4_ORYSJ	0	-1.62268	1.00454	-0.164323	0.0135059	20.43	11.96	37.44	9.24	6.47	6.84	84.76	26.18	68.24	40.56	9.35	13.57
c38156_g1	0	0	0	-1.62306	2.15039	0.225475	0.0197556	0.66	1.05	0.84	0.2	0.4	0	6.5	5.12	4.21	0.18	2.01	0.83
c37701_g1	AAP5_ARATH	AAP3_ARATH	0	-1.6261	-1.7526	-2.00423	0.0214239	49.95	96.09	56.03	27.1	8.9	33.16	30.31	17.36	31.95	8.41	15.52	27.21
c37600_g2	0	0	0	-1.62644	-1.87107	-2.35529	0.027255	11.51	17.19	10.22	5.14	1.95	5.76	4.75	2.24	6.55	2.31	0.88	4.28
c54171_g1	MACP2_ARATH	MACP2_ARATH	0	-1.63041	-1.69322	-2.18566	0.0111043	111.38	61.22	25.05	15.37	13.34	35.18	15.12	31.36	28.57	12.06	12.48	17.5
c55493_g2	HST_TOBAC	HST_TOBAC	0	-1.63283	-0.186428	-1.62342	0.0275734	41.18	27.64	46.45	21.77	4.82	10.57	57.92	19.68	51.94	16.51	8.91	11.65
c50919_g2	VAS_ARATH	VAS_ARATH	0	-1.63356	-2.11045	-1.94534	0.00894762	18.56	21.84	27.88	6.08	4.42	11.93	5.46	6.33	8.11	3.74	5.08	8.64
c43545_g1	0	0	0	-1.63383	1.43577	-0.571032	0.0355659	3.06	1.54	4.1	1.22	0.83	0.54	15.52	3.38	11.92	3.74	0.77	1.23
c54740_g2	GUB2_HORVU	GUB2_HORVU	0	-1.6349	0.793659	-0.513446	0.0367726	272.82	381.69	211.73	91.64	142.16	58.59	457.47	410.04	1134.35	358.39	91.59	195.68
c38711_g1	OCS1_MAIZE	OCS1_MAIZE	0	-1.63931	-1.56273	-2.2771	0.0200275	243.86	398.05	324.64	98	80.11	148.3	84.54	178.44	158.92	35.93	85.87	76.75
c1491_g1	0	0	0	-1.64116	0.808611	-2.5483	0.00132176	32.05	3	33.31	7.81	4.03	9.18	36.08	19.93	93.16	4.55	1.86	4.49
c47144_g2	SPP3_ORYSJ	SPP2_MAIZE	0	-1.64401	1.01944	-1.65645	0.0324582	6.28	2.95	6.77	1.92	1.3	1.68	28.87	4.47	8.23	1.93	1.27	1.56
c53240_g1	WTR38_ARATH	WTR38_ARATH	0	-1.64495	1.20658	-1.23961	0.0462389	5.04	2.63	2.86	1.5	0.5	1.15	9.03	3.14	19.65	0.81	0.29	3.1
c52175_g2	0	STP5_ARATH	0	-1.64528	0.835619	-0.837621	0.0152691	20.59	13.3	34.27	10.54	8.82	2.31	88.15	23.61	43.49	21.4	10.82	5.84
c40492_g2	0	0	0	-1.64554	1.7402	0.628373	0.0306716	1.84	3.27	3.99	0.53	1.52	0.7	23.54	7.14	9.58	8.9	4.51	1.11
c64251_g1	0	0	0	-1.64902	2.92796	-1.64902	0.00867022	0	0	0.75	0	0	0	3.4	1.61	5.14	0	0	0
c32260_g1	BXL1_ARATH	BXL1_ARATH	0	-1.66432	1.14336	-2.7893	0.0438645	1.84	1.44	2.81	0	0	1.71	9.14	1.29	7.39	0.58	0	0
c48843_g1	ANGLT_ROSHC	ANGLT_ROSHC	0	-1.66462	1.39499	-0.68512	0.00141236	8	3.74	4.93	1.48	3.15	0.42	23.08	16.96	15.49	5.26	3.6	1.25
c50338_g1	U74E2_ARATH	U74E2_ARATH	0	-1.66799	-2.73612	-2.38219	0.0179412	30.78	28.45	7.94	6.71	2.75	12.09	2.3	5.04	5.13	1.39	3.03	8.13
c50145_g1	ACCR4_ARATH	ACCR4_ARATH	0	-1.66804	-0.250967	-1.68569	0.0152691	23.33	24.43	22.71	8.33	4.69	9.5	30.33	22.76	22.37	9.72	5.88	6.26
c75915_g1	LPE1_MAIZE	LPE1_MAIZE	0	-1.66969	-4.49983	-4.49983	0.0365293	4.1	2.03	1.5	0	2.18	0	0	0	0	0	0	0
c33047_g1	0	0	0	-1.67102	2.6087	-2.48443	0.0045883	1.63	0	0	0.16	0	0.11	5.38	1.7	7.8	0	0	0
c45266_g1	0	0	0	-1.67103	-4.75294	-3.96126	0.0383478	2.27	0	45.85	6.31	0.25	8.29	1.05	0	0.77	2.25	0.52	0
c11059_g1	0	0	0	-1.67356	1.57817	0.697752	0.030329	14.33	7.63	7.8	5.85	2.74	0.48	75.34	24.62	11.91	30.07	14.03	4.55
c53621_g1	FPP7_ARATH	FPP7_ARATH	0	-1.69928	0.937052	-0.420208	0.0152691	38.92	21.01	36.66	15.04	9.59	4.83	81.62	38.98	115.37	46.89	6.14	20.73
c26589_g1	0	0	0	-1.70288	1.51592	-0.402633	0.0422804	3.25	0.15	1.99	1.2	0	0.22	8.03	4.02	8.19	1.09	2.11	0.72
c46778_g1	0	0	0	-1.7068	2.30453	-0.765259	0.0141061	0.57	0.23	5.46	0.51	1.01	0.17	26.9	2	12.77	2.49	0.79	0.27
c19326_g1	0	0	0	-1.71726	1.44725	-0.538589	0.017461	17.34	14.7	36.77	5.96	10.18	4.87	128.83	12.41	104.67	30.9	1.22	17.14
c84710_g1	0	PER2_ORYSJ	0	-1.72269	-5.25294	-5.25294	0.0424453	2.63	0	10.74	0	0	3.79	0	0	0	0	0	0
c51836_g3	0	0	0	-1.72617	1.22783	-0.227584	0.0253899	79.1	21.63	95.18	35.02	11.47	11.06	226.52	132.55	207.42	107.9	22.24	37.8
c45802_g1	Y5258_ARATH	Y5258_ARATH	0	-1.73074	-5.25021	-4.38119	0.0070168	6.79	2.25	143.36	2.36	0.33	43.51	2.37	1.43	0.73	3.85	1.77	1.32
c74733_g1	0	0	0	-1.7309	1.48615	-1.2436	0.0466616	4.69	5.24	16.64	2.03	1.88	4.02	69.89	5.5	22.22	10.6	0	1.05
c49897_g1	0	0	0	-1.73225	0.686846	-0.73069	0.0053808	33.72	17.37	34.44	11.17	7.28	7.06	70.64	27.97	76.59	31.16	7.87	12.8
c6806_g1	C7345_ORYSJ	C7345_ORYSJ	0	-1.73581	-3.83857	-2.66531	0.0212585	11.31	38.95	2.59	1.48	7.54	8.34	1.27	1.68	1.7	1.33	1.14	6.21
c54323_g2	0	PPP7L_ARATH	0	-1.74083	1.37855	-0.586545	0.0319908	11.48	4.62	16.88	3.83	3.91	1.84	70.65	8.25	30.8	16.14	1.41	4.73
c42412_g1	0	0	0	-1.74693	-1.40665	-1.96842	0.0456052	18.5	14.16	9.02	3.24	5.77	3.37	5.82	5.16	8.7	3.44	4.97	1.86
c30203_g1	0	0	0	-1.75	0.868339	-0.804246	0.00880894	6.65	6.4	8.24	2.33	2.44	1.43	20.74	12.94	16.1	6.26	3.21	2.6
c53076_g4	CPRF2_PETCR	CPRF2_PETCR	0	-1.75078	-0.915046	-1.34045	0.0484924	26.91	29.5	21.82	7.69	7.42	8.58	21.53	14.42	17.08	9.74	9	12.09
c37441_g1	0	0	0	-1.75385	0.76196	-1.79338	0.0141061	53.81	21.01	103.26	23.8	9.5	18.81	204.66	52.65	123.6	36.75	5.54	9.81
c46028_g2	PR1B1_ARATH	PR1B1_ARATH	0	-1.76018	-0.0649628	-1.37501	0.0398048	30.83	32.28	44.54	9.04	7.71	15.65	51.06	15.44	68.24	24.59	8.08	9.73
c4807_g1	0	E13E_HORVU	0	-1.76092	-2.82351	-4.9236	0.0380195	2.48	3.69	4.06	0	0	2.84	0	1.45	0	0	0	0
c56308_g1	0	0	0	-1.76201	-1.17624	-1.9233	0.022423	110.4	92.76	43	26.42	18.55	29.09	52.52	38.99	47.3	13.34	16.46	34.35
c56071_g2	NACK1_TOBAC	NACK1_TOBAC	0	-1.76312	0.75669	-1.22219	0.012964	47.47	19.15	96.36	17.01	10.23	20.31	176.97	55.02	115.07	38.3	15.41	15.69
c47707_g2	BSPA_POPDE	BSPB_POPDE	0	-1.76322	-1.11448	-2.56451	0.0276943	12	15.71	36.51	3.34	8.5	7.36	11.7	7.88	18.49	2.68	5.15	2.64
c58955_g1	0	0	0	-1.76439	-2.61648	-2.62034	0.0227545	3.87	9.54	19.05	2.43	2.01	5.22	1.89	2.64	1.89	0.87	2.94	1.18
c23131_g1	0	0	0	-1.77229	2.07759	-0.361631	0.00525007	0.8	0.98	1.99	0.12	0.51	0.24	9.07	7.52	4.9	1.34	1.24	0.26
c86457_g1	0	0	0	-1.77493	1.26927	-0.940919	0.0155223	5.9	1.91	16.05	2.93	1.37	2.42	32.44	10.83	30.32	7.68	1.56	3.04
c42290_g1	ZRP4_MAIZE	ZRP4_MAIZE	0	-1.77498	-2.06117	-2.19454	0.00795208	28.48	57.44	95.89	26.96	8.62	19.37	28.79	11.07	16.78	12.37	21.29	5.65
c50312_g1	0	0	0	-1.78448	-2.06334	-2.53352	0.0403192	10.47	4.48	7.28	1.7	0.19	4.35	2.58	2.05	1.68	0.68	1.1	1.7
c40619_g1	0	0	0	-1.78549	1.86961	0.757516	0.003573	8.47	6	8.73	3.85	0.94	1.76	54.48	23.21	31.2	31.95	3.4	5.81
c41742_g1	CLE14_ARATH	0	0	-1.78567	1.44839	-0.274521	7.08268e-05	17.29	7.39	14.85	2.98	5.63	2.61	54.39	27.7	54.6	6.74	14.57	10
c3439_g1	0	ACCR3_ARATH	0	-1.78609	-3.12697	-2.27571	0.0229794	4.97	17.98	10.72	2.66	1.12	6.4	0.61	1.74	2.37	0.4	3.19	3.26
c51055_g1	SGGP_ARATH	SGGP_ARATH	0	-1.78683	-1.96104	-1.95939	0.0274905	11.14	10	20.76	4.46	1.99	5.66	5.86	3.23	4.24	2.45	2.25	5.75
c63944_g1	0	0	0	-1.794	1.83492	-2.73095	0.0326259	2.18	0	5.36	1.89	0	0	20.33	0	15.22	0.82	0	0
c9606_g1	0	0	0	-1.79708	-2.65597	-2.33645	0.0149743	35.48	19.91	12.18	4.54	1.6	13.18	2.73	2.58	7.86	1.95	5.87	4.77
c51871_g1	0	0	0	-1.79961	0.908076	-1.44938	0.0185154	14.09	12.82	54.68	6.13	3.96	13.48	106.23	15.77	77.01	21.51	3.64	5.49
c23358_g1	0	0	0	-1.79963	-1.59082	-3.27017	0.0213556	10.64	5.56	30.72	4.26	2	7.04	7.11	5.74	6.32	0.62	3.03	0.74
c18677_g2	0	CBP23_HORVU	0	-1.80124	-2.29713	-2.52678	0.0326259	6.83	9.12	11.22	3.54	1.09	3.13	5.1	1.61	0	2.06	0	2.43
c51277_g1	C93A2_SOYBN	C93A2_SOYBN	0	-1.80253	1.16406	-0.339272	0.00142879	20.92	10.18	20.09	8.29	4.75	1.36	62.04	25.62	58.11	24.49	7.96	8.09
c45742_g1	0	0	0	-1.80334	-3.27664	-2.41468	0.0105493	48.35	11.43	11.35	7.32	4.04	8.1	0.28	2.94	5.24	0.19	5.09	6.72
c53667_g1	0	0	0	-1.80501	2.49687	-1.09747	0.000414569	3.75	0.71	10.23	0.81	1.52	1.61	67.6	5.49	34.79	4.98	0.87	0.84
c37634_g1	0	0	0	-1.80789	2.13355	0.254798	0.0142724	2.69	1.06	4.9	0.85	0.11	1.27	32.91	4.26	12.78	7.38	2.08	1.01
c42084_g2	0	0	0	-1.82065	-0.472293	-2.35577	0.00382576	45.45	19.21	17.85	11.77	4.71	6.42	22.1	25.44	25.55	5.85	4.69	4.85
c58465_g1	ASO_CUCPM	ASO_CUCPM	0	-1.83806	1.46909	-0.679405	0.0156012	2.87	1.76	1.74	1.04	0	0.51	5.32	7.07	10.68	1.79	0.93	1.1
c20755_g1	0	0	0	-1.83906	-3.1898	-2.87783	0.012763	4.46	6.11	9.42	0	2.91	2.57	1.23	1.16	0	1.53	0	0.91
c52780_g2	OPT7_ARATH	OPT7_ARATH	0	-1.84145	0.020904	-1.26677	0.0135851	21.25	16.85	18.25	5.5	5.78	4.45	21.02	22.49	28.88	6.97	7.24	8.8
c56629_g2	MA658_ARATH	MA658_ARATH	0	-1.84158	0.61412	-0.678903	0.0371122	38	19.23	53.39	14.85	9.22	6.46	109.69	26.56	79.39	44.63	7.79	17.84
c49872_g1	B561C_ARATH	B561C_ARATH	0	-1.84214	-1.83608	-2.02475	0.0273347	92.46	70.47	37.66	31.69	14.21	10.52	9.71	20.87	40.88	8.88	8.44	31.31
c46439_g3	PER1_SORBI	PER12_ARATH	0	-1.84442	-2.91098	-3.60931	0.023691	17.16	9.83	1.07	1.29	1.24	5.09	0.61	1.72	1.94	1.51	0.45	0
c36450_g1	0	0	0	-1.85053	0.966863	-0.272624	0.0345637	10.37	6.39	5.15	2.11	1.7	2.07	25.36	18.17	10.31	7.56	8.01	2.21
c65943_g1	0	0	0	-1.85094	-1.33107	-4.01041	0.0124871	8.31	18.05	15.6	5.61	0	6.35	8.03	2.16	11.82	0.7	0	1.66
c53243_g2	NEK4_ORYSJ	NEK4_ORYSJ	0	-1.85382	0.819588	-0.434044	0.0136455	30.44	17.54	57.05	12.05	9.28	7.56	99.07	34.81	103.18	48.15	10.37	20.6
c35305_g1	0	0	0	-1.85511	-1.95412	-1.67974	0.0464625	19.07	27.47	7.16	5.5	4.31	5.48	5.97	6.57	5.1	5.97	4.93	6.03
c52988_g4	0	0	0	-1.85894	0.93232	-0.712381	0.0235245	8.69	9.44	17.67	3.85	3.85	2.13	44.17	11.91	32.93	14.84	3.02	4.52
c69289_g1	PALY_MAIZE	PALY_MAIZE	0	-1.86022	0.168156	-1.41991	0.000992815	1815.43	1902.74	2507.75	608.96	513.16	640.21	3785.96	1394.36	3964.44	1272.32	420.84	716.58
c35200_g1	0	0	0	-1.86773	-5.36824	-0.747691	0.0352973	5.24	7.8	0.72	1.13	1.05	1.5	0	0	0	4.94	0	3.5
c79084_g1	0	0	0	-1.87071	0.894873	-1.86241	0.0466616	3.11	0.78	9.6	0	1.67	1.78	7.72	6.06	18.44	1.57	0	1.85
c47580_g2	SLAH2_ARATH	SLAH2_ARATH	0	-1.87229	-1.67068	-2.81663	0.0421262	8.27	9.95	34.08	4.01	1.21	9.13	7.25	5.59	7.78	1.11	2.1	3.84
c57081_g1	0	0	0	-1.87999	0.735706	-1.86194	0.0326405	8.31	4.76	20.62	4.71	1.83	2.39	46.41	7.11	18.37	5.7	2.34	0.97
c27876_g1	0	0	0	-1.88056	-3.10654	-4.17746	0.0160314	6.31	6.88	2.14	0.33	0.52	3.17	0.46	0.65	0.77	0	0.17	0.35
c47957_g1	0	0	0	-1.88159	1.74722	-0.130246	6.22038e-05	14.17	5.38	19.02	2.42	3.69	4.09	77.79	21.72	65.77	21.55	6.57	7.14
c52844_g1	CB60B_ARATH	CB60B_ARATH	0	-1.88234	-1.55045	-3.73037	0.0230033	9.1	5.81	7.72	0.86	0.56	4.54	1.13	5.81	2.37	0.23	0.73	0.4
c43524_g3	Y5576_ARATH	Y5576_ARATH	0	-1.88276	2.63398	-0.381305	0.0119289	4.5	0	17.8	3.36	1.59	0.74	129.96	16.49	29.27	17.2	0	0.58
c47957_g2	0	0	0	-1.88545	1.96461	-0.273929	0.0291076	4.31	1.48	7.93	1.94	1.41	0.09	53.16	4.77	11.28	8.95	1.1	1.44
c77193_g1	0	0	0	-1.88622	1.29605	-2.52443	0.0136412	1.61	1.22	3.07	0.7	0.66	0	3	6.6	9.35	0	0	0.73
c36813_g1	0	0	0	-1.88838	1.49696	-0.0963047	0.00010005	19.08	7.48	12.98	2.61	5.65	2.13	50.18	51.06	36.6	15.36	16.06	4.41
c48367_g4	COAD2_ORYSJ	COAD2_ORYSJ	0	-1.88974	0.886655	-1.07617	0.0257835	36.29	27.75	80.86	11.58	17.84	9.89	238.91	38.79	65.75	46.38	11.54	12.62
c38255_g1	0	0	0	-1.89092	-2.83098	-3.05125	0.0363572	7.87	2.92	166.33	13.16	8.93	25.6	15.78	6.31	8.79	10.93	4.21	5.91
c51819_g1	0	0	0	-1.89189	0.190726	-1.25328	0.00932637	50.51	40.72	44.35	13.2	8.33	15.41	95.14	26.32	78.76	30.24	10.1	17.35
c50779_g1	0	0	0	-1.89454	2.32429	-1.35261	0.0387554	2.32	0	3.35	0.79	0	0.45	30.93	0	6.69	1.94	0.05	0
c41084_g1	0	0	0	-1.89495	-0.373203	-2.68747	0.0131391	13.24	11.87	31.16	7.5	1.9	5.7	13.18	14.93	27.16	1.04	4.33	2.88
c48122_g1	WUN1_SOLTU	WUN1_SOLTU	0	-1.89498	-1.13737	-1.63407	0.0493411	37.73	51.31	16.83	9.6	10.76	9.21	17.04	13.84	32.43	6.47	12.34	15.36
c48443_g3	GL83_ORYSJ	GL83_ORYSJ	0	-1.90119	-2.60854	-5.7861	0.00320493	8.62	5.4	31.4	3	0	9.02	1.75	1	6.4	0.22	0	0.25
c64604_g1	0	0	0	-1.90239	-3.94809	-3.66271	0.028333	2.46	15.56	2.68	0	2.67	3.19	0	0.32	1.11	0.43	0.25	0.76
c44404_g1	0	0	0	-1.91169	0.70252	-1.09403	0.00292443	14.71	10.57	30	5.52	4.44	4.64	50.42	18.71	46.29	9.82	8.73	6.86
c31487_g1	0	0	0	-1.9148	-3.69093	-5.88321	0.000414569	12.06	4.97	3.66	2.31	2.14	0.77	0	1.57	0	0	0	0
c56921_g2	KTNB1_ARATH	KTNB1_ARATH	0	-1.91624	1.15503	-0.678621	0.00138016	27.62	19.09	44.59	9.81	6.67	7.67	128.86	32.69	100.31	38.33	6.36	13.86
c49304_g1	GAT16_ARATH	GAT23_ARATH	0	-1.917	-0.463805	-0.939667	0.0318865	40.12	36.15	18.6	7.84	10.5	7.14	26.58	29.48	31.25	18.25	14.1	17.1
c43851_g2	CH10C_ARATH	CH10C_ARATH	0	-1.91773	0.885747	-0.514494	0.0285921	12.68	3.48	3.32	1.29	2.54	1.03	16.08	12.08	16.85	6.54	3.95	2.72
c6878_g1	0	0	0	-1.9212	1.90711	-1.59958	0.0374637	0.8	0.38	2.01	0.52	0	0.07	8.85	0.8	6.96	0.38	0.21	0.22
c23444_g1	0	0	0	-1.92157	-1.35146	-2.58873	0.0173619	183.08	75.43	196.99	45.36	10.77	62.87	100.38	50.29	71	40.76	16.85	17.21
c51671_g1	CESA7_ORYSJ	CESA7_ORYSJ	0	-1.92171	0.528006	-0.60942	0.0158246	37.9	29.25	53.09	8.41	12.46	11.1	89.12	32.04	102.81	47.81	10.44	22.55
c3618_g1	0	0	0	-1.92287	2.70817	-0.0148508	0.0258054	0	0.41	0.57	0	0	0	2.62	3.08	4.85	0	0	0.96
c46525_g1	0	0	0	-1.93182	0.0354162	-2.33037	0.0285921	21.66	11.22	10.07	8.52	2.04	0.39	9.33	17.77	27.93	3.33	1.73	3.07
c22686_g1	0	0	0	-1.9338	1.75715	-0.272064	0.0258803	5.12	0	3.98	0.64	0.6	0.84	10.89	4.27	24.6	3.34	0	3.97
c35745_g1	0	0	0	-1.93395	0.893474	-0.378553	0.014656	15.54	15.99	10.71	2.09	1.48	7.56	34.1	33.46	32.78	4.12	17.6	9.79
c53373_g1	LAC12_ORYSJ	LAC12_ORYSJ	0	-1.93629	0.20728	-1.23144	0.0456958	101.32	45.45	174.1	28.06	31.17	24	231.21	97.66	134.49	78.28	28.5	29.99
c47897_g1	0	0	0	-1.94211	1.28009	-0.350561	0.015291	11.89	5.53	18.92	1.67	2.41	5.15	60.21	16.91	35.24	22.02	3.43	3.62
c51021_g2	0	0	0	-1.94509	0.866652	-1.01618	0.0414124	14.59	7.03	40.36	6.34	2.7	6.81	88.09	13.65	42.64	22.51	2.99	5.71
c38740_g1	0	0	0	-1.94854	-2.26097	-2.33229	0.0350589	11.76	17.28	66.9	8.13	3.93	13.12	9.89	3.92	11.71	2.28	5.01	11.21
c54391_g4	SCE3_BRANA	0	0	-1.95262	0.667209	0.0311133	0.0365273	61.08	15.23	98.96	17.87	10.15	16.25	149.42	86.55	106.8	77.64	59.73	35.62
c46716_g1	Y4744_ARATH	Y4744_ARATH	0	-1.95292	2.04399	-0.663972	0.0248963	45.84	10.76	100.9	17.58	7.24	14.93	696.45	19.03	103.6	78.04	13.5	9.79
c57081_g6	0	0	0	-1.95478	0.584154	-1.03137	0.0480406	16.78	7.91	31.3	7.65	3.35	3.15	61.98	12.61	32.16	17.16	5.35	4.84
c44958_g2	0	0	0	-1.95746	-2.90812	-2.06477	0.028577	341.55	185.69	30.46	54.74	18.06	70.53	15.68	34.61	41.29	19.62	38.84	68.99
c51655_g1	GT51_ORYSJ	GT51_ORYSJ	0	-1.96469	0.717203	-1.12746	0.00231829	24.3	16.45	47.4	9.15	6.46	6.9	96.01	21.21	69.19	22.56	8.3	9.63
c18399_g1	0	0	0	-1.96507	-5.09198	-5.09198	0.0045883	6.48	4.02	1.17	0.76	0	2	0	0	0	0	0	0
c35197_g1	WAKLG_ARATH	WAKLG_ARATH	0	-1.96885	-2.3029	-1.52679	0.0412561	10.36	16.38	13.02	1.58	2.41	6.33	1.91	3.61	4.54	1.24	6.08	6.22
c53607_g1	0	0	0	-1.97262	-3.97373	-2.97533	0.0433583	2.26	6.3	2.95	1.99	0	0.79	0	0.53	0	0.35	0.83	0
c24967_g1	0	0	0	-1.97465	-0.938067	-2.24293	0.00312881	32.27	32.9	46.14	7.62	13.56	7.59	41.04	12.78	20.79	11.47	5.97	6.06
c31316_g1	0	0	0	-1.9779	1.94302	-0.374167	0.0473442	5.15	1.91	2.82	2.22	0	0	28.81	3.02	17.82	7.76	0	0
c47144_g1	SPP2_MAIZE	SPP2_MAIZE	0	-1.97856	1.30557	-1.60144	0.000169562	18.45	7.46	24.82	5.9	1.98	4.67	104.93	16.81	37.37	7.89	3.65	4.71
c49168_g2	SAPK5_ORYSJ	SAPK5_ORYSJ	0	-1.98197	-0.310956	-1.8215	0.0330316	22.19	14.24	15.76	4.7	2.87	5.51	30.62	10.09	12.43	4.36	4.26	5.68
c53782_g1	Y1864_ARATH	Y1864_ARATH	0	-1.98326	0.840914	-1.48803	0.0127134	7.41	5.38	13.69	1.93	2.39	2.2	32.78	7.94	20.42	6.46	0.98	1.89
c19867_g1	0	0	0	-1.98352	-3.20577	-4.2749	0.000507947	9.2	9.75	6.46	2.27	1.05	3	0	3.08	0	0.99	0	0
c51286_g1	OPR12_ORYSJ	OPR12_ORYSJ	0	-1.98503	0.688872	-1.59286	0.00738249	10.68	5.56	29.08	3.7	3.71	3.83	39.83	14.53	38.92	7.6	2.75	4.39
c67326_g1	0	0	0	-1.98873	1.22346	0.556048	0.0187201	3.73	4.56	3.95	0	1.41	1.48	15.46	7.12	14.7	9.38	5.62	3.27
c54875_g1	HXK2_SOLTU	HXK7_ORYSJ	0	-1.98964	-1.74928	-2.39487	0.0261944	56.12	93.34	52.97	9.74	6.69	37.41	10.5	34.01	33.35	3.73	13.56	21.17
c36438_g1	0	0	0	-1.99199	-4.16366	-4.06346	0.0439682	6.13	5.64	0.02	1.26	1.27	0.24	0.27	0.15	0	0.08	0	0.3
c45686_g1	0	0	0	-1.9923	-1.84985	-2.49237	0.0266542	18.73	29.4	111.32	5.86	18.44	16.62	30.95	4.85	21.56	14.23	3.06	11.5
c42538_g1	0	0	0	-1.99444	-2.05691	-4.15331	0.0214185	128.5	52.67	14.21	36.58	0	10.94	16.98	1.61	41.12	4.11	2.55	3.64
c45843_g2	0	0	0	-1.99731	-2.72791	-2.25261	0.0138786	7.18	9.53	7.94	2.04	1.61	2.43	2.81	1.09	0.48	0.28	0.8	3.83
c46652_g2	0	0	0	-1.99782	1.90561	-0.41663	0.00623905	35.58	17.96	50.53	13.59	5.77	6.31	369.98	52	72.3	66.45	8.8	5.81
c18185_g1	0	0	0	-2.00202	2.05578	0.443621	0.00509378	4.52	4.22	4.94	0	0	3.23	46.33	18.54	8.59	9.38	7.35	2.02
c51274_g1	BZIP9_ARATH	BZIP9_ARATH	0	-2.00671	-0.322299	-1.49151	0.0454041	22.67	56.38	75.58	5.45	18.53	16.33	31.38	57.68	72.05	13.97	16.13	25.71
c53893_g2	E136_ARATH	E136_ARATH	0	-2.01318	-1.05417	-1.53519	0.00352576	40.73	35.38	35.88	13.24	7.73	7.03	25.8	17.02	25.79	12.42	10.12	15.79
c84204_g1	0	0	0	-2.02092	2.81391	-0.00446203	0.0289992	0.7	0	0.38	0	0	0	6.1	0.82	5.46	1.07	0	0
c77989_g1	0	0	0	-2.02538	1.9966	-0.0248541	0.023941	2	0.64	10.5	1.43	0.37	1.17	33.31	2.33	33.6	7.13	3.3	2.45
c35053_g1	0	0	0	-2.03066	2.5992	1.82863	0.0219718	1.24	0.95	0.34	0	0	0.36	2.31	4.34	15.34	4.74	3.42	1.69
c31862_g1	0	0	0	-2.03259	-4.46632	-4.46632	0.026948	2.74	2.03	2.64	0	0	1.57	0	0	0	0	0	0
c44796_g1	0	0	0	-2.03517	1.79129	-0.203632	0.0315605	9.51	0.33	5.84	2.38	0	1.04	43.66	5.85	18.32	10.04	1.55	1.75
c45327_g1	0	0	0	-2.0407	-5.74352	-4.86652	0.002644	12.15	6.05	0.56	2.79	1.3	0.18	0	0	0	0	0.19	0.1
c29208_g1	PR1B4_ARATH	PR1B4_ARATH	0	-2.04568	0.252619	-1.34195	0.0132201	44.61	58.44	95.66	14.87	13.13	21.45	153.4	36.57	121.25	35.85	19.45	24.56
c3622_g1	0	0	0	-2.04586	2.35952	-0.394846	0.034906	0.93	0.26	1.72	0.38	0	0.06	15.31	1.46	4.13	1.23	0.19	0.7
c46953_g1	0	0	0	-2.04627	-1.29315	-1.5087	0.00795208	86.02	62.49	28.49	14.8	15.16	13.3	25.77	26.83	38.73	17.35	14.37	29.79
c86471_g1	0	0	0	-2.0476	-1.31372	-5.34201	0.0421262	6.37	4.1	3.47	1.58	0	1.56	0	1.06	5.82	0	0	0
c37626_g2	0	0	0	-2.04811	2.22051	-0.27242	0.0186964	1.64	0.29	2.6	0	0.51	0.32	15.31	1.28	12.13	2.83	0.34	0.52
c31224_g1	LYK5_ARATH	LYK4_ARATH	0	-2.05612	-4.67269	-4.67269	0.037573	5.46	0	3.47	0.79	0	1.04	0	0	0	0	0	0
c43354_g1	0	0	0	-2.05653	-6.33723	-6.33723	0.00470656	2.22	22.66	0	4.75	1.77	0	0	0	0	0	0	0
c16431_g1	0	0	0	-2.0682	-6.54327	-6.54327	0.00654054	33.62	2.05	0	7.47	0	0	0	0	0	0	0	0
c47107_g2	0	0	0	-2.07124	1.15449	-1.12779	0.0312056	0.68	3.64	4.09	1.79	0	0	5.95	8.79	9.77	0.52	2.52	0.62
c52442_g1	BT1_ARATH	BT1_ARATH	0	-2.07648	-1.02835	-1.50641	0.0489236	56.35	54.55	22.69	14.89	6.71	10.72	17.26	21.79	45.64	7.71	11.37	27.6
c55975_g1	SBT17_ARATH	SBT17_ARATH	0	-2.08389	3.09062	0.46379	0.000291164	8.75	1.9	8.61	3.79	0	0.38	135.6	7.58	67.5	23.36	1.17	2.87
c14058_g1	0	0	0	-2.08703	-4.97866	-2.77428	0.0123066	4.98	1.25	4.52	0	0.67	1.62	0	0	0	1.26	0	0
c51479_g1	PPA1_ARATH	PPA1_ARATH	0	-2.09007	-2.46588	-2.42049	0.0230541	12.87	10.16	3.54	2	3.12	0.96	1.57	1.3	2.88	1.32	0.43	2.92
c51808_g1	0	0	0	-2.09288	-1.17404	-2.6372	0.0365273	10.31	11.31	13.12	4.35	0.72	3	2.31	5.37	11.86	0.31	2.39	2.55
c82399_g1	XTH9_ARATH	XTH9_ARATH	0	-2.09447	-5.29983	-3.97132	0.0072667	3.14	1.74	79.94	1.57	1.14	17.11	0.56	0.52	1.19	2.08	2.06	0.82
c24413_g1	0	0	0	-2.09547	-5.6551	-3.95458	0.00491767	3.43	2.06	68.1	11.73	0	5.16	0.53	0	0.88	2.42	0.59	1.41
c31918_g1	0	0	0	-2.09864	1.66418	-0.401575	0.0318865	1.53	0.35	4.29	0.2	0.6	0.38	14.83	5.1	5.69	3.16	0.6	0.82
c51652_g1	Y2923_ARATH	Y5157_ARATH	0	-2.09894	-1.6696	-2.13445	0.0490259	10.75	14.84	4.76	1.65	2.3	3.13	4.36	4.41	3.19	1.55	2.42	2.74
c70952_g1	0	0	0	-2.10316	-3.20521	-5.36068	0.0393975	1.24	9.22	2.71	1.07	1.98	0	1.54	0	0	0	0	0
c53119_g5	0	0	0	-2.10318	-2.56589	-2.97649	0.0259652	15.55	24.81	1.8	4.28	1.78	4.07	2	4.6	2.3	1.86	0.57	2.86
c50271_g1	0	0	0	-2.10562	-2.61795	-3.0609	0.00890138	10.71	12.92	9.55	0.99	0.26	6.46	0.25	2.34	3.99	0.04	1.9	1.72
c46227_g1	XCP1_ARATH	XCP1_ARATH	0	-2.10607	1.68666	-1.56415	0.0264737	3.1	0.36	2.53	0.33	0.57	0.21	16.85	1.5	6.98	1.35	0.13	0.28
c54943_g1	0	0	0	-2.10607	0.421565	-0.7353	0.0191696	20.64	14.24	17	5.38	3.99	2.54	38.38	14.9	35.74	17.95	3.98	9.54
c33039_g1	0	0	0	-2.10948	-4.76021	-4.76021	0.0393263	5.25	3.9	0	1.13	0	0.75	0	0	0	0	0	0
c51632_g1	FLA11_ARATH	FLA11_ARATH	0	-2.1151	0.138689	-1.40375	0.034617	51.4	43.34	153.92	20.73	18.17	18.94	102.9	58.46	191.99	55.25	18.3	22.14
c28734_g1	0	0	0	-2.11554	0.206624	-1.82119	0.0155223	23.24	8.5	27.42	1.28	4.65	7.41	44.28	21.57	18.69	10.7	2.98	2.71
c46890_g6	BGAL4_ORYSI	BGAL4_ORYSI	0	-2.11684	2.31163	-0.3467	0.027255	10.72	5.96	53.5	3.47	1.07	11.49	256.35	34.61	158.01	55.43	0	3.57
c87318_g1	0	0	0	-2.11756	4.14734	-2.11756	6.06956e-05	1.2	0	0	0	0	0	21.5	0.7	12.49	0	0	0
c65158_g1	0	DCOR_CAPAN	0	-2.11859	-5.62844	-5.62844	0.0116868	2.14	0	15.21	1.86	0	1.84	0	0	0	0	0	0
c49084_g1	PER58_ARATH	PER58_ARATH	0	-2.12472	0.178222	-2.7237	0.0403248	4.04	2.87	4.24	1.31	0.81	0.2	3.57	6.77	5.61	0.57	0.48	0.33
c54167_g4	NIN1_ORYSJ	NIN1_ORYSJ	0	-2.13087	-1.658	-1.61084	0.0363829	150.84	128.29	36.39	21.9	18.51	33.38	35.8	35.99	56.31	18.07	37.02	46.04
c68503_g1	0	0	0	-2.13371	-4.56759	-3.50444	0.0326259	3.92	1.13	2.93	1.29	0	0.28	0	0	0	0.38	0	0
c55803_g2	0	0	0	-2.13513	-5.02319	-5.02319	0.0251966	6.57	0	5.03	2.27	0	0	0	0	0	0	0	0
c36519_g2	0	0	0	-2.14045	1.26116	-2.27198	0.0242707	1.26	1.88	2.76	1.09	0	0	10.99	2.96	4.77	0.95	0	0
c53128_g2	CESA4_ARATH	CESA4_ARATH	0	-2.1419	0.224313	-1.14977	0.0251355	47.17	25.98	70.35	14.44	8.52	9.3	100.85	30.36	82.24	44.86	7.04	14.18
c77371_g1	0	0	0	-2.14277	-4.16306	0.549832	0.028577	1.37	3.04	1.5	0	1.09	0	0	0	0	5.14	1.27	2.43
c45478_g1	0	0	0	-2.14396	-0.878614	-1.97099	0.0101224	20.5	19.96	21.89	1.66	7.2	5.33	17.13	12.76	13.06	6.18	6.46	2.97
c61826_g1	0	0	0	-2.14497	-4.80672	-4.80672	0.0438571	7.64	1.63	0.6	1.89	0	0	0	0	0	0	0	0
c52369_g2	NAC73_ARATH	NAC73_ARATH	0	-2.14525	0.988351	-0.713986	0.0113706	17.65	6.84	16.12	5.41	1.94	1.48	57.94	13.27	30.71	16.06	3.88	4.73
c46175_g1	ODO1_PETHY	ODO1_PETHY	0	-2.14931	0.868722	-1.52374	0.0185335	3.95	2.15	5.15	1.04	0.34	0.91	10.27	4.14	12.09	1.84	0.36	1.46
c48486_g1	CHIT3_VITVI	CHIT3_VITVI	0	-2.14989	-0.749474	-3.21014	0.000203171	123.87	101.18	164.66	34.33	14.76	39.9	113.88	98.15	79.04	5.68	19.53	15.06
c52369_g3	NAC73_ARATH	NAC73_ARATH	0	-2.15242	0.836182	-1.15055	0.0090093	8.21	2.5	13.44	2.78	0.8	1.57	21.86	10.95	21.76	5.56	1.93	3.07
c28229_g1	0	0	0	-2.15352	0.0874247	-3.37107	0.0412158	7.25	3.1	1.13	0.9	0.83	0.59	6.43	3.64	5.27	0.78	0	0
c19217_g1	0	0	0	-2.15562	-4.57447	-2.81711	0.0457991	2.69	3.37	1.95	1.55	0	0	0	0	0	0	0.83	0
c28189_g1	0	0	0	-2.1558	1.63671	-1.30918	0.00103366	2.73	1.23	4.13	0.26	0.71	0.59	16.47	6.49	9.82	1.6	0.66	0.77
c41616_g1	RBOHF_ARATH	RBOHF_ARATH	0	-2.16136	1.61962	-0.367432	0.0034681	3.59	1.58	6.8	1.28	0	1.14	21.38	7.68	18.66	6.33	1.19	1.72
c46890_g2	BGAL4_ORYSI	BGAL4_ORYSI	0	-2.16511	2.3061	-0.765156	0.00339772	4.61	2.12	29.83	3.47	0.87	3.55	121.27	23.81	88.12	21.96	0	0.68
c54238_g2	WDL1_ARATH	WDL1_ARATH	0	-2.16561	0.490307	-1.0878	0.00306813	57.96	22.87	34.27	11.72	7.03	6.32	85.92	33.55	83.5	34.83	5.39	14.06
c29605_g2	0	0	0	-2.1664	-5.08272	-1.15538	0.0439952	4.1	5.06	2.24	0	0	2.34	0	0	0	0	1.27	3.64
c22273_g1	0	0	0	-2.17321	-3.05422	-1.73808	0.0368004	8.36	18.67	12.39	6.19	0	2.73	2.97	2.8	0	0.9	4.44	6.38
c34271_g1	0	0	0	-2.1754	1.91171	-1.2761	0.0404891	1.05	0.48	1.54	0.26	0.09	0.06	9.94	1.24	4.81	1.06	0	0
c56058_g1	PTR36_ARATH	PTR36_ARATH	0	-2.17885	-2.66595	-2.44844	0.0258054	128.36	176.11	35.65	11.37	7.56	60.77	13.88	25.94	29.94	7.81	14.3	41.08
c53667_g2	FPP7_ARATH	FPP7_ARATH	0	-2.18053	2.30931	-0.283517	0.000105793	8.65	3.1	14	2.34	1.98	1.06	113.5	13.14	36.98	14.85	3.53	2.9
c52374_g3	0	0	0	-2.18325	1.13628	-1.4227	0.0161891	9.24	11.29	9.2	1.08	3.9	1.52	64.72	12.74	7.85	6.81	3.65	0.68
c49900_g5	0	0	0	-2.19431	-2.98671	-0.722146	0.0149735	7.07	8.63	9.63	4.01	0	1.38	0	1.54	2.15	2.91	4.82	7.42
c53432_g3	ACCR4_ARATH	ACCR4_ARATH	0	-2.1981	-1.10683	-2.25269	0.0467794	13.79	15.9	7.08	2.53	1.89	3.58	3.3	10.43	7.72	1.11	2.47	3.88
c51163_g1	0	0	0	-2.19995	0.702635	-1.16639	0.00808267	111.31	50.34	166.58	33.84	18.07	18.71	336.58	109.36	227.38	93.3	20.59	34.37
c73978_g1	0	0	0	-2.20055	-1.46263	-1.65638	0.0257835	101.51	101.33	36.66	18.03	8.35	27.3	44.28	20.81	48.23	30.42	11.8	35.61
c40785_g1	CAES_ARATH	CAES_ARATH	0	-2.20403	1.13089	-1.18328	0.0269816	2.9	3.59	16.81	1.13	0.46	3.29	28.73	7.49	30.57	7.32	1.5	1.49
c52360_g1	F3PH_ARATH	F3PH_PETHY	0	-2.2078	0.470295	-1.30577	0.0037755	46.75	25.67	98.93	17.9	11.49	7.4	126.34	51.53	123.8	34.71	14.19	20.23
c19100_g1	BCP_PEA	BCP_PEA	0	-2.21353	0.387016	-1.32962	0.00377264	25.82	20.83	61.45	12.84	5.43	4.99	81.54	27.78	72.46	25.94	6.65	11.07
c54924_g3	0	0	0	-2.21492	0.780009	-0.871835	0.0333041	65.87	43.7	102.41	11.43	15.82	18.6	276.15	30.12	164.2	81.09	14.14	24.47
c34278_g1	0	0	0	-2.21524	1.68471	-0.176255	0.0363132	5.35	1.96	10.17	2.27	0.7	0.5	45.09	2.03	25.97	8.47	0.8	6.28
c57098_g3	OPT4_ARATH	OPT4_ARATH	0	-2.2159	-2.26324	-1.51293	0.0420024	19.05	47.27	13.35	6.3	3.92	7.98	5.36	5	11.77	3.92	7.36	17.51
c55748_g1	HPSE1_ARATH	HPSE1_ARATH	0	-2.21752	-0.626292	-2.19172	0.000212414	43.74	35.03	25.33	6.35	5.62	10.58	31.46	20.42	34.08	10.36	5.23	7.01
c80156_g1	0	0	0	-2.22096	2.54735	-0.682161	0.0208285	2	1.5	7.1	0.87	0	1.15	68.42	1.17	12.76	6.82	0	0
c55879_g4	ILL6_ORYSJ	ILL6_ORYSJ	0	-2.22282	-2.14284	-2.25287	0.0269693	14.46	8.05	24.59	4.41	0.46	4.99	4.82	1.14	7.26	1.2	5.25	2.79
c40984_g1	0	0	0	-2.22326	2.04009	-0.166823	0.0244377	3.14	0.29	1.93	0.11	0.68	0.07	16.41	1.78	11.09	3.83	0.32	0.56
c53823_g1	COBL5_ORYSJ	COBL5_ORYSJ	0	-2.22536	0.205711	-1.29208	0.0299967	92.22	52.22	128.63	24.31	17.81	16.04	167.08	57.06	177.97	74.39	11.76	28.17
c17124_g1	0	0	0	-2.22987	-1.15566	-1.5324	0.0159419	32.84	44.35	28.57	13.66	3.89	5.57	18.13	21.4	21.48	6.42	14.71	15.17
c55730_g1	RIN4_ARATH	RIN4_ARATH	0	-2.23487	-0.00251257	-1.84586	0.00112463	38.78	62.75	41.39	16.98	8.87	5.63	34.49	54.32	99.01	11.54	10.68	18.23
c49305_g1	0	0	0	-2.23527	-1.39966	-2.1246	0.000637829	51.81	50.84	20.61	7.11	8.6	11.02	19.63	19.32	20.56	8.95	7.99	11.23
c28389_g1	0	0	0	-2.23552	-4.8453	-1.63429	0.0286895	3.97	3.61	2.16	0	0	1.82	0	0	0	0	0.73	2.15
c40648_g1	0	0	0	-2.24107	-1.61496	-2.35139	0.0286895	27.14	14.96	6.22	4.37	1.67	3.93	4.01	5.69	9.78	1.15	3.17	4.59
c81525_g1	0	0	0	-2.24263	2.39649	0.82472	0.0464332	1.44	0.28	0.59	0	0	0.21	8.47	1.26	7.7	3.38	0	1
c43950_g1	0	0	0	-2.24276	1.08634	-1.35427	0.0214098	9.72	1.25	9.38	1.54	1.06	1.34	33.77	4.6	16.05	4.92	1.4	1.25
c44498_g1	0	0	0	-2.243	-3.32207	-3.88371	1.44201e-06	20.53	13.98	16.59	3.65	1.7	5.3	4.25	1.77	0	1.53	1.57	0
c76207_g1	0	0	0	-2.24418	-1.50844	-5.76926	0.0131391	5.25	6.82	6.46	0	0	3.76	3.26	0	4.95	0	0	0
c64065_g1	0	0	0	-2.24882	1.63584	0.711652	0.0100077	1.22	10.86	1.99	0	2.92	0	15.11	19.97	24.55	9.16	6.79	8.67
c39892_g1	MOB1A_MEDSF	MOB1A_ARATH	0	-2.25279	1.52009	-1.00513	0.000228645	7.8	2.6	7.2	1.87	0.35	1.19	32.07	12.25	19.94	5.17	2.08	1.24
c43561_g1	0	0	0	-2.25369	-2.93943	-3.20613	0.00640668	6.51	8.16	4.4	1.01	0.31	2.5	0.97	0.5	1.32	0.11	0.17	1.48
c20722_g1	0	0	0	-2.25588	-4.76983	-4.76983	0.00681784	4.69	2.62	1.92	1.01	0	0.67	0	0	0	0	0	0
c53439_g1	0	0	0	-2.25627	1.2745	0.596295	0.0460866	2.5	0.65	4.53	1.1	0	0.24	6.19	6.79	11.06	6.79	1.91	3.07
c56071_g1	NACK1_ARATH	NACK1_ARATH	0	-2.25812	1.40638	-1.0384	0.00545363	5.24	1.69	8.38	1.52	0.15	1.25	23.86	7.02	21.35	5.93	0.48	0.9
c45079_g1	0	CESA7_ORYSJ	0	-2.26373	0.366165	-2.00118	0.0353344	24.2	9.82	82.78	8.86	3.78	11.35	122.28	20.84	47.56	24.29	2.8	2.7
c59644_g1	0	0	0	-2.26486	-4.93741	-4.93741	0.00995179	4.67	4.57	1.09	0	0	1.92	0	0	0	0	0	0
c609_g1	HMGB4_ARATH	HMGB4_ARATH	0	-2.27725	-5.08927	-4.87214	0.0273347	0.57	0.92	156.64	0.51	1.23	31.08	1.64	0.22	3.68	4.33	0.35	0.54
c24297_g1	ASO_CUCPM	ASO_CUCPM	0	-2.28206	1.2881	-0.997979	1.47584e-05	30.39	20.28	39.96	5	4.62	8.94	34.17	148.66	87.83	17.94	16.69	9.87
c46376_g1	0	GDL83_ARATH	0	-2.28946	-1.74968	-5.10803	0.0366148	9.1	2.46	70.3	4.13	0	12.36	18.99	1.87	9.81	2.05	0	0
c31018_g1	0	0	0	-2.29915	-4.76763	-1.66265	0.00191362	5.9	15.89	8.71	1.46	0	4.83	1.05	0	0	1.92	3.9	3.8
c41910_g1	0	0	0	-2.30125	-2.14306	-2.73645	0.00410219	21.19	28.88	7.89	2.22	4.15	5.68	4.83	7.22	4.53	1.83	2.46	4.27
c2301_g1	0	0	0	-2.30819	-5.54545	-4.50628	0.00205948	4.85	8.61	2.11	0	2.45	0.56	0	0	0	0.37	0	0
c44025_g1	LBP65_ARATH	ERLL1_ARATH	0	-2.31839	1.91487	0.216902	0.00256478	5.82	6.81	46.84	4.13	2.58	5.1	183.42	39.13	66.14	50.16	15.6	5.58
c72910_g1	AZF1_ARATH	AZF1_ARATH	0	-2.32369	-2.48879	-3.92324	0.012169	5.29	3.29	28.56	1.93	0.8	4.47	4.5	1.93	1.5	1.09	0.33	0.68
c86393_g1	0	0	0	-2.32588	2.38473	-0.751667	0.0193051	0.91	0	0.5	0	0	0	5.65	3.19	2.33	0.69	0	0
c75468_g1	0	0	0	-2.32747	-5.1243	-5.1243	0.0256394	4.47	6.98	0	1.91	0.2	0	0	0	0	0	0	0
c50076_g1	VAP13_ARATH	VAP13_ARATH	0	-2.3305	2.11824	-0.63544	0.000169562	10.13	6.06	22.5	4.3	2.38	0.75	124.56	20.96	71.46	22.76	1.11	2.06
c46890_g4	0	BGAL4_ORYSJ	0	-2.33247	2.47966	-0.668592	0.00193704	2.2	0.82	11.64	0.79	0	1.85	65.78	8.74	32.21	8.58	0.35	0.48
c44327_g1	TPP1_ORYSJ	TPP1_ORYSJ	0	-2.33298	-1.67636	-2.69255	0.00634384	289.33	171.03	181.39	37.61	12.8	77.61	72.7	106.38	67.07	14.44	45.16	34.15
c78099_g1	0	0	0	-2.3351	1.14194	-2.86628	0.045875	2.43	0.21	2.79	0.48	0	0.31	5.34	0.94	9.51	0.43	0	0
c74364_g1	0	0	0	-2.33826	1.27805	0.00145221	0.0152691	4.27	2.11	5.06	0	1.33	0.67	10.57	7.23	18.09	7.56	1.78	2.15
c41129_g1	0	0	0	-2.34022	1.06257	-1.4483	0.00113223	5.01	2.68	6.41	0.97	1.3	0.26	15.65	11.95	9.84	3.08	0.67	1.17
c8175_g1	JIPH_ATRCA	JIPH_ATRCA	0	-2.3561	-5.37979	-5.37979	0.00188677	10.2	3.04	1.42	1.34	0.82	0.38	0	0	0	0	0	0
c45944_g2	Y5102_ARATH	Y5102_ARATH	0	-2.35685	-2.07343	-3.93501	0.0158246	10.39	13.99	2.07	3.37	1.18	0.54	1.2	3.15	3.45	0.32	0.23	0.89
c27604_g2	0	0	0	-2.35699	-2.64595	-2.16141	0.00852753	8.16	7.25	5.82	1.53	0.4	2	1.22	0.33	2.38	1.4	1.43	1.62
c46653_g1	CESA7_ORYSJ	CESA7_ORYSJ	0	-2.36601	0.33037	-1.21439	0.0378359	88.41	48.75	205.74	30.41	17.67	18.08	283.89	63.39	203.23	96.99	26.67	26.76
c47735_g2	Y5537_ARATH	Y5537_ARATH	0	-2.37498	-1.37767	-2.66962	0.0213403	10.58	7.34	7.08	1.43	0.65	2.52	2.41	2.26	7.27	0.77	0.7	2.13
c9185_g2	0	0	0	-2.37911	-4.49567	-4.49567	0.0246457	2.07	1.55	3.95	0	0	1.19	0	0	0	0	0	0
c50989_g3	YLS9_ARATH	YLS9_ARATH	0	-2.38603	1.18466	-2.2089	0.0117155	8.42	3.02	52.39	3.69	0.66	7.59	108.37	12.38	65.49	12.17	0.45	1.39
c40799_g1	BCP_PEA	BCP_PEA	0	-2.38775	-2.00905	-1.41897	0.0494194	21.99	35.54	39.56	2.86	0.47	15.83	10.36	6.75	14.19	5.24	13.7	17.01
c60771_g1	PLT4_ARATH	PLT4_ARATH	0	-2.3893	-3.36679	-4.68159	0.026948	2.67	1.64	4.35	0.47	0	0.92	0.66	0	0	0	0	0
c31052_g1	AGI_ORYSI	AGI_ORYSI	0	-2.38944	-4.80111	1.26728	0.0416041	0	0	9.51	1.53	0	0	0	0	0	17.02	0	7.44
c33614_g1	0	0	0	-2.39061	1.65658	-1.24022	0.000135544	112.01	58.13	235.27	37.66	24.89	14.15	997.01	160.07	471.64	114.58	33.39	26.47
c55647_g2	MYB86_ARATH	MYB86_ARATH	0	-2.39307	1.62855	-1.0146	0.0136455	11.89	7.06	75.99	8.48	3.64	5.69	249.77	24.43	103.26	41.57	3.53	4.06
c54914_g1	DNJ11_ARATH	TLP1_PRUPE	0	-2.39877	-0.997619	-1.6545	0.0100923	35.03	22.32	20.53	7.38	1.71	5.51	19.16	10.38	19.67	11.35	3.93	9.22
c16762_g1	0	0	0	-2.41037	1.31233	-0.355065	0.00259587	83.27	34.81	124.22	22.09	10.69	12.07	271.7	79.34	417.9	95.53	18.56	76.37
c44181_g1	ALL12_OLEEU	ALL12_OLEEU	0	-2.41453	0.476979	-1.80384	0.0317585	11.94	4.24	24.51	3.88	0.87	2.55	46.64	7.44	17.59	7.45	1.94	1.99
c30249_g1	0	0	0	-2.4183	0.875541	-0.816427	0.0325856	8.68	1.96	7.09	1.51	0	1.49	21.57	7.11	12.26	5.93	0	3.91
c33101_g1	0	0	0	-2.42409	-3.23639	-0.350748	0.0205755	5.18	2.33	5.08	0.9	0	1.19	1.29	0	0	3.13	2.88	3.71
c34254_g1	0	0	0	-2.4303	3.85013	-0.783287	4.59439e-05	2.31	0.17	0.64	0.28	0	0	47.77	1.78	13.24	1.54	0	0.1
c62787_g1	AB20B_ARATH	0	0	-2.43842	-2.70996	-3.73638	0.0108073	14.25	7.81	2.28	0.38	0.98	2.87	1.44	0.48	2.39	0	0	1.47
c2636_g1	PER2_MAIZE	PER2_MAIZE	0	-2.44025	0.230932	-2.73391	0.0285282	3.55	2.22	11.28	2.1	0.15	0.63	5.05	5.99	14.48	0.78	0.5	0.96
c45686_g2	GEML4_ARATH	GEML4_ARATH	0	-2.44083	-0.708257	-2.09392	0.0022906	48.34	38	68.03	15.33	6.52	6.62	69.97	17.05	33.95	19.97	4.58	11.99
c47935_g1	BB_ARATH	BB_ARATH	0	-2.44125	-1.56657	-1.87607	0.0375566	125.4	160.54	32.28	7.46	19.39	34.89	40.55	46.15	53.42	14.64	30.87	41.45
c53916_g1	SOT16_ARATH	SOT16_ARATH	0	-2.44134	-2.07896	-3.46049	0.00141281	49.33	15.39	43.66	11.86	0.8	6.61	4.45	13.78	12.49	1.96	0.52	6.72
c41986_g1	0	0	0	-2.44383	-1.85472	-3.68663	0.0152691	6.2	3.94	4.93	1.67	0.68	0.17	0	2.15	2.79	0	0.28	0.56
c56637_g1	HTH_ARATH	HTH_ARATH	0	-2.44845	0.762843	-1.76194	0.0132599	23.13	7.08	70.58	10.92	5	2.03	150.03	19.06	47.09	20.78	3.47	5.63
c31961_g1	0	HOX21_ORYSI	0	-2.45471	-7.69836	-2.90738	0.0192218	0.95	0	72.62	3.75	1.2	8.24	0	0	0	9.56	0.44	0
c55114_g2	0	0	0	-2.45541	-1.12699	-2.63782	0.00818699	24.83	21.9	96.84	6.05	7.27	12.97	55.72	7.67	20.84	8.64	5.37	8.67
c50699_g3	YERG_SCHPO	YERG_SCHPO	0	-2.45546	0.377836	-1.62562	0.0267443	8.67	17.94	22.38	2.56	3.12	3.37	59.01	9.66	15.49	10.63	3.43	2.32
c71843_g1	0	0	0	-2.45666	-5.23177	-5.23177	0.0280505	3.75	8.37	0	2.07	0	0	0	0	0	0	0	0
c34885_g1	0	0	0	-2.45905	-2.46956	-2.37793	0.0105806	47.81	173.02	24.13	7.15	10.26	31.96	15.61	22.11	22.53	7.19	14.26	28.45
c55311_g2	HIP1_ORYSJ	HIP1_ORYSJ	0	-2.46025	0.0302852	-1.46394	0.00010005	46.45	16.39	31.43	6.47	4.98	5.23	38.85	37.63	42.1	14.57	7.11	11.51
c72700_g1	0	U90A1_ARATH	0	-2.46402	0.316542	-1.52668	0.0152469	19.83	7.78	33.62	2.5	4.44	3.84	23.31	17.34	56.04	14.32	1.2	5.73
c54223_g2	HAK5_ORYSJ	HAK5_ORYSJ	0	-2.4742	-2.43577	-2.866	0.0427317	15.35	15.65	3.77	0.79	0.02	5.39	1.64	2.7	3.56	0	0.18	4.32
c1045_g1	GSTX2_MAIZE	GSTX2_MAIZE	0	-2.48308	-4.7838	-3.94789	0.036414	1.06	0.97	21.93	0.27	0	3.78	0.26	0	0.41	0	0.39	0.8
c56285_g1	ASNS_ASPOF	ASNS1_LOTJA	0	-2.48615	-3.87504	-3.39015	0.0055232	14.89	9.07	260.89	19.41	2.9	28.42	12.3	2.41	9.64	18.14	6.04	3.04
c52784_g5	0	0	0	-2.48813	0.966256	-2.02189	0.0285034	2.49	6.88	1.43	0.14	0.49	1.11	10.93	2.57	15.3	0	0.29	2.18
c20591_g1	0	0	0	-2.48993	0.633865	-1.51136	1.67462e-05	29.58	22.19	20.73	4.05	7.16	1.6	67.25	33.46	42.49	7.13	13	4.5
c54932_g6	PER2_MAIZE	PER2_MAIZE	0	-2.49239	0.64129	-2.28847	0.00131145	19.07	13	39.6	6.58	1.95	4	96.46	11.59	35.71	10.46	1.8	2.41
c44785_g2	0	0	0	-2.49696	-2.29828	-2.17752	0.0152071	12.27	7.94	5.78	0.72	1.05	2.6	1.52	0.48	4.35	1.27	1.13	3.01
c40316_g2	0	0	0	-2.49967	0.329298	-2.15522	0.0361095	3.45	10.06	2.75	1.16	0.37	1.21	4.26	10.95	11.56	0.96	1.06	1.47
c44415_g1	RIC1_ARATH	RIC1_ARATH	0	-2.50527	0.829912	-1.10015	0.0133815	14.28	3.8	8.45	2.75	0.89	0.67	32.89	7.5	18.86	7.04	1.27	3.7
c50422_g2	E1314_ARATH	E1314_ARATH	0	-2.51653	1.87832	-0.839007	0.0413457	1.01	2.12	2.94	0.6	0	0.2	23	0.39	7.25	2.39	0.93	0
c37530_g2	PLP1_ARATH	PLP1_ARATH	0	-2.52298	-4.56256	-4.331	0.00890534	1.28	7.55	13.08	0	0	3.73	0.79	0	0	0.5	0.29	0
c43156_g1	0	0	0	-2.52884	-2.04383	-2.3747	0.00186511	52.89	24.92	11.65	5.47	3.81	5.85	12.63	6.11	7.9	3.36	5.36	7.62
c74868_g1	MYBA2_ORYSJ	MYBA2_ORYSJ	0	-2.52926	1.9476	2.44161	0.0483313	1.09	0	0.6	0	0	0	1.36	1.28	6.92	2.47	5.06	2.92
c68904_g1	0	0	0	-2.53005	-4.79783	-2.28478	0.0119251	16.17	9.52	0.78	0.92	2.44	0.96	0	0.48	0.28	0.83	0.19	4.06
c43354_g2	0	0	0	-2.53133	-7.3717	-7.3717	0.000209773	6.09	45.22	0	5.91	3.88	0	0	0	0	0	0	0
c2222_g1	0	0	0	-2.53494	-6.27764	-3.75581	0.00239196	13.91	12.01	0.66	3.69	0	0.7	0	0	0	0	0	1.65
c49745_g3	0	0	0	-2.53689	1.06886	-1.85502	0.00604171	6.86	2.22	14.18	1.93	0.77	1	38.9	6.22	17.14	4.21	0.52	1.43
c86005_g1	0	0	0	-2.53928	2.99462	1.33767	0.0158246	0.76	0.59	3.5	0.33	0	0.22	38.88	0.88	13.62	10.63	0	2.79
c40827_g1	RADL3_ARATH	RADL3_ARATH	0	-2.54326	1.67153	-0.665474	0.0021913	5.23	5.15	3.76	0	1.66	0.53	6.89	24.25	26.7	1.59	6.24	0.73
c67618_g1	0	0	0	-2.54433	3.29159	-0.837057	0.0239953	0	1.6	0	0	0	0	22.64	2.51	0	0.81	0	0
c24556_g1	0	0	0	-2.54927	2.19453	0.517799	0.00244959	9.09	0.99	0.51	0.83	0.27	0.36	26.38	6.21	29.12	8.15	3.16	3.49
c53309_g2	Y103_SYNY3	Y103_SYNY3	0	-2.5554	-2.05518	-3.58814	0.0232396	8.05	8.68	3.51	0.38	0.1	2.77	1.21	0.53	4.22	0.07	0.22	1.08
c826_g2	0	0	0	-2.56069	-0.524778	-2.08812	0.0147109	21.03	14.26	9.83	2.6	4.84	0	16.17	9.38	14.04	6.82	0.93	2.69
c49902_g2	Y2913_ARATH	Y2913_ARATH	0	-2.5731	-1.18797	-3.42183	0.023691	3.68	7.05	18.64	1.08	0.53	3.18	8.7	1.93	5.84	1.43	0.35	0.68
c83133_g1	0	0	0	-2.57695	-2.34648	-4.44894	0.00715389	38.03	4.5	2.62	3.54	1.71	1.59	5.14	2.92	2	1.01	0.38	0.2
c42300_g1	DIOXL_ARATH	DIOXL_ARATH	0	-2.58616	1.21059	-0.450697	0.00794295	5.63	5.66	8.32	0.81	1.51	0.72	24.83	6.23	28.63	9.8	1.33	3.52
c43003_g1	0	0	0	-2.5879	-3.11515	-4.38052	0.0309308	8.58	3.44	1.07	1.74	0	0.13	0.54	0.56	0.38	0	0.21	0.07
c63301_g1	0	0	0	-2.58996	-2.64982	-1.93819	0.0407294	4.24	17.45	30.71	2.89	0.79	5.17	2.92	3.84	3.73	0.36	6.49	6.48
c52615_g3	0	WRK19_ARATH	0	-2.59647	0.889802	0.0294569	0.0383478	5.9	1.91	2.75	1.46	0	0	6.28	9.85	8.66	4.48	3.12	3.04
c40618_g1	0	0	0	-2.59689	-2.27802	-1.38422	0.0135059	55.54	59.52	20.05	9.69	2.88	10.3	20.49	4.45	11.25	33.58	3.11	17.94
c84959_g1	0	0	0	-2.59811	-4.55748	-4.55748	0.0155223	2.39	3.56	1.96	1.03	0	0	0	0	0	0	0	0
c31648_g1	E134_MAIZE	E134_MAIZE	0	-2.5998	1.01747	-1.12116	0.00171619	18.63	4.47	22.2	4.72	0.97	1.36	58.34	19.94	36.22	14.3	3.26	2.97
c12720_g2	0	0	0	-2.60074	-4.95604	-4.95604	0.00811711	1.29	4.78	4.23	0	0	1.47	0	0	0	0	0	0
c12299_g1	0	0	0	-2.603	1.50643	-0.767761	0.0437497	0.76	0.58	7.05	0.66	0	0.44	19.87	4.45	6.89	3.48	0	1.38
c28490_g1	GUB2_HORVU	GUB2_HORVU	0	-2.60822	1.87772	-0.981164	0.00811711	3.89	1.13	13.93	2.72	0	0.07	57.81	10.63	20.82	8.49	0.42	0.77
c47630_g1	0	0	0	-2.61075	-3.09153	-2.93492	0.000150078	39.61	45.34	9.86	5.18	4.45	6.26	3.81	6.27	3.8	2.07	7.34	2.61
c50276_g6	0	0	0	-2.61456	-0.519182	-2.35529	0.000123309	1828.09	1398.05	793.21	278.79	253.2	134.3	1153.11	1490.05	843.98	228.07	394.58	137.01
c10963_g1	0	0	0	-2.61876	-2.40763	-2.18164	0.0146607	26.62	58.66	23.67	13.9	1.22	3.44	6.3	7.2	13.71	3.44	4	17.28
c7558_g1	0	PP165_ARATH	0	-2.62802	-3.12242	-4.16953	0.0326405	17.29	10.87	0	1.84	2.45	0	0	2.98	0.58	0.23	0.84	0.13
c63471_g1	0	0	0	-2.63189	3.66355	-0.421856	0.0258054	2.29	0	1.04	0	0	0.22	57.16	0	0	2.38	0	0
c66812_g1	0	0	0	-2.63534	-6.22784	-6.22784	0.0111883	0	0	26.25	2.37	0	1.56	0	0	0	0	0	0
c41293_g2	0	0	0	-2.63546	-3.4947	-3.6307	0.00767625	4.71	7.39	2.56	0.85	0.61	0.67	0.51	0.6	0.15	0.09	0.38	0.4
c53309_g3	0	0	0	-2.64265	-1.02141	-5.20345	0.0360609	4.57	5.77	2.07	0	0	1.75	3.78	0	3.94	0	0	0
c45844_g1	APK1B_ARATH	APK1B_ARATH	0	-2.64389	-2.29064	-2.25811	0.00941085	20.24	105.98	40.36	8.74	6.56	13.8	19.98	8.58	18.38	1.57	9.28	25.57
c59984_g1	0	0	0	-2.64821	0.851659	-0.641768	0.00751961	8.27	6.32	3.53	0	1.96	0.68	11.72	17.22	12.35	3.17	5.98	2.15
c50490_g3	0	0	0	-2.6488	-2.51856	-2.83078	0.0102185	9.48	15.46	6.82	2.06	0.39	2.55	0.18	1.58	5.15	0	1.18	3.05
c55208_g2	Y5977_ARATH	Y5977_ARATH	0	-2.65211	-1.05408	-2.29856	0.00170198	57.03	77.43	49.96	13.43	4.58	12.3	15.7	38.17	61.71	5.07	10.05	22.35
c41188_g1	0	NLTP3_HORVU	0	-2.65426	-1.74017	-5.25954	0.0497136	10.31	0.92	20.84	1.55	0	3.15	10.86	0.67	0	0.47	0	0
c44239_g6	0	0	0	-2.66276	-0.594101	-3.54113	0.0125359	5.71	3.87	5.52	0.55	1.57	0	4.72	4.44	3.31	0.97	0	0
c55065_g5	MYB34_ARATH	MYB39_ARATH	0	-2.68505	-6.93359	-3.26476	0.0456958	0	0	43.08	3.95	0	2.44	0	0	0	4.37	0	0
c42546_g1	REP1_USTMA	0	0	-2.69092	-0.183592	-1.90332	0.000208437	563.64	503.59	362.01	60.03	94.42	72.6	353.02	274.85	1022.18	131.89	122.72	126.78
c18901_g1	0	0	0	-2.69172	0.584207	-1.63643	0.0482391	235.83	95.69	32.48	7.66	45.58	1.98	143.9	187.3	342.91	40.21	59.19	10.29
c25501_g1	0	0	0	-2.69575	2.56947	-2.4041	0.00112463	2.86	1.88	1.67	0.16	0.33	0.21	45.99	1.88	3.23	0.59	0.33	0
c46890_g1	BGAL4_ORYSJ	BGAL4_ORYSJ	0	-2.70205	2.11342	-0.666574	0.00783313	2.98	2.35	22.09	2.38	0	1.56	75.27	13.91	65.61	17.68	0	0.56
c48586_g1	0	0	0	-2.70425	-1.88945	-2.6914	0.00230689	19.48	9.28	11.16	3.31	0	2.52	5.73	1.81	5.68	0.98	1.06	3.71
c51684_g1	Y103_SYNY3	Y103_SYNY3	0	-2.7052	-2.6755	-2.84009	0.000901187	39.02	51.27	11.86	8.99	2.16	4.95	5.32	6.96	8.21	0.83	5.05	8.17
c85042_g1	0	0	0	-2.70659	-4.37749	-5.29715	0.000151241	19.14	18.23	303.65	23.6	4.36	24.23	16.98	3.21	0	3.08	3.82	1.21
c47182_g1	U74D1_ARATH	U74D1_ARATH	0	-2.71201	-2.77956	-3.55371	0.0201889	22.6	3.88	2.35	1.42	0.24	2.27	0.68	0.88	3.13	0.11	0.37	1.5
c50006_g1	TIP41_ORYSJ	TIP42_MAIZE	0	-2.71636	-2.47499	-2.75753	0.00061936	53.62	53.59	15.68	4.59	2.27	12.24	8.31	4.61	15.67	2.41	6.67	8.67
c43711_g1	0	0	0	-2.72411	-1.59074	-2.43941	0.015291	14.56	13.89	4.48	1.7	1.71	1.4	2.54	6.3	4.71	0.97	2.92	1.86
c47672_g1	ML423_ARATH	ML423_ARATH	0	-2.72972	-6.33378	-4.12552	0.00767625	44.81	1.64	1223.28	60.34	5.17	125.94	11.89	3.64	3.73	67.7	5.26	3.44
c52590_g8	0	0	0	-2.7373	-4.8396	-5.07827	0.0438645	2.28	8.4	0	0.29	1.16	0	0.08	0	0	0	0	0
c39001_g1	0	0	0	-2.7474	-3.29269	-4.3079	0.0061363	3.42	6.03	3.26	1.02	0.15	0.46	0.9	0.35	0	0.06	0.14	0.11
c56784_g2	PECT1_ARATH	PECT1_ARATH	0	-2.75951	-4.27094	-4.27094	0.0420584	3.45	1.72	1.26	0	0	0.66	0	0	0	0	0	0
c76789_g1	Y1869_ARATH	Y1869_ARATH	0	-2.77023	3.35474	-0.821801	0.00467941	2.13	0	0	0	0	0	22.3	0	9.17	1.02	0	0
c54511_g4	0	0	0	-2.77711	-3.25077	-2.69519	0.0245858	2.91	4.36	4.23	0.84	0	0.56	0	1.13	0	1.47	0	0
c28342_g1	CYT8_ORYSJ	CYT8_ORYSJ	0	-2.79951	-2.55939	-3.18397	0.000619866	30.44	41.78	13.24	5.08	1.76	5.74	2.69	3.98	12.17	0.71	2.69	5.82
c34104_g2	0	0	0	-2.8007	-2.47784	-3.14435	0.00125817	7.59	10.02	7.13	0.81	0.79	1.74	1.09	1.67	2.55	0.53	0.25	1.72
c84480_g1	0	0	0	-2.80794	-7.03138	-2.58561	0.0451157	1.04	0	45.19	4.48	0	1.78	0	0	0	7.83	0	0
c43448_g1	UGDH4_ORYSJ	UGDH4_ORYSJ	0	-2.81337	-1.89045	-3.26015	0.0496478	13.71	3.28	149.45	3.77	3.54	16.15	34.93	2.53	19.61	9.9	2.66	4.57
c31396_g1	0	0	0	-2.81477	1.44597	-3.48604	0.00320034	5.18	1	1.41	0.76	0	0	14.45	1.51	10.88	0.34	0	0
c44638_g1	0	0	0	-2.81693	-1.13086	-2.4893	0.0481615	33.09	29.61	8.09	1.45	3.21	5.4	4.79	5.15	32.53	1.7	2.54	8.05
c26775_g1	0	0	0	-2.82405	0.0252581	-3.21493	0.044613	2.18	3.79	3.42	0.11	0	0.94	1.65	4.99	5.5	0	0	0.7
c72471_g1	0	0	0	-2.83103	-4.39824	-4.39824	0.0263492	2.42	2.44	2.19	0.7	0	0	0	0	0	0	0	0
c2651_g1	0	0	0	-2.83588	0.408072	-1.71151	0.00559897	3.88	9.56	11.79	0.34	1.99	1.04	17.92	8.35	17.66	4.81	1.82	1.04
c48633_g1	0	0	0	-2.83597	-2.13481	-1.89867	0.0267443	9.1	12.02	8.19	1.29	0.19	2.46	2.2	0.88	5.26	0.32	1.66	5.65
c45548_g1	Y3028_ARATH	Y3028_ARATH	0	-2.83672	-1.98618	-2.80374	0.00852753	21.04	9.15	4.27	1.38	0.36	2.76	2.87	3.12	4.47	0.41	2.92	1.11
c41496_g1	UGT6_CATRO	U85A5_ARATH	0	-2.83733	-2.86841	-5.00862	0.0259685	7.43	2.44	1.28	0.34	0	0.91	0.48	0	1.04	0	0	0
c50324_g2	DODA_BETVU	DODA_BETVU	0	-2.84177	1.1281	-0.272456	0.00161242	100	82.15	131.26	21.12	11.86	11.03	404.01	94.25	393.65	181.77	21.92	68.5
c46880_g1	0	GEML8_ARATH	0	-2.85168	-2.51692	-3.75136	0.00786076	4.39	9.63	40.41	0.44	0.31	6.72	4.22	2.86	4.76	1.61	0.6	1.55
c80613_g1	0	0	0	-2.86066	1.99915	0.671246	0.0105806	2.48	0	2.36	0	0	0.36	6.15	4.34	15.34	3.79	2.85	1.13
c1262_g1	0	0	0	-2.86217	-3.29434	-4.43389	0.00893111	3.51	4.81	2.61	0.37	0	0.85	0	0.73	0.28	0.17	0	0
c25683_g1	0	0	0	-2.87832	-5.218	-1.32401	0.0491692	1.92	0.3	10.67	0.34	0	1.11	0	0	0	2.4	1.06	1.42
c50137_g1	RBK1_ARATH	RBK1_ARATH	0	-2.88479	1.97256	-1.16442	0.000990711	8.03	2.04	24.07	2.83	0.55	0.89	118.24	12.6	40.07	13.6	0.44	1.46
c61650_g1	0	0	0	-2.89346	-4.41871	-4.41871	0.0312056	2.34	3.49	1.28	0	0	0.67	0	0	0	0	0	0
c34355_g1	0	0	0	-2.89491	-1.07235	-2.32776	0.00795208	12.41	15.4	8.44	1.03	1	2.7	7.21	4.07	10.86	0.91	1.78	4.29
c43097_g1	0	GDL57_ARATH	0	-2.89797	-3.74196	-2.80992	0.0220691	13.6	1.58	178.65	11.39	1.56	12.64	12.19	2.98	2.51	20.3	4.97	2.57
c51676_g3	XIP1_ORYSJ	XIP1_ORYSJ	0	-2.90766	-2.77247	-3.27095	0.00716094	84.48	66.17	14.06	7.92	1.93	12.3	11.66	1.28	18.41	0.82	0.46	15.42
c4009_g1	0	0	0	-2.90962	-3.07224	-4.02684	0.0397817	7.73	16.96	2.1	0	0	3.55	0	0	3.99	0	0	1.4
c42489_g1	DIR2_ARATH	DIR2_ARATH	0	-2.91329	1.45558	1.28203	0.0106663	17.74	38.8	55.57	6.06	8.47	0.71	149.34	46.14	218.47	230.27	6.98	63.16
c14684_g1	0	0	0	-2.91749	-1.92665	-5.81319	0.00399977	13.29	1.88	4.97	0	1.35	0.95	3.09	1.94	1.07	0	0	0
c21375_g1	0	0	0	-2.92073	-6.30442	-2.17485	0.00715389	23.19	3.83	2.11	3.34	0	0	0	0	0	4.85	0	1.15
c52590_g10	0	0	0	-2.92142	-5.9931	-5.9931	0.00367442	4.14	16.02	0	0.67	1.97	0	0	0	0	0	0	0
c67879_g1	0	0	0	-2.92245	-5.74332	-5.74332	0.00303112	4.41	12.09	0.8	2.15	0	0	0	0	0	0	0	0
c46883_g1	0	PER2_CUCSA	0	-2.92991	-0.712359	-3.81537	0.0010573	14.18	10.45	39.39	1.79	1.21	5.2	9.59	8.03	32.53	1.07	0.81	2.29
c85829_g1	HAK4_ORYSJ	HAK4_ORYSJ	0	-2.93458	-5.1282	-4.2197	0.0423835	11.84	0.61	0.43	1.04	0	0.23	0	0	0	0.31	0	0
c40501_g1	0	0	0	-2.93783	-0.792076	-3.29195	0.0109127	13.94	7.92	56.42	6.1	0.68	3.13	37.36	7.85	11.82	5.03	1.96	0.68
c48533_g1	PUB23_ARATH	PUB23_ARATH	0	-2.94211	-1.90382	-2.85992	0.034906	16.13	50.97	38.81	7.87	0.8	5.74	7.63	1.43	29.96	0.69	2.72	11.36
c48442_g3	PROF_CYNDA	PROFA_ORYSJ	0	-2.9476	-2.66856	-4.04051	0.0160314	15.88	6.13	331.51	6.62	2.76	36.52	29.66	10.19	30.52	12.59	3.28	5.51
c52817_g3	0	0	0	-2.94791	-1.47129	-3.18151	0.000645822	15.13	11.33	9.95	2.18	0.59	1.71	2.45	5.24	8.65	0.25	1.2	2.21
c46049_g3	IP5P9_ARATH	IP5P9_ARATH	0	-2.95578	-3.18005	-3.39188	0.0213556	7.34	9.9	1.14	0.5	1.23	0.43	0.21	1.62	0.38	0.44	1.02	0
c28188_g1	0	0	0	-2.95799	-1.14947	-1.81828	0.0318213	11.02	22.19	10.27	0.52	2.05	3.04	5.74	9.47	10.19	0.69	4.79	6.76
c49832_g1	0	0	0	-2.96157	-4.64891	-4.64891	0.0327687	6.37	1.37	0.99	0.79	0	0	0	0	0	0	0	0
c42429_g1	0	0	0	-2.96233	0.255164	-3.37903	0.0105493	18.42	6.19	5.72	1.31	0.42	1.79	0.6	18.6	24.97	0.24	0.79	1.44
c45500_g1	GDL80_ARATH	GDL80_ARATH	0	-2.96944	2.4478	-2.96944	0.0127134	1.17	0	1.28	0	0	0	14.56	0	4.44	0	0	0
c39404_g2	0	0	0	-2.9753	0.368957	-3.39853	0.0110468	1.89	5.02	2.3	0.16	0.17	0.56	4.25	4.26	6.82	0.07	0.24	0.25
c46999_g4	0	0	0	-2.98245	1.5372	-1.41742	0.0141061	11.01	0	0.21	1.03	0	0	15.92	16.28	6.3	1.75	1.3	0.63
c46890_g5	BGAL4_ORYSI	BGAL4_ORYSI	0	-2.99138	2.24609	-0.834267	0.00102946	6.37	1.29	19.1	1.15	0	1.88	78.15	13.63	71.43	14.84	0	0.61
c66001_g1	0	0	0	-2.99188	-2.32578	-5.40072	0.0205388	1.6	3.69	8.99	0	0	1.54	0	1.87	1.4	0	0	0
c68316_g1	0	BH070_ARATH	0	-2.99598	2.17033	-0.427334	0.0167084	3.12	1.42	9.02	1	0	0.39	63.1	3.91	12.53	10.05	0	0.42
c43925_g1	LCAT1_ORYSJ	LCAT1_ORYSJ	0	-2.99825	0.887788	-1.37061	0.0414844	7.51	2.68	0.25	0	0.86	0.13	4.53	12.27	7.08	1.1	2.04	0.55
c27950_g1	0	0	0	-3.00163	2.18861	-1.88319	0.0275734	1.77	0.35	0.87	0	0	0.06	15.86	1.11	1.79	0.44	0.1	0
c36984_g1	0	0	0	-3.00489	0.85735	-2.61293	0.0135742	7.8	2.56	2.98	0	0	1.34	19.3	9.06	1.58	0.83	0.99	0
c46995_g1	NOIL_ELAOL	NOIL_ELAOL	0	-3.01711	-1.72113	-4.7727	0.00138016	9.15	5.06	12.1	1.74	0.22	1	0.09	3.36	6.27	0	0.47	0.14
c35785_g1	0	0	0	-3.01815	2.29361	0.0636593	0.019515	1.77	1.48	0.43	0	0	0.15	17.95	1.51	5.58	2.69	0.24	0.99
c47211_g1	0	0	0	-3.02138	-3.98585	-4.12316	0.00181777	17.2	2.34	107.17	5.31	0.85	9.04	3.14	0.59	5.99	4.68	0	2.31
c31694_g1	0	0	0	-3.0363	1.71917	-0.127365	0.0483313	1.86	0	0.67	0	0	0	4.61	2.89	4.04	0	1.14	1.13
c72359_g1	0	0	0	-3.03815	-4.52037	0.240312	0.0186763	5.55	1.66	0.61	0	0	0.64	0	0	0	4.19	1.03	3.97
c41378_g1	0	0	0	-3.04358	2.35777	-1.60878	0.000161124	1.68	0.65	9.36	1.11	0	0	34.36	5.88	39.04	3.26	0	0.39
c46192_g1	UFC_ARATH	UFC_ARATH	0	-3.05277	-4.58496	-3.22308	0.0154733	72.2	76.96	5.66	0.9	0	18.46	1.15	3.53	3.19	0.02	0.8	15.66
c78313_g1	0	0	0	-3.05388	1.9917	-0.0059792	0.0421935	1.43	0.37	0.78	0	0	0	7.67	1.66	5.02	2.57	0	0
c43033_g1	0	0	0	-3.06194	1.60615	-0.00121135	9.15733e-06	24.18	2.7	21.45	2.33	1.45	1.54	52.26	27.22	104.39	21.72	7.46	17.71
c23596_g1	0	0	0	-3.06293	-1.43578	-2.82076	0.0294323	5.37	2.73	5.84	0.28	0	1.1	1.95	2.58	1.7	0.5	1.16	0
c33852_g1	E13A_HORVU	E13A_HORVU	0	-3.09143	1.27324	-2.3538	0.00795208	3.82	5.66	1.11	0	0.68	0.3	24.89	6.24	2.77	0.41	0.23	1.19
c18109_g1	0	0	0	-3.09553	2.08831	-1.45196	0.0309069	1.67	0	13.63	1.46	0	0	67.8	2.6	13.88	5.57	0	0
c44406_g1	0	0	0	-3.09871	-3.09523	-4.46984	0.0430667	48.21	74.08	858.79	2.09	0.83	113.97	61.15	16.31	70.69	2.29	10.85	29.24
c41058_g3	0	0	0	-3.10454	-4.20298	-4.82692	0.00573065	3.1	3.42	3.09	0.57	0	0.25	0	0.24	0	0	0	0
c35080_g1	0	0	0	-3.10812	-3.25313	-3.61487	0.00645572	4.59	52.3	11.04	2.03	1.45	5.11	0.78	3.69	5.11	0	0.78	4.95
c36219_g1	0	0	0	-3.11185	-1.60707	-2.58041	0.045001	5.53	5.32	2.63	0.34	0.36	0.57	1.08	1.65	2.57	0.28	0.51	1.16
c29855_g2	0	0	0	-3.11976	1.45926	0.116052	0.0371069	1.37	6.08	1.5	0	0	0.78	23.78	3.21	6.85	4.11	1.27	4.85
[truncated: 256 more rows]
