# Supplementary material for: Using Transcriptomics to Identify Differential Gene Expression in Response to Salinity among Australian Phragmites australis Clones
Source: Front Plant Sci. 2016 Apr 13;7:432. doi: 10.3389/fpls.2016.00432 (PMC4829608; doi:10.3389/fpls.2016.00432)
Supplement: DATA SHEET 2 — Lists of putative genes (contigs) with significantly different relative expression levels (FDR; α ≤ 0.05) that were common to multiple pair-wise treatment regimes in Phragmites australis clone culms. These details correspond to the results displayed in Venn diagrams presented in Figure 4 of the main text. Data in the Blastp and Blastx columns represent significant Blast hits against the Swiss-Prot/UniProtKB databases and display UniProt annotations while Blastx nr and Blastn nt represent significant (E-value ≤ 0.05) hits against GenBank. [file Data_Sheet_2.XLSX]

## Sheet: Up shared L0-L16 & H0-H16
Up-regulated in both 'H-0 cf. H-16' and 'L-0 cf. L-16'
Seq ID	Blastp	Blastx	Blastx nr	Blastn nt
c87123_g1	MAOX_PHAVU	MAOX_PHAVU
c38604_g1	0	0	ref|XP_004952956.1| PREDICTED: uncharacterized protein LOC101764... 88.2 1e-19	ref|XM_004952899.1| PREDICTED: Setaria italica uncharacterized L... 193 2e-45
c51314_g5	0	0	ref|XP_004970573.1| PREDICTED: delta-1-pyrroline-5-carboxylate s... 44.3 0.010	0
c83061_g1	LEA34_GOSHI	LEA34_GOSHI
c518_g1	0	0		ref|XM_004961261.2| PREDICTED: Setaria italica non-specific lipi... 130 1e-26
c43143_g1	ADC2_ORYSJ	ADC2_ORYSJ
c39291_g1	OP162_ARATH	OP162_ARATH
c41137_g1	0	0	gb|EMS58244.1| hypothetical protein TRIUR3_29839 [Triticum urartu] 55.1 2e-07	gb|EF576361.1| Oryza sativa (indica cultivar-group) clone OSS-97... 113 3e-21
c50554_g1	ERF1Y_ARATH	ERF1Y_ARATH
c45869_g2	HFC2A_ORYSJ	HFC2A_ORYSJ
c12621_g1	RFS2_ARATH	RFS2_ARATH
c53688_g1	DNAJ_THEAC	DNAJ_THEAC
c4512_g1	0	0	0	ref|XM_004956007.2| PREDICTED: Setaria italica probable folate-b... 106 2e-19
c23336_g1	0	0	tpg|DAA60641.1| TPA: hypothetical protein ZEAMMB73_259306 [Zea m... 60.8 9e-09	0
c52860_g2	EDL3_ARATH	EDL3_ARATH
c32142_g1	FTSH6_ORYSJ	FTSH6_ORYSJ
c46238_g5	GLT2_ORYSJ	GLT2_ORYSJ
c44169_g1	FTSH6_ORYSJ	FTSH6_ORYSJ
c37166_g1	GLGL1_HORVU	GLGL1_HORVU
c72565_g1	NRAM5_ORYSJ	NRAM5_ORYSJ
c56039_g1	GLGB_ORYSJ	GLGB_ORYSJ
c55598_g1	NRX2_ORYSJ	NRX2_ORYSJ

## Sheet: D shared L0 cf L16 & H0 cf H16
Down-regulated in both 'H-0 cf. H-16' and 'L-0 cf. L-16'
Sequence ID	Blastp	Blastx	Blastx nr	Blastn nt
c20591_g1	0	0	ref|XP_004957792.1| PREDICTED: anthocyanidin 3-O-glucosyltransferase... 142 4e-36	0
c45717_g2	REP1_USTMA	0	gb|AAL79776.1|AF331851_1 proline-rich protein [Saccharum hybrid ... 68.6 1e-11	0
c67598_g1	0	0	0	dbj|AP004380.2| Oryza sativa Japonica Group genomic DNA, chromos... 54.7 7e-04

## Sheet: Up only H0 cf H16
Up-regulated only in 'H-0 cf. H-16'
Sequence ID	Blastp	Blastx	Blastx nr	Blastn nt
c23147_g1	LOX21_HORVU	LOX21_HORVU	gb|EMT05915.1| Lipoxygenase 2.1, chloroplastic [Aegilops tauschii] 228 1e-66	0
c24092_g1	0	0	0	0
c26979_g2	0	0	0	0
c28370_g1	0	0	0	0
c30527_g1	DSP4_CASSA	DSP4_CASSA	tpg|DAA42846.1| TPA: hypothetical protein ZEAMMB73_437939 [Zea m... 144 1e-39	ref|XM_006649178.1| PREDICTED: Oryza brachyantha phosphoglucan p... 278 4e-71
c36530_g1	0	0	0	0
c38886_g1	0	0	dbj|BAD53640.1| hypothetical protein [Oryza sativa Japonica Group] 79.3 9e-16	0
c39094_g1	0	EDL3_ARATH	ref|XP_004961642.1| PREDICTED: EID1-like F-box protein 3 [Setari... 153 3e-43	ref|XM_004961585.2| PREDICTED: Setaria italica EID1-like F-box p... 407 5e-110
c41895_g1	0	0	0	ref|XM_004985864.2| PREDICTED: Setaria italica flavanone 3-dioxy... 78.7 4e-11
c43690_g1	P2C49_ORYSJ	P2C49_ORYSJ	ref|XP_006655374.1| PREDICTED: probable protein phosphatase 2C 4... 221 9e-68	ref|XM_006655311.1| PREDICTED: Oryza brachyantha probable protei... 446 2e-121
c4451_g1	0	0	0	0
c45869_g3	0	0	ref|XP_010492613.1| PREDICTED: heat stress transcription factor A-1b-like isoform X2 [Camelina sativa]	ref|XM_004290585.2| PREDICTED: Fragaria vesca subsp. vesca heat ... 54.7 6e-04
c46238_g3	GLT1_ORYSJ	GLT1_ORYSJ	gb|ABY68155.1| NADH-dependent glutamate synthase, partial [Oryza... 154 2e-44	ref|XM_004963552.2| PREDICTED: Setaria italica glutamate synthas... 316 9e-83
c46371_g3	0	0	gb|EMT28039.1| Transcription factor bHLH135 [Aegilops tauschii]	ref|XM_004964975.2| PREDICTED: Setaria italica transcription fac... 171 7e-39
c46727_g1	0	0	ref|XP_002444411.1| hypothetical protein SORBIDRAFT_07g021540 [S... 63.9 9e-10	ref|XM_002444366.1| Sorghum bicolor hypothetical protein, mRNA 279 1e-71
c47078_g1	LEA3_MAIZE	LEA3_MAIZE	ref|XP_004961353.1| PREDICTED: late embryogenesis abundant prote... 76.3 2e-14	ref|NM_001153473.1| Zea mays lea protein group3 (mlg3), mRNA >gb... 178 6e-41
c48011_g1	PIP21_MAIZE	PIP21_MAIZE	tpg|DAA60471.1| TPA: plasma membrane intrinsic protein2 [Zea mays] 177 7e-52
c48198_g2	0	0	0	0
c49503_g2	M2K7_ARATH	M2K7_ARATH	dbj|BAJ98346.1| predicted protein, partial [Hordeum vulgare subs... 175 5e-49	ref|XM_004972061.2| PREDICTED: Setaria italica mitogen-activated... 418 5e-113
c51314_g2	P5CS_ORYSJ	P5CS_ORYSJ	gb|AGW20993.1| delta 1-pyrroline-5-carboxylate synthetase 1 [Sac... 291 5e-91	ref|XM_004970516.2| PREDICTED: Setaria italica delta-1-pyrroline... 623 8e-175
c52051_g1	LAC15_ORYSJ	LAC15_ORYSJ	ref|XP_012703727.1| PREDICTED: laccase-15-like [Setaria italica] 788 0.0	ref|XM_004979778.1| PREDICTED: Setaria italica laccase-15-like (... 798 0.0
c5358_g1	0	0	ref|XP_002467304.1| hypothetical protein SORBIDRAFT_01g024221 [S... 102 4e-26	gb|KF184927.1| Saccharum hybrid cultivar R570 clone BAC 039D18 c... 363 9e-97
c53947_g2	0	0	ref|XP_004975825.1| PREDICTED: uncharacterized protein LOC101765... 285 6e-91	ref|XM_004975768.1| PREDICTED: Setaria italica uncharacterized L... 512 6e-141
c54246_g1	RFS2_ARATH	RFS2_ARATH	ref|XP_004981334.1| PREDICTED: probable galactinol--sucrose gala... 805 0.0
c55507_g1	0	0	ref|XP_004985159.1| PREDICTED: cytochrome P450 94B3-like [Setari... 50.8 2e-05
c61871_g1	XYL2_ARATH	XYL2_ARATH		ref|XM_004968004.1| PREDICTED: Setaria italica alpha-xylosidase ... 303 6e-79
c63152_g1	RFS2_ARATH	RFS2_ARATH	gb|AAT77909.1| putative raffinose synthase or seed imbibition pr... 126 2e-32	ref|XM_004981277.2| PREDICTED: Setaria italica probable galactin... 305 2e-79
c74878_g1	0	0	0	0
c7831_g1	0	0	ref|XP_004973274.1| PREDICTED: late embryogenesis abundant prote... 68.9 4e-12	ref|XM_004973217.1| PREDICTED: Setaria italica late embryogenesi... 217 1e-52
c83166_g1	0	0		ref|XR_001163578.1| PREDICTED: Setaria italica uncharacterized L... 100 8e-18
c8380_g1	0	0	ref|XP_008677475.1| PREDICTED: ABC(yeast) homolog1 isoform X1 [Z... 42.7 0.019	ref|XM_006649107.1| PREDICTED: Oryza brachyantha uncharacterized... 99.0 3e-17
c84005_g1	0	0	ref|XP_008678744.1| PREDICTED: putative ribonuclease H protein A... 42.4 5e-08	0

## Sheet: D only L0 cf L16
Down-regulated only in "L-0 cf. L-16":
Sequence ID	Blastp	Blastx	Blastx nr	Blastn nt
c11614_g1	0	0	ref|XP_008645642.1| PREDICTED: putative transcription factor bHL... 75.1 2e-13	ref|XM_008647420.1| PREDICTED: Zea mays putative transcription f... 189 2e-44
c1607_g1	DBNBT_TAXCA	DBNBT_TAXCA
c17124_g1	0	0	gb|ACY66868.1| P20Sh148J07 [Saccharum hybrid cultivar R570] 90.9 2e-19	gb|GU080318.1| Saccharum hybrid cultivar R570 clone BAC 148J07, ... 224 4e-55
c17744_g1	0	0	ref|XP_004957353.1| PREDICTED: uncharacterized protein LOC101761... 40.0 0.032	0
c1794_g1	CUS_ORYSJ	CUS_ORYSJ
c1924_g1	AB17G_ARATH	AB19G_ARATH
c2059_g2	AMY3D_ORYSJ	AMY3D_ORYSJ
c23331_g2	0	0	0	0
c23937_g1	LAC4_ORYSJ	LAC4_ORYSJ
c29479_g1	0	0	ref|XP_006647355.1| PREDICTED: abscisic stress-ripening protein ... 44.3 8e-04	0
c31248_g1	0	0	0	emb|FP094999.1| Phyllostachys edulis cDNA clone: bphyem104o04, f... 115 5e-22
c34355_g1	0	0	0	0
c37279_g1	0	BAM3_ARATH
c39211_g1	CXE8_ARATH	CXE17_ARATH
c39234_g1	0	0	ref|XP_002458958.1| hypothetical protein SORBIDRAFT_03g043380 [S... 65.1 1e-08	dbj|AP003416.4| Oryza sativa Japonica Group genomic DNA, chromos... 230 4e-56
c39249_g1	0	0	ref|XP_012700189.1| PREDICTED: LOW QUALITY PROTEIN: ethylene-res... 48.1 0.002	ref|XM_008651475.1| PREDICTED: Zea mays ethylene-responsive tran... 147 4e-31
c40452_g1	0	CML2_ORYSJ
c42546_g1	REP1_USTMA	0	0	0
c43033_g1	0	0
c43156_g1	0	0	ref|XP_002460795.1| hypothetical protein SORBIDRAFT_02g034990 [S... 234 1e-72	ref|XM_004957833.2| PREDICTED: Setaria italica uncharacterized L... 821 0.0
c45464_g1	0	0	0	0
c45686_g2	GEML4_ARATH	GEML4_ARATH
c46000_g2	CLH1_ARATH	CLH1_ARATH
c46561_g1	0	0	0	0
c46700_g1	0	0	0	0
c46953_g1	0	0	ref|XP_002465574.1| hypothetical protein SORBIDRAFT_01g041360 [S... 128 3e-30	ref|XM_004984984.2| PREDICTED: Setaria italica vegetative cell w... 998 0.0
c47043_g2	0	0	0	0
c47136_g1	LRX6_ARATH	LRX6_ARATH
c47715_g1	0	0	0	ref|XM_002448349.1| Sorghum bicolor hypothetical protein, mRNA 67.6 9e-08
c48084_g1	DIR21_ARATH	DIR21_ARATH
c48431_g2	PER4_VITVI	PER4_VITVI
c48586_g1	0	0	0	0
c48794_g1	0	0	ref|XP_012702721.1| PREDICTED: uncharacterized protein LOC105914... 42.7 0.025	0
c49304_g1	GAT16_ARATH	GAT23_ARATH
c49305_g1	0	0	ref|XP_004965643.1| PREDICTED: uncharacterized protein LOC101780... 751 0.0	ref|XM_004965586.1| PREDICTED: Setaria italica uncharacterized L... 1818 0.0
c49863_g1	CCD25_BOVIN	CCD25_BOVIN	ref|XP_004969958.1| PREDICTED: coiled-coil domain-containing pro... 381 4e-130	ref|XM_004969901.2| PREDICTED: Setaria italica coiled-coil domai... 966 0.0
c50006_g1	TIP41_ORYSJ	TIP42_MAIZE
c50276_g6	0	0	0	0
c51408_g1	NUDT2_ARATH	NUDT2_ARATH
c52062_g1	MAVI_CUCPE	MAVI_CUCPE	ref|XP_002459878.1| hypothetical protein SORBIDRAFT_02g012920 [S... 221 2e-68	ref|XM_004956216.1| PREDICTED: Setaria italica mavicyanin-like (... 514 1e-141
c52817_g3	0	0	gb|EMS60331.1| hypothetical protein TRIUR3_15438 [Triticum urartu] 57.8 2e-15	ref|XM_004970930.2| PREDICTED: Setaria italica proline transport... 220 2e-53
c53893_g2	E136_ARATH	E136_ARATH
c54190_g1	LAC4_ORYSJ	LAC4_ORYSJ
c54914_g1	DNJ11_ARATH	TLP1_PRUPE	ref|XP_012700996.1| PREDICTED: thaumatin-like protein 1b [Setari... 144 2e-37	ref|XM_012845542.1| PREDICTED: Setaria italica thaumatin-like pr... 359 1e-94
c54923_g1	ASNS1_ORYSJ	ASNS1_ORYSJ	ref|XP_006651276.1| PREDICTED: asparagine synthetase [glutamine-... 976 0.0	emb|FM211453.1| Zea mays mRNA for asparagine synthetase (AsnS3 g... 2073 0.0
c54923_g2	0	ASNS1_ORYSJ	ref|NP_001049799.2| Os03g0291500, partial [Oryza sativa Japonica... 85.9 1e-18	0
c55208_g2	Y5977_ARATH	Y5977_ARATH
c55311_g2	HIP1_ORYSJ	HIP1_ORYSJ
c55730_g1	RIN4_ARATH	RIN4_ARATH
c55748_g1	HPSE1_ARATH	HPSE1_ARATH
c63873_g1	0	0	0	0
c6488_g1	IRT2_ORYSJ	IRT1_ORYSJ
c67906_g1	0	0	0	0
c69289_g1	PALY_MAIZE	PALY_MAIZE
c7093_g1	0	0	0	0
c79121_g1	0	0	0	0
c85879_g1	0	0	0	0

## Sheet: Up only L0 cf L16
Up-regulated only in "L-0 cf. L-16":
Sequence ID	Blastp	Blastx	Blastx nr	Blastn nt
c11405_g1	0	0	0	0
c13737_g1	SSG1_ORYSA	SSG1_ORYSA	gb|ABS52936.1| granule-bound starch synthase, partial [Zea mays ... 318 2e-106	ref|NM_001280821.1| Setaria italica granule-bound starch synthas... 651 0.0
c20283_g1	GLN13_ORYSJ	GLNA2_MAIZE	ref|XP_004981993.1| PREDICTED: glutamine synthetase cytosolic is... 125 2e-32	ref|XM_004981936.1| PREDICTED: Setaria italica glutamine synthet... 302 2e-78
c25011_g1	0	0	ref|XP_004960908.1| PREDICTED: ATP-dependent 6-phosphofructokina... 67.8 4e-11	0
c26036_g1	0	0	gb|ACG25635.1| hypothetical protein [Zea mays] >gb|ACR38529.1| u... 102 1e-25	ref|XM_004978609.2| PREDICTED: Setaria italica uncharacterized L... 241 4e-60
c26253_g1	0	0	0	0
c28197_g1	EXOL1_ARATH	EXOL1_ARATH	dbj|BAJ96606.1| predicted protein [Hordeum vulgare subsp. vulgare] 143 2e-38	emb|FP099690.1| Phyllostachys edulis cDNA clone: bphylf045i16, f... 335 4e-88
c36872_g1	0	0	ref|XP_003569764.2| PREDICTED: uncharacterized protein LOC100821... 79.7 2e-23	emb|FP101024.1| Phyllostachys edulis cDNA clone: bphylf046g22, f... 211 5e-51
c36957_g1	TSJT1_TOBAC	TSJT1_TOBAC	ref|XP_004981437.1| PREDICTED: stem-specific protein TSJT1-like ... 379 1e-129	ref|XM_004981380.2| PREDICTED: Setaria italica stem-specific pro... 680 0.0
c38098_g1	COPT1_ORYSJ	COPT1_ORYSJ	ref|NP_001152680.1| copper transporter 1 [Zea mays] >gb|ACG48898... 86.3 7e-18	ref|NM_001050914.2| Oryza sativa Japonica Group Os01g0770700 (Os... 230 2e-56
c40140_g2	0	0	0	0
c40355_g1	0	0	emb|CDM81625.1| unnamed protein product [Triticum aestivum] 91.7 3e-20	gb|BT016482.1| Zea mays clone Contig315 mRNA sequence 254 1e-63
c406_g1	0	0	ref|XP_003568319.1| PREDICTED: uncharacterized protein LOC100845... 122 2e-33	gb|KF184834.1| Saccharum hybrid cultivar R570 clone BAC 028K15 c... 200 1e-47
c40969_g1	CNR13_MAIZE	CNR13_MAIZE	ref|XP_012700491.1| PREDICTED: cysteine-rich receptor-like prote... 85.9 9e-17	0
c42283_g1	FTSH6_ORYSJ	FTSH6_ORYSJ		0
c42414_g2	DHN1_MAIZE	0	gb|AAB05927.1| dehydrin [Sorghum bicolor] 46.6 2e-04	0
c46238_g2	GLT2_ORYSJ	GLT2_ORYSJ	sp|Q0DG35.2|GLT2_ORYSJ RecName: Full=Glutamate synthase 2 [NADH]... 333 1e-101	ref|XM_004963552.2| PREDICTED: Setaria italica glutamate synthas... 693 0.0
c46238_g4	GLT2_ORYSJ	GLT2_ORYSJ	ref|XP_004963609.1| PREDICTED: glutamate synthase 2 [NADH], chlo... 182 2e-50	ref|XM_004963552.2| PREDICTED: Setaria italica glutamate synthas... 366 9e-98
c46238_g6	GLT2_ORYSJ	GLT2_ORYSJ	ref|XP_004963609.1| PREDICTED: glutamate synthase 2 [NADH], chlo... 335 7e-102	ref|XM_004963552.2| PREDICTED: Setaria italica glutamate synthas... 809 0.0
c46238_g8	GLT2_ORYSJ	GLT2_ORYSJ	ref|XP_004963609.1| PREDICTED: glutamate synthase 2 [NADH], chlo... 136 9e-34	ref|XM_004963552.2| PREDICTED: Setaria italica glutamate synthas... 351 4e-93
c46517_g2	SNAK1_SOLTU	GASA8_ARATH	ref|XP_003559118.1| PREDICTED: peamaclein-like [Brachypodium dis... 130 1e-36	ref|XM_003559070.2| PREDICTED: Brachypodium distachyon peamaclei... 385 3e-103
c47617_g2	COBL1_ORYSJ	COBL1_ORYSJ	ref|XP_002460985.1| hypothetical protein SORBIDRAFT_02g038720 [S... 816 0.0	ref|XM_004958184.2| PREDICTED: Setaria italica COBRA-like protei... 1050 0.0
c49650_g1	HS26P_ORYSJ	HS26P_ORYSJ	ref|XP_004985019.1| PREDICTED: 26.7 kDa heat shock protein, chlo... 297 2e-96	emb|FP094681.1| Phyllostachys edulis cDNA clone: bphyem107c24, f... 725 0.0
c50580_g1	PPSP1_ARATH	PPSP1_ARATH	dbj|BAJ95704.1| predicted protein [Hordeum vulgare subsp. vulgare] 447 9e-153	emb|FP097623.1| Phyllostachys edulis cDNA clone: bphyst024m23, f... 835 0.0
c51239_g1	0	0	ref|XP_004973464.1| PREDICTED: uncharacterized protein LOC101781... 291 1e-95	ref|XM_004973407.2| PREDICTED: Setaria italica uncharacterized L... 566 3e-157
c52112_g1	PSLS_METTH	0	ref|XP_004966248.1| PREDICTED: uncharacterized protein LOC101781... 503 5e-175	ref|XM_004966191.2| PREDICTED: Setaria italica uncharacterized L... 880 0.0
c53803_g1	ISOA3_ARATH	ISOA3_ARATH	ref|XP_004957074.1| PREDICTED: isoamylase 3, chloroplastic [Seta... 1316 0.0	ref|XM_004957017.2| PREDICTED: Setaria italica isoamylase 3, chl... 774 0.0
c55771_g4	PFKA1_ARATH	PFKA1_ARATH	ref|NP_001054859.1| Os05g0194900, partial [Oryza sativa Japonica... 202 6e-62	emb|FP098333.1| Phyllostachys edulis cDNA clone: bphyem211c08, f... 446 1e-121
c56238_g3	0	0	ref|XP_004960990.1| PREDICTED: B2 protein-like [Setaria italica] 83.2 2e-16	ref|XM_004960933.2| PREDICTED: Setaria italica B2 protein-like (... 167 2e-37
c74785_g1	0	0	0	0
c77195_g1	0	0	0	0

## Sheet: D only H0 cf H16
Down-regulated only in "H-0 cf. H-16"
Sequence ID	Blastp	Blastx	Blastx nr	Blastn nt
c54399_g1	CRYD_ORYSJ	CRYD_ORYSJ	ref|XP_002438796.1| hypothetical protein SORBIDRAFT_10g026420 [S... 664 0.0	ref|XM_004965588.1| PREDICTED: Setaria italica cryptochrome DASH... 1506 0.0
c47144_g1	SPP2_MAIZE	SPP2_MAIZE	gb|AHA61683.1| putative sucrose phosphatase [Sorghum bicolor] 456 1e-156	ref|XM_012844327.1| PREDICTED: Setaria italica probable sucrose-... 918 0.0
c83223_g1	0	0	gb|ACG27497.1| hypothetical protein [Zea mays] 64.3 9e-12	gb|EU973413.1| Zea mays clone 398362 mRNA sequence 233 8e-58
c1491_g1	0	0	0	emb|FO203441.1| Phyllostachys heterocycla genomic DNA, BAC clone... 259 1e-65
c61480_g1	0	0	0	0
c87318_g1	0	0	0	0

## Sheet: Up only L0 cf H0
Up-regulated only in "L-0 cf. H-0"
Sequence ID	Blastp	Blastx	Blastx nr	Blastn nt
c20925_g1	0	0		gb|AC231879.1| Oryza minuta clone OM__Ba0177M23, complete sequence 250 8e-63
c53194_g1	0	0	0	0
c39061_g2	0	0	0	0
c79311_g1	0	0	gb|EEC80348.1| hypothetical protein OsI_22431 [Oryza sativa Indi... 62.4 6e-09	0
c64320_g1	0	0	ref|XP_004960296.2| PREDICTED: uncharacterized protein LOC101753... 62.4 4e-09	ref|XM_004960239.2| PREDICTED: Setaria italica uncharacterized L... 145 3e-31
c14128_g1	0	0	0	0
c39560_g1	0	IP5PF_ARATH	ref|XP_010238328.1| PREDICTED: type II inositol 1,4,5-trisphosph... 134 5e-32	0
c42931_g4	0	0	ref|XP_010231377.1| PREDICTED: uncharacterized protein LOC100836... 143 6e-38	ref|XM_004962037.2| PREDICTED: Setaria italica uncharacterized L... 248 3e-62
c40623_g1	0	0	0	0
c42909_g1	0	0	0	ref|XM_004976468.2| PREDICTED: Setaria italica uncharacterized L... 154 7e-34
c50240_g2	AA7GT_DELGR	BGL10_ARATH	ref|XP_003566492.1| PREDICTED: beta-glucosidase 22-like isoform ... 558 0.0	ref|XM_004967761.1| PREDICTED: Setaria italica beta-glucosidase ... 1112 0.0
c54753_g5	0	ORP2A_ARATH	ref|XP_002466038.1| hypothetical protein SORBIDRAFT_01g050400 [S... 58.9 5e-07	0
c54186_g3	0	0	0	0
c54138_g3	CIA2_ARATH	CIA2_ARATH

## Sheet: D only L0 cf H0
Down-regulated only in "L-0 cf. H-0":
Sequence ID	Blastp	Blastx	Blastx nr	Blastn nt
c5358_g1	0	0	ref|XP_002467304.1| hypothetical protein SORBIDRAFT_01g024221 [S... 102 4e-26	gb|KF184927.1| Saccharum hybrid cultivar R570 clone BAC 039D18 c... 363 9e-97
c27645_g1	0	0	gb|AFW79589.1| hypothetical protein ZEAMMB73_786943 [Zea mays] 211 2e-60	ref|XM_004967678.2| PREDICTED: Setaria italica putative alpha-xy... 440 1e-119
c5072_g1	0	0	ref|NP_001151271.1| beta-amylase [Zea mays] >gb|ACG42181.1| beta... 87.8 4e-17	ref|XM_004984325.1| PREDICTED: Setaria italica inactive beta-amy... 174 1e-39
c44906_g1	0	0	ref|XP_003564183.1| PREDICTED: serine carboxypeptidase II-2 [Bra... 46.6 0.019	ref|XM_004964589.2| PREDICTED: Setaria italica serine carboxypep... 84.2 3e-12
c8426_g1	6PGD1_ORYSJ	6PGD1_ORYSJ	gb|AAC79957.1| 6-phosphogluconate dehydrogenase isoenzyme A [Zea... 105 2e-26	ref|XM_004971139.1| PREDICTED: Setaria italica 6-phosphogluconat... 278 3e-71
c38426_g1	0	P2C68_ORYSJ	ref|XP_002465606.1| hypothetical protein SORBIDRAFT_01g041980 [S... 83.2 1e-16	gb|EU969240.1| Zea mays clone 327365 mRNA sequence 182 6e-42
c56223_g3	0	0	ref|XP_003578501.2| PREDICTED: uncharacterized protein LOC100825... 86.3 1e-15	0
c48874_g2	PXG4_ARATH	PXG4_ARATH	ref|XP_004965154.1| PREDICTED: probable peroxygenase 4 [Setaria ... 361 9e-122	ref|XM_012845598.1| PREDICTED: Setaria italica probable peroxyge... 723 0.0
c54862_g8			0	0
c38747_g1	0	0	0	0
c37792_g1	0	0	ref|NP_001147562.1| LOC100281171 [Zea mays] >gb|ACG27927.1| DNA ... 81.3 1e-14	0
c27604_g2	0	0	0	0
c57082_g3	0	0	0	ref|XM_004955400.2| PREDICTED: Setaria italica uncharacterized L... 169 4e-38
c53095_g3	0	0	0	0
c55307_g1	AGT22_ARATH	AGT23_ARATH
c38194_g1	0	0	ref|XP_012699577.1| PREDICTED: pentatricopeptide repeat-containi... 103 8e-22	ref|XM_012844123.1| PREDICTED: Setaria italica pentatricopeptide... 287 2e-73
c22654_g1	0	0	0	ref|NM_001188642.1| Oryza sativa Japonica Group Os08g0409100 (Os... 139 2e-29
c36426_g1	0	0	0	0
c49900_g5	0	0	dbj|BAC83624.1| unknown protein [Oryza sativa Japonica Group] >g... 57.0 3e-08	emb|FP099843.1| Phyllostachys edulis cDNA clone: bphylf028b23, f... 167 8e-38
c47630_g1	0	0	gb|ACG44673.1| hypothetical protein [Zea mays] 153 5e-42	emb|FP093952.1| Phyllostachys edulis cDNA clone: bphyem107b04, f... 470 3e-128
c34335_g1	0	0	0	0
c51225_g4	0	DIV_ANTMA	ref|XP_002456680.1| hypothetical protein SORBIDRAFT_03g040730 [S... 125 2e-33	ref|XM_008658804.1| PREDICTED: Zea mays transcription factor DIV... 294 4e-76
c42567_g1	NOIL_ELAOL	0	ref|NP_001046142.1| Os02g0189400 [Oryza sativa Japonica Group] >... 86.7 5e-17	ref|XM_006648335.1| PREDICTED: Oryza brachyantha uncharacterized... 202 6e-48
c19867_g1	0	0	0	0
c45742_g1	0	0	0	0
c14080_g1	0	0	0	ref|XM_008656784.1| PREDICTED: Zea mays uncharacterized LOC10363... 159 2e-35
c44498_g1	0	0	gb|EAZ16373.1| hypothetical protein OsJ_31836 [Oryza sativa Japo... 43.9 0.004	dbj|AK429517.1| Brachypodium distachyon mRNA, clone: PL016C01-A-... 78.7 1e-10
c42189_g2	0	0	ref|XP_002452817.1| hypothetical protein SORBIDRAFT_04g033105 [S... 108 3e-26	emb|FP093898.1| Phyllostachys edulis cDNA clone: bphyem121f18, f... 281 4e-72
c66411_g1	0	0	0	0
c49682_g1	CND2_ARATH	CND2_ARATH
c9038_g1	0	CXE15_ARATH	ref|XP_002461496.1| hypothetical protein SORBIDRAFT_02g003570 [S... 103 1e-24	ref|XM_002461451.1| Sorghum bicolor hypothetical protein, mRNA 180 1e-41
c44437_g2	SK1_ORYSJ	SK2_ORYSJ
c33763_g1	0	0	tpg|DAA54424.1| TPA: hypothetical protein ZEAMMB73_151003 [Zea m... 119 3e-30	gb|EU961833.1| Zea mays clone 238471 mRNA sequence 231 3e-57
c15824_g1	0	0	ref|XP_004968277.1| PREDICTED: transcription factor bHLH30-like ... 45.4 8e-04	***** No hits found *****
c31487_g1	0	0	0	0
c84390_g1	0	0	0	0
c51717_g1	0	0	ref|XP_004964880.1| PREDICTED: uncharacterized protein LOC101766... 71.2 2e-11	ref|XM_004964823.2| PREDICTED: Setaria italica uncharacterized L... 287 1e-73
c37039_g1	0	0	0	0
c44437_g1	SK1_ORYSJ	SK1_ORYSJ	ref|XP_004965027.1| PREDICTED: shikimate kinase 2, chloroplastic... 233 5e-73	emb|FP094936.1| Phyllostachys edulis cDNA clone: bphylf033e18, f... 545 2e-151
c86324_g1	0	0	ref|XP_004984310.1| PREDICTED: skin secretory protein xP2-like [... 65.5 2e-11	ref|XM_006651337.1| PREDICTED: Oryza brachyantha formin-like pro... 124 4e-25
c82150_g1	0	0	ref|XP_008651259.1| PREDICTED: 3-ketoacyl-CoA synthase 19-like [... 65.1 3e-10	***** No hits found *****
c52590_g7	C7346_ORYSJ	C7346_ORYSJ
c42868_g2	U89A2_ARATH	0	ref|XP_002448651.1| hypothetical protein SORBIDRAFT_06g030820 [S... 59.7 6e-08	ref|XM_004976994.2| PREDICTED: Setaria italica UDP-glycosyltrans... 243 2e-60
c5326_g1	KAT1_ORYSJ	KAT1_ORYSJ	gb|EEE56647.1| hypothetical protein OsJ_06057 [Oryza sativa Japo... 117 4e-30	ref|XM_004951270.2| PREDICTED: Setaria italica potassium channel... 254 7e-64
c16475_g1	0	0	ref|XP_002451118.1| hypothetical protein SORBIDRAFT_05g024380 [S... 47.4 5e-04	***** No hits found *****
c85042_g1	0	0	emb|CAD41036.1| OSJNBa0060P14.7 [Oryza sativa Japonica Group] >g... 42.0 0.004	emb|CT828349.1| Oryza sativa (indica cultivar-group) cDNA clone:... 104 6e-19
c42740_g1	0	0	0	0
c14694_g1	0	0	0	0
c52216_g2	0	0	ref|XP_002445581.1| hypothetical protein SORBIDRAFT_07g021950 [S... 73.9 4e-13	ref|XM_002445536.1| Sorghum bicolor hypothetical protein, mRNA 171 6e-39
c27719_g1	0	0	ref|XP_008664914.1| PREDICTED: glycine-rich cell wall structural... 41.2 0.057	***** No hits found *****
c31018_g1	0	0	0	0
c20722_g1	0	0	0	0
c68904_g1	0	0	0	0
c35814_g1	0	0	0	0
c28389_g1	0	0	0	0
c46015_g3	GST23_MAIZE	GST23_MAIZE
c23202_g1	0	0	0	0
c8070_g1	0	0	0	0
c14058_g1	0	0	0	0
c24359_g1	0	0	0	0
c84976_g1	0	0	0	0
c74551_g1	0	0	ref|XP_004953855.1| PREDICTED: U-box domain-containing protein 2... 160 2e-44	ref|XM_004953798.2| PREDICTED: Setaria italica U-box domain-cont... 326 2e-85
c18399_g1	0	0	ref|XP_004962755.1| PREDICTED: transcription factor MYB108-like ... 60.8 9e-09	emb|CU406184.1| Oryza rufipogon (W1943) cDNA clone: ORW1943C108M... 132 4e-27
c47842_g1	PER1_HORVU	PER2_ORYSJ
c79420_g1	PLP3_ARATH	PLP3_ARATH
c37180_g3	0	PT113_ORYSJ
c32620_g2	0	0	ref|XP_004962872.2| PREDICTED: myosin-7B-like [Setaria italica] 103 7e-37	ref|XM_004962815.2| PREDICTED: Setaria italica myosin-7B-like (L... 401 5e-108
c28290_g1	0	0	0	0
c43297_g1	GSO1_ARATH	0	dbj|BAJ87149.1| predicted protein [Hordeum vulgare subsp. vulgare] 70.1 2e-11	0
c32158_g1	0	0	0	0
c37385_g1	XIP1_WHEAT	XIP1_WHEAT
c27849_g1	0	0	ref|XP_002459112.1| hypothetical protein SORBIDRAFT_03g046150 [S... 43.1 0.003	0
c45565_g1	0	0	0	0
c35200_g1	0	0	0	ref|XM_008678447.1| PREDICTED: Zea mays uncharacterized LOC10021... 198 3e-47
c8175_g1	JIPH_ATRCA	JIPH_ATRCA	ref|XP_010696344.1| PREDICTED: jasmonate-induced protein homolog... 167 2e-47
c71414_g1	C74A3_ORYSJ	C74A3_ORYSJ	ref|XP_004954632.1| PREDICTED: allene oxide synthase 4-like [Set... 146 2e-39	ref|XM_004951386.1| PREDICTED: Setaria italica allene oxide synt... 270 7e-69
c8414_g1	0	0	ref|XP_004979713.1| PREDICTED: patatin-like protein 1 [Setaria i... 53.5 3e-06	ref|XM_004979656.1| PREDICTED: Setaria italica patatin-like prot... 139 2e-29
c32462_g2	0	0	0	gb|JN120789.1| Ferrocalamus rimosivaginus mitochondrion, partial... 97.1 1e-16
c2301_g1	0	0	ref|XP_002436478.1| hypothetical protein SORBIDRAFT_10g003410 [S... 44.3 0.006	0
c23657_g1	0	0	ref|XP_004957210.1| PREDICTED: uncharacterized protein LOC101771... 48.9 1e-04	0
c43181_g2	0	FBK30_ARATH	ref|XP_012700569.1| PREDICTED: LOW QUALITY PROTEIN: F-box/kelch-... 124 4e-32	dbj|AK368352.1| Hordeum vulgare subsp. vulgare mRNA for predicte... 246 9e-62
c77736_g1	0	0	ref|XP_004963306.1| PREDICTED: uncharacterized protein LOC101778... 63.2 1e-10	0
c28183_g1	MYO12_ARATH	MYO12_ARATH
c24413_g1	0	0	ref|XP_004970781.1| PREDICTED: uncharacterized protein LOC101753... 153 5e-44	ref|XM_004970724.2| PREDICTED: Setaria italica uncharacterized L... 320 1e-83
c54385_g4	POL3_DROME	POL2_DROME	gb|AAL76007.1|AF466646_15 prpol [Zea mays] 513 0.0	ref|XM_001545031.1| Botryotinia fuckeliana B05.10 hypothetical p... 80.5 4e-10
c45327_g1	0	0	ref|XP_004955458.1| PREDICTED: uncharacterized protein LOC101758... 79.7 9e-16	0
c36530_g1	0	0	0	0
c52144_g1	0	0	ref|WP_022318086.1| hypothetical protein [Dorea sp. CAG:317] >em... 43.5 0.008	ref|NM_001151118.1| Zea mays LOC100277605 (gpm644), mRNA >gb|EU9... 219 4e-53
c68204_g1	0	0	0	0
c2222_g1	0	0	ref|XP_004961141.1| PREDICTED: uncharacterized protein LOC101777... 47.4 9e-05	0
c68028_g1	0	FLA2_ARATH	ref|XP_008646777.1| PREDICTED: fasciclin-like arabinogalactan pr... 66.6 3e-11	0
c21375_g1	0	0	ref|NP_001062521.1| Os08g0562600 [Oryza sativa Japonica Group] >... 98.6 5e-23	ref|XM_002461968.1| Sorghum bicolor hypothetical protein, mRNA 159 1e-35
c47275_g1	0	0	gb|EMT23873.1| Cysteine-rich receptor-like protein kinase 41 [Ae... 290 1e-86	ref|XM_012848596.1| PREDICTED: Setaria italica putative receptor... 172 1e-38
c55666_g1	0	0	0	0
c47672_g1	ML423_ARATH	ML423_ARATH
c41343_g1	0	0	0	ref|XM_006648729.1| PREDICTED: Oryza brachyantha uncharacterized... 54.7 8e-04
c30156_g1	0	0	ref|XP_004972883.1| PREDICTED: (E)-beta-farnesene synthase-like ... 53.9 2e-06	ref|XM_004972826.1| PREDICTED: Setaria italica (E)-beta-farnesen... 93.5 1e-15
c17750_g1	0	PLA4_ORYSJ
c30199_g1	PLA7_ORYSJ	PLA7_ORYSJ
c22484_g1	0	0	0	0
c23656_g1	CCB11_ORYSJ	CCB11_ORYSJ
c43354_g2	0	0	gb|ABA97099.1| retrotransposon protein, putative, Ty3-gypsy subc... 50.8 1e-10	0
c28282_g1	0	0	ref|XP_006659816.1| PREDICTED: aromatic-L-amino-acid decarboxyla... 38.5 0.45	ref|XM_004979770.2| PREDICTED: Setaria italica aromatic-L-amino-... 99.0 3e-17
c31961_g1	0	HOX21_ORYSI	ref|XP_004985543.1| PREDICTED: homeobox-leucine zipper protein H... 61.2 7e-09	0
c7000_g1	KCS1_ARATH	KCS1_ARATH
c48278_g1	NLTP4_ORYSJ	NLTP4_ORYSJ
c26223_g1	LDOX_MAIZE	LDOX_MAIZE
c50964_g3	GDL79_ARATH	GDL79_ARATH
c2780_g1	0	0	0	ref|XM_004953181.2| PREDICTED: Setaria italica expansin-B16-like... 124 5e-25
c53038_g3	0	0	gb|AFW70440.1| putative WRKY DNA-binding domain superfamily prot... 55.1 9e-08	dbj|AK360269.1| Hordeum vulgare subsp. vulgare mRNA for predicte... 82.4 3e-12

## Sheet: Up only L16 cf H16
Up-reguated only in "L-16 cf. H-16":
Sequence ID	Blastp	Blastx	Blastx nr	Blastn nt
c29327_g1	DIR1_ARATH	DIR1_ARATH	ref|XP_004979856.1| PREDICTED: dirigent protein 1-like [Setaria ... 139 4e-38	ref|XM_004979799.2| PREDICTED: Setaria italica dirigent protein ... 318 5e-83
c12017_g1	CB48_MAIZE	CB48_MAIZE	ref|XP_004969083.1| PREDICTED: chlorophyll a-b binding protein o... 97.8 1e-22	ref|XM_004969026.2| PREDICTED: Setaria italica chlorophyll a-b b... 226 1e-55

## Sheet: D only L16 cf H16
Down-regulated only in "L-16 cf. H-16"
Sequence ID	Blastp	Blastx	Blastx nr	Blastn nt
c45711_g1	0	0	ref|XP_004985621.1| PREDICTED: uncharacterized protein LOC101764... 81.6 3e-17	ref|XM_004985564.2| PREDICTED: Setaria italica uncharacterized L... 196 1e-46
c41377_g1	0	PER45_ARATH	gb|ABS86778.1| peroxidase 16 precursor protein [Oryza sativa Ind... 101 2e-22	ref|XM_004966088.2| PREDICTED: Setaria italica peroxidase 16-lik... 292 3e-75
c26253_g1	0	0	0	0
c56784_g6	0	0	gb|AAO43227.1| phosphoethanolamine cytidylyltransferase [Hordeum vulgare subsp. vulgare]... 47.4 0.001	ref|NM_001177232.1| Zea mays hypothetical protein (LOC100384780)... 97.1 2e-16
c26482_g3	0	0	0	0
c71221_g1	0	0	0	0
c29596_g1	PCO1_ARATH	PCO1_ARATH	ref|XP_006659505.1| PREDICTED: 2-aminoethanethiol dioxygenase-like 124 9e-33	0
c48421_g1	NO93_SOYBN	NO93_SOYBN	ref|XP_004964506.1| PREDICTED: early nodulin-93-like [Setaria italica] 192 6e-58	ref|XM_004964452.2| PREDICTED: Setaria italica early nodulin-93-... 496 4e-136
c14700_g1	0	0	0	0	ref|XM_004982212.1|PREDICTED: Setaria italica ankyrin repeat domain-containing protein 65-like (LOC101762828), mRNA 141, 3e-30
c35884_g1	0	0	0	0
c52051_g2	0	LAC15_ORYSJ	ref|XP_004979785.1| PREDICTED: laccase-15-like [Setaria italica] 100 2e-22	0
c56238_g3			ref|XP_004960990.1| PREDICTED: B2 protein-like [Setaria italica] 83.2 2e-16	ref|XM_004960933.2| PREDICTED: Setaria italica B2 protein-like (... 167 2e-37

[truncated: 4 more sheets: Up shared L0 cf H0 & L16 cf H16, D shared L0 cf H0 & L16 cf H16, D shared L0 cf L16 & L0 cf H0, Sheet1]
